# Supplementary material for: A Two-Step Transcriptome Analysis of the Human Heart Reveals Broad and Disease-Responsive Expression of Ectopic Olfactory Receptors
Source: Int J Mol Sci. 2023 Sep 5;24(18):13709. doi: 10.3390/ijms241813709 (PMC10530704; doi:10.3390/ijms241813709)
Supplement: Supplementary file 1 [file ijms-24-13709-s001.zip]

Archive with 5 entries (5 files):
- Dataset_S1-Bulk_RNA-Seq_FPKM.xlsx
- Dataset_S2-Patients_Characteristics.xlsx
- Dataset_S3-ORs_Array.xlsx
- Dataset_S4-Bulk_RNA-Seq_with_ORs_Array_Values.xlsx
- Figure_S1-ORs_correlations_Matrix.pptx
