# Supplementary material for: A Two-Step Transcriptome Analysis of the Human Heart Reveals Broad and Disease-Responsive Expression of Ectopic Olfactory Receptors
Source: Int J Mol Sci. 2023 Sep 5;24(18):13709. doi: 10.3390/ijms241813709 (PMC10530704; doi:10.3390/ijms241813709)
Supplement: Supplementary file 1 [file ijms-24-13709-s001.zip › Dataset_S1-Bulk_RNA-Seq_FPKM.xlsx]

## Sheet: Master-gene_fpkm_selected
#Name	Failing_1	Failing_2	Failing_3	Failing_4	Failing_5	Failing_6	Failing_7	Failing_8	Failing_9	Failing_10	Failing_11	Failing_12	Failing_13	Failing_14	Failing_15	Failing_16	Failing_17	Failing_18	Control_1	Control_2	Control_3	Control_4
#Class	HF	HF	HF	HF	HF	HF	HF	HF	HF	HF	HF	HF	HF	HF	HF	HF	HF	HF	Normal	Normal	Normal	Normal
ENSG00000198804	32458.7	32071.6	23086.6	25300.8	41507.6	50602.8	25590.8	23523.4	53516.4	42174.4	41463.3	44219.3	21882.2	78106.7	36394.8	31105.2	43781.6	48684.7	9874.12	4394.9	5777.63	8669.63
ENSG00000198712	28737.2	22007.7	17297.4	13201.9	30231	42398.7	22480.5	22952.9	43133	31088.1	23407	26385.1	10479.5	40469.9	24846.3	34766.5	39146.7	37040	27674.5	35356.1	31308.9	54655.1
ENSG00000198899	26760.4	24557.8	15048.3	14340.6	24981.7	36693	23517.1	22486.4	40421.6	25810.2	21856.1	27775.3	9885.47	50030.6	26616.4	31650.5	36652.3	38059.9	23117.4	24209.5	24590.8	54543.8
ENSG00000198938	27265.2	23585.7	15085.1	14657	30889.1	38096.6	21610.8	19840.8	40671.5	27188.9	23074.1	30411.9	10775.8	52385.6	29167.4	27857.9	33323.9	38637	25151.6	17497.2	19052.2	42415.2
ENSG00000210082	17189.8	16224.3	11513.1	24683.7	14922.5	22923.3	15406	11531.4	32090.5	15560.8	16470.9	19812.9	8628.33	30949.4	18784.4	17852.3	23337.1	21029.2	35003.1	28366.5	40761.5	63899.6
ENSG00000198840	20950.4	14882.1	14331.1	9555.63	15061.2	32234.5	14703.8	16034.8	26641.1	13321.7	14344.5	16558.8	5704.41	33971.8	16662.4	27601.1	24087.7	26504.1	25467.1	49654.6	42940.9	61691.8
ENSG00000198886	18116.6	17787.4	12643	10233.7	21988.8	30920.6	15865.7	13538.9	28030.5	18542.2	16571.1	21047.9	7416.04	30905.8	17157.1	16874.9	24648.2	22321.2	14123.5	6190.64	8733.56	12067.7
ENSG00000198763	10346.4	9808.98	8227.08	6765.64	10379.9	15657.7	9071	8117.92	11520.7	9417.57	9685.54	12225.4	4793.99	19886.7	9080.32	9250.69	11749.5	13965	13145.7	28416	25348.1	42575.5
ENSG00000198888	13006.3	11445.1	8756.01	7476.18	14126.3	16134.5	10529.2	9218.73	14957.1	13171.1	13112.3	15403	6033.83	23799.1	11187.6	11572.9	13502.4	15551.9	8731.14	5872.81	7604.9	11535.3
ENSG00000198727	10619.9	9656.62	7241.07	6589.36	12155.7	17971.2	9352.73	8446.95	13869.4	12138.3	10240.2	12310.6	4039.61	24810.8	11759.8	10037.6	14060.3	13185.1	9018.36	8169.88	8465.99	19551.1
ENSG00000198695	12838.1	10178.1	3745.97	5447.48	10725.9	20035.6	8274.57	8056.93	18919.2	12320.8	7811.15	9166.3	4340.43	15859	11603.7	10949.4	15645.4	10001.9	1644.95	1255.87	1149.14	2027.53
ENSG00000111245	9406.43	8361.63	4339.88	5352.94	5190.38	16416.7	13317.5	16818.4	11030.5	9962.03	7566.98	11556.5	5587.23	13803	9704.47	17424.5	16942.3	12951	9476.45	11733.6	9469.75	11829.8
ENSG00000211459	5298.56	3764.14	4597.27	8191.21	3323.15	6504.75	3892.28	2943.94	10297.4	4051.25	4697.94	4431.8	1909.73	8861.52	4986.76	6630.57	7221.62	5696.1	5687.3	4898.79	6400.4	11495.7
ENSG00000175084	9486.99	7335.96	6864.96	5655.62	6911.55	8928.09	9098.82	10318.5	8725.8	7190.34	5136.78	7239.28	4138.34	7982.6	8948.57	12411.4	13386.1	8381.24	5363.48	5481.89	3819.71	4944.88
ENSG00000212907	2490.32	3577.68	4147.42	3507.39	7556.18	8426.66	3334.54	2388.79	4566.37	6256.61	6558.97	6356	2603.49	9399.52	3252.26	2826.14	3745.37	5081.68	5914.3	4074.41	3839.55	7434.23
ENSG00000092054	11946.2	5935.47	1757.15	1682.7	6601.34	8150.92	7348.64	8509.83	10026.3	5846.33	5220.49	6237.01	2844.3	7556.84	5889.95	13670	8977.83	10381.8	3727.15	4024.3	3288.01	3681.69
ENSG00000143632	2573.98	5516.41	3771.73	3666.22	3332.31	9762.31	9018.46	10856.8	3131.16	8352.33	2152.54	9291.81	6170.92	9688.54	7313.52	5773.33	9323.08	4937.22	2390.72	4116.57	3549.64	3528.6
ENSG00000198125	6704.43	4367.91	2658.6	3193.67	4413.64	4507.91	4463.78	5343.76	7571.38	3564.57	3549.53	4649.89	2240.51	5118.04	5343.47	9319.6	5899.13	6639.45	6184.9	6279.28	6017.14	4726.45
ENSG00000198786	1937.87	2843.63	1889.65	2262.05	4475.41	5709.2	2428.6	1920.99	4170.74	4554.72	3729.57	3235.54	1786.75	5542.62	2809.56	2219.46	3247.97	3094.18	1620.46	1364.45	1172.89	2531.82
ENSG00000160808	5444.88	2614.78	2659.46	1649.2	2926.83	2940.53	2639.88	4418.6	4782.07	3262.46	2398.64	2768.62	1461.87	3437.35	3077.28	6883.2	3776.82	4335.41	4637.85	5581.58	4656.37	5144.66
ENSG00000210140	3312.67	1508.47	911.099	1174.38	2843.79	3307.4	1809.58	2732.63	5564.32	1658.67	1943.9	2418.65	1554.91	3870.37	3645.22	4288.82	4181.92	2244.88	94.8728	27.2203	56.9028	75.4927
ENSG00000114854	3974.04	2461.58	1370.26	1401.86	1727.52	3181.49	3403.09	4914.1	3487.46	3025.28	1665.68	3049.25	1586.6	3788.43	3358.44	7317.21	5358.84	4315.2	2011.08	3784.29	2222.67	4441.81
ENSG00000210135	2796.83	1252.4	803.907	1036.76	1800.81	3163.49	1638.76	2258.74	4948.78	1325.37	1551.13	2194.64	1341.19	3126.73	3249.28	3698.88	3758.31	1883.19	100.071	35.7433	52.4753	65.6535
ENSG00000104879	3633.22	2256.33	1478.76	1363.76	2008.39	2694.29	2598.41	3344.34	3005.01	2572.05	2482.35	2373.79	1101.83	2697.15	2177.27	4904.36	3185.7	4046.1	3608.86	3624.63	2732.15	2513.32
ENSG00000173991	4659.44	2676.1	1382.86	1220.8	2310.22	2467.09	3276.78	3982.96	4314.52	1903.98	1494.55	1872.06	1055.98	2404.84	3289.39	7048.22	4684.4	2821.81	2604.49	2448.9	2116.94	2105.46
ENSG00000175206	518.505	12899.8	193.333	463.911	4589.4	2273.72	4269.14	6316.63	3707.86	1967.89	184.367	1663.71	2988.27	863.539	19427.1	565.39	2570.62	483.749	5.10619	2.25332	99.8918	2.24552
ENSG00000129991	2019.49	1641.69	354.03	397.418	628.174	2203.5	2071.35	2871.14	1835.74	2018.52	1409.59	1627.27	594.936	3648.9	1713.24	5626.37	3408.6	2116.67	2471.44	2878.74	2156.25	4052.92
ENSG00000248527	1025.23	912.763	940.042	648.823	1113.56	5106.68	860.674	985.835	1999.69	1652.85	1760.15	2448.12	392.549	1884.99	2174.58	1176.5	878.593	1135.1	1448.41	924.149	973.143	1644.25
ENSG00000121769	2197.5	1438.33	853.785	1123.95	1595.01	2214.44	1900.05	2498.77	2480.45	1811.29	1212.74	1728.08	1014.22	2113.11	1499.33	3481.79	2744.18	2160.76	2146.64	2489.86	2516.06	2606.7
ENSG00000156885	1536.31	1204.75	698.402	415.282	907.453	1296.07	1239.64	1826.94	1433.05	1133.77	1037.67	1030.65	519.205	2166.12	1347.72	3963.34	2436.1	2200.78	2001.55	2863.94	2575.94	3776.55
ENSG00000210196	1726.62	1415.06	1133.53	1450.95	2504.79	1267.64	1238.99	1566.16	1638.05	2360.6	922.249	1619.85	457.103	2809.3	1389.6	1345.72	1784.32	1866.96	1795.61	702.01	945.523	1346.12
ENSG00000106211	2703.61	1454.62	1150.25	1180.15	966.07	1374.73	1892.59	2043.52	1759.42	1475.78	1447.29	1469.48	861.792	1976.19	1656.51	2529.43	2041.58	1042.59	995.7	1135.21	1104.63	1187.85
ENSG00000159251	1571.3	1426.17	444.122	498.498	1938.59	2196.56	2100.96	2245.72	1328.24	2034.06	1151.41	1974.35	1602.03	1919.63	1948.07	2075.95	2052.32	1961.17	1201.48	1295.94	1298.29	942.544
ENSG00000148677	1480.48	1526.8	532.757	1563.86	1472.79	2434.34	2243.66	1932.01	1397.2	2087.37	1328.74	2382.45	1732.78	2058.52	1487.07	1738.59	2814.74	1764.27	429.485	863.904	594.574	718.598
ENSG00000120937	299.42	6834.63	919.271	2194.18	1729.57	1250.91	1450.41	3730.48	866.67	988.36	198.898	990.832	3483.94	373.986	7551.4	454.569	1977.72	129.358	0.962399	0.924528	8.22548	3.28202
ENSG00000134571	1321.27	1146.44	556.685	501.776	1225.76	1537.72	1493.73	1589.26	1706.03	1264.35	1054.48	1155.56	857.297	1650.49	1256.53	1847	1590.72	1495.75	1317.56	1099.64	600.349	1125.12
ENSG00000225972	24.2581	23.3959	4.26707	8.91099	13.9411	24.8717	6.70191	21.6187	27.8394	18.1558	8.50187	18.4976	6.06395	26.7484	20.5413	34.5233	27.0009	27.4758	28.9515	4.36947	6.66313	10.46
ENSG00000118194	1354.26	827.614	581.536	594.319	961.264	1057	1033.37	1183.16	1326.69	779.202	669.087	806.553	470.075	1448.19	1236.74	1963.52	1511.05	1291.93	1028.87	1311.8	798.989	1192.77
ENSG00000109846	1041.8	1108.53	874.738	782.471	858.064	1344.32	1119.59	1228.33	1141.14	974.443	1133.96	1061.04	514.659	1325.47	1083.49	1627.47	1484.37	1362.8	977.463	1019.25	938.413	913.719
ENSG00000237973	114.456	91.4601	69.4098	86.8267	135.688	292.071	72.7603	70.5628	238.715	155.672	135.469	157.004	56.0098	287.437	159.902	119.29	144.678	146.696	36.4144	13.8609	18.8144	23.5571
ENSG00000087086	1380.65	1087.7	2097.77	820.301	1016.75	511.38	798.901	894.446	887.137	749.188	802.286	620.638	1383.08	429.79	996.285	971.035	676.626	722.484	431.086	695.895	786.192	917.163
ENSG00000173641	1346.98	903.007	1051.28	1019.44	930.516	1168.9	990.95	913.981	1228.91	1051.47	1038.05	864.258	675.073	678.875	830.914	1244.19	958.628	974.851	908.013	604.941	375.875	484.004
ENSG00000227097	1992.57	599.196	441.745	445.887	710.35	1000.5	527.266	845.684	777.268	845.283	447.058	427.974	589.128	506.382	48.3915	1224.84	676.584	780.163	671.284	1840.95	1579.31	2280.21
ENSG00000110955	839.549	844.653	662.039	698.995	738.424	1132.37	922.472	996.288	1012.41	969.664	918.367	905.997	583.383	601.41	823.951	1167.5	982.326	1049.78	697.963	661.573	586.709	519.934
ENSG00000228253	226.738	426.734	397.852	354.286	669.974	617.223	411.026	281.842	466.115	543.865	602.504	561.562	297.205	1081.02	425.091	239.805	389.326	558.575	699.364	697.829	592.366	1390.11
ENSG00000129170	729.276	839.682	411.345	422.53	405.014	964.535	878.704	1107.34	769.625	1086	950.526	868.948	684.002	758.877	893.838	1152.92	1058.8	879.154	748.08	551.32	616.072	681.572
ENSG00000101335	894.554	554.335	361.446	403.579	424.937	843.878	703.957	1044.85	672.715	595.886	331.78	663.604	462.546	749.045	832.923	1274.37	1162.33	706.551	372.056	776.603	501.059	978.134
ENSG00000225630	166.344	298.437	338.837	367.893	468.288	550.845	240.093	193.036	220.164	334.619	469.956	474.609	225.276	725.741	244.895	124.094	244.229	422	605.768	1402.8	1011.78	2064.68
ENSG00000106631	94.1852	77.7126	137.627	172.384	63.4265	561.051	752.678	532.038	223.825	646.029	60.3381	370.575	263.101	947.955	231.819	622.858	2012.63	445.066	699.084	2252.51	733.395	2520.09
ENSG00000140416	956.838	570.209	423.331	364.316	454.106	911.252	629.674	884.682	782.069	619.81	457.387	701.986	354.664	766.917	635.908	1125.41	956.732	808.111	606.812	508.494	450.046	394.454
ENSG00000111640	773.378	811.424	592.268	594.91	493.611	661.27	567.659	789.85	726.51	547.362	530.057	664.814	520.084	544.976	856.596	967.76	724.923	777.219	587.007	596.508	539.463	628.344
ENSG00000168653	517.016	375.005	376.731	304.016	301.562	504.984	457.692	518.244	575.348	311.446	349.47	465.271	206.782	680.982	503.424	970.629	669.054	529.546	725.417	1007.94	721.511	1393.1
ENSG00000077009	576.101	382.243	368.256	415.059	476.33	562.938	482.613	659.541	438.495	826.348	376.171	435.458	315.015	319.074	466.654	517.512	707.472	578.869	660.149	901.383	528.053	1532.95
ENSG00000161281	633.764	271.345	220.811	176.64	231.635	470.161	350.022	595.402	531.597	316.161	210.513	396.462	143.218	645.561	470.39	1455.89	633.988	582.933	736.371	1083.61	838.921	1395.42
ENSG00000099795	677.928	391.223	264.734	236.031	291.793	385.347	480.393	701.613	613.055	426.215	269.279	403.799	189.458	508.098	520.283	1101.48	750.952	673.701	647.622	789.521	639.934	1190.78
ENSG00000034510	721.316	515.255	520.425	447.327	315.321	316.833	404.11	598.959	569.2	290.8	348.353	336.134	400.811	419.143	608.932	612.329	553.138	382.429	313.417	582.462	636.026	864.669
ENSG00000172270	988.596	475.373	415.865	356.666	483.616	502.273	422.945	608.789	616.852	460.777	425.274	455.441	336.367	607.138	571.085	931.051	607.098	576.631	379.687	396.25	306.51	261.02
ENSG00000161016	840.26	486.771	374.424	417.589	358.37	433.325	431.529	768.308	680.265	396.928	374.433	402.021	257.015	377.605	576.669	930.325	599.362	650.214	545.747	639.839	540.185	936.676
ENSG00000176340	569.37	456.027	269.254	322.651	362.038	438.62	489.162	558.276	491.826	503.436	315.514	421.463	261.641	494.396	484.314	679.483	601.687	630.497	484.626	818.121	618.523	1254.45
ENSG00000142541	740.622	496.926	426.625	412.944	337.622	364.375	377.34	627.787	593.053	339.617	337.852	371.151	300.998	266.187	486.927	754.185	419.611	613.375	459.766	473.069	465.762	599.877
ENSG00000135940	429.684	310.002	239.363	209.957	237.532	366.498	341.027	460.544	435.763	343.215	279.461	331.678	167.339	526.219	404.299	662.056	508.937	494.766	624.017	743.023	603.421	1004.8
ENSG00000250479	471.756	360.463	274.319	303.417	333.044	377.011	394.772	583.882	474.578	418.254	290.934	347.299	182.669	487.299	410.306	670.257	526.107	510.455	544.576	676.943	541.163	859.03
ENSG00000125534	691.855	462.754	176.505	193.175	304.031	428.56	592.694	638.549	704.144	350.913	333.79	535.55	254.907	544.962	515.434	741.373	619.716	374.023	352.191	271.78	246.173	303.41
ENSG00000077522	490.285	466.389	275.165	317.621	457.653	662.886	538.418	657.385	537.893	514.646	414.669	659.985	348.564	506.84	447.39	747.3	648.901	450.034	288.426	323.487	228.921	277.121
ENSG00000126267	508.827	309.062	232.536	176.719	237.255	348.307	348.929	466.462	466.733	359.328	252.043	327.231	177.748	495.102	380.755	763.936	542.199	559.189	472.519	657.434	535.09	828.087
ENSG00000130528	769.464	422.977	342.682	225.848	452.603	533.112	517.606	657.299	611.219	584.618	369.756	425.287	254.858	420.608	463.903	879.525	559.854	424.099	269.68	315.482	240.609	222.7
ENSG00000100097	673.669	372.982	392.865	260.721	212.405	278.202	385.902	642.139	504.045	315.196	232.268	296.333	326.547	416.486	387.433	547.987	548.243	310.552	422.606	442.733	408.364	554.491
ENSG00000101210	732.917	433.498	303.331	294.326	352.746	471.453	510.237	590.657	627.973	394.683	352.867	348.564	204.511	324.048	468.313	900.076	559.664	553.152	442.861	318.311	207.781	262.574
ENSG00000101608	328.358	367.98	110.768	154.057	509.461	790.209	657.854	620.006	429.162	490.023	311.525	753.563	340.591	627.952	315.022	565.453	736.528	535.067	267.947	414.659	322.332	395.443
ENSG00000167658	590.094	462.098	431.461	523.284	476.933	500.753	438.902	546.237	591.864	388.147	487.582	522.953	361.925	241.32	415.08	520.59	375.812	638.644	417.565	323.217	242.616	266.957
ENSG00000004776	597.443	311.082	360.988	389.124	496.64	834.08	508.151	684.325	595.206	409.611	285.014	669.153	272.601	647.954	381.228	345.958	535.381	283.364	242.702	236.765	146.361	224.469
ENSG00000182154	395.885	277.242	158.298	146.091	221.032	350.73	329.787	432.164	388.793	323.406	187.957	245.822	142.046	408.135	333.522	585.609	425.53	304.389	489.417	632.03	515.485	812.333
ENSG00000151729	449.755	407.114	278.694	252.702	420.178	518.353	427.16	484.483	486.991	487.208	364.298	441.983	259.37	321.156	398.064	557.927	467.535	472.322	502.204	429.435	362.355	378.043
ENSG00000198523	241.591	287.044	236.84	240.805	236.17	529.672	329.223	334.415	238.88	456.804	521.584	430.248	343.499	406.586	257.176	351.166	367.543	437.623	711.067	724.158	561.573	732.016
ENSG00000112306	665.701	416.769	364.424	355.754	275.248	303.574	317.824	501.119	506.412	256.662	299.711	302.906	261.448	217.176	378.17	682.464	341.962	474.848	303.638	483.74	425.208	550.623
ENSG00000142534	561.884	357.832	274.41	247.592	243.103	278.829	300.102	448.205	401.171	251.623	221.964	270.498	221.279	297.709	344.294	604.496	364.123	431.788	326.324	455.229	441.457	547.65
ENSG00000197766	782.57	227.609	141.512	78.8504	479.042	137.503	219.045	259.351	366.914	202.057	302.028	303.258	83.3329	59.734	83.3217	597.365	166.283	310.485	381.196	658.529	655.076	591.914
ENSG00000209082	77.8158	194.671	199.197	265.688	239.299	282.683	261.711	87.5596	220.167	274.579	413.37	437.729	161.714	561.071	160.705	114.336	152.787	332.183	323.934	94.6749	148.721	165.135
ENSG00000197746	541.236	416.262	401.832	357.947	498.514	433.517	387.277	407.947	547.531	414.495	380.954	390.332	321.984	199.262	379.437	530.604	327.985	365.498	187.584	216.396	196.023	175.116
ENSG00000229117	553.769	379.407	307.969	313.27	276.037	327.124	325.933	471.625	468.422	301.854	299.104	331.966	253.485	178.793	390.192	635.341	346.046	504.631	206.572	364.49	324.299	470.556
ENSG00000131730	294.548	334.735	271.759	246.863	306.902	393.498	378.043	412.644	350.466	443.311	382.85	355.252	208.862	489.03	336.875	428.431	370.582	443.184	361.034	389.179	318.223	269.817
ENSG00000134590	412.116	332.725	249.088	239.623	239.843	308.371	307.941	371.346	375.414	276.821	222.519	268.464	190.982	326.661	324.913	502.234	392.864	346.037	283.089	306.16	285.469	308.783
ENSG00000237550	363.278	423.881	299.915	148.36	240.723	338.815	13.8534	594.668	18.9375	145.053	143.416	332.894	123.966	136.342	215.071	784.97	426.25	561.656	174.603	471.418	427.518	540.31
ENSG00000215861	431.352	136.655	236.236	222.358	317.211	332.184	382.668	417.468	170.323	269.397	446.117	152.065	239.988	388.497	371.045	212.213	184.482	657.071	122.19	420.825	336.07	388.368
ENSG00000137818	383.398	283.231	215.578	220.23	184.308	261.793	245.17	379.006	324.876	207.481	208.11	238.116	150.376	277.124	292.963	467.59	324.516	370.307	390.13	367.045	334.868	428.074
ENSG00000125356	327.491	181.897	159.32	143.197	174.28	271.619	201.741	340.313	328.985	177.047	177.269	221.219	105.213	364.615	235.405	524.368	311.319	308.12	350.301	574.891	370.704	711.726
ENSG00000167996	369.373	389.365	367.928	356.625	366.044	325.938	324.851	395.579	316.895	521.494	300.669	314.751	268.412	177.284	305.949	421.333	288.143	290.518	169.896	209.87	195.031	210.24
ENSG00000108298	385.442	273.762	228.37	231.132	191.49	240.944	231.507	363.832	331.095	202.142	209.183	240.922	183.595	257.849	285.807	425.225	299.916	355.67	292.896	396.754	370.397	529.657
ENSG00000126432	386.417	227.166	195.373	150.36	179.446	290.886	279.538	408.031	404.226	214.694	177.828	230.227	131.848	284.776	283.57	524.542	385.648	373.797	405.193	388.901	301.456	358.259
ENSG00000065978	259.55	264.077	314.083	277.087	259.169	284.263	267.642	312.223	296.498	271.005	292.875	333.944	235.339	239.797	257.862	345.708	295.498	337.125	393.973	489.76	361.217	390.758
ENSG00000096384	362.363	328.836	271.707	373.734	270.256	336.893	355.601	329.706	329.068	327.131	424.677	414.121	206.851	215.637	317.87	431.179	356.617	331.339	170.282	201.544	189.657	168.934
ENSG00000198467	283.707	200.242	135.676	155.612	177.791	378.765	280.326	318.529	219.121	255.769	118.411	292.896	194.104	420.945	287.24	379.785	480.857	225.079	220.943	285.319	221.693	230.016
ENSG00000140988	435.051	310.237	281.649	309.204	198.937	207.113	244.458	384.835	307.655	190.538	191.826	215.465	205.035	196.079	289.627	403.393	256.146	293.594	251.208	289.922	265.832	384.576
ENSG00000010256	327.983	236.765	177.297	165.5	205.335	320.112	302.926	381.988	396.041	281.046	218.077	243.808	141.012	294.816	278.616	541.981	399.344	364.56	344.492	286.179	234.132	272.163
ENSG00000178741	277.265	198.044	172.056	175.803	197.568	302.589	228.436	293.378	273.647	272.663	225.296	253.256	139.151	290.802	248.083	384.588	321.774	326.575	441.759	507.538	373.296	565.966
ENSG00000163453	199.91	371.693	282.926	326.703	283.414	212.378	323.557	201.664	250.888	292.431	215.856	242.661	422.727	239.324	333.802	184.087	224.445	189.856	264.134	364.871	370.732	252.801
ENSG00000205542	304.415	344.915	268.702	225.201	216.85	180.031	247.745	228.723	249.711	194.807	203.654	201.946	273.354	179.758	297.874	253.267	262.417	185.537	227.376	341.471	449.701	462.029
ENSG00000182809	348.932	260.21	198.561	199.774	254.804	216.234	316.267	309.151	432.73	224.087	164.212	266.873	153.154	281.782	370.204	515.155	391.154	320.203	242.594	206.676	183.33	206.301
ENSG00000156508	304.107	416.834	291.046	324.537	361.587	214.671	245.217	325.499	304.244	224.997	233.357	288.354	330.57	85.254	380.468	219.747	168.441	317.022	141.753	235.801	256.514	307.564
ENSG00000184489	378.95	223.081	306.166	255.323	166.792	238.287	254.839	329.65	225.92	270.59	270.559	271.146	126.308	285.982	234.277	441.256	289.79	360.506	329.89	214.855	142.326	230.566
ENSG00000140990	303.795	187.764	150.837	130.57	161.143	229.471	199.087	316.429	287.567	219.995	160.079	203.483	96.1017	257.474	215.863	439.879	320.179	296.123	381.821	471.842	385.035	551.957
ENSG00000211445	353.399	205.777	131.204	223.652	468.488	216.609	279.352	395.558	297.988	179.431	232.925	198.568	163.781	162.937	228.958	440.178	317.11	221.474	184.793	316.003	296.588	308.194
ENSG00000072778	439.487	199.987	223.185	161.899	297.343	271.786	241.425	266.799	478.739	229.551	180.64	220.756	106.031	164.748	207.589	460.751	276.135	303.461	291.016	206.128	169.847	185.167
ENSG00000075624	332.894	292.418	330.442	285.415	163.635	137.5	209.37	213.917	146.87	202.267	170.183	257.98	285.109	250.234	256.03	174.502	264.701	195.692	197.664	241.783	316.007	301.423
ENSG00000122367	398.204	204.614	166.341	103.157	264.27	335.639	259.33	257.115	360.403	303.231	256.712	211.747	132.824	290.813	212.719	461.449	263.196	323.674	291.202	220.653	176.933	183.349
ENSG00000099624	346.444	188.543	118.439	118.227	145.133	171.821	228.962	334.461	277.241	213.973	140.879	174.928	90.6352	277.497	224.164	490.303	336.718	261.487	264.453	310.868	228.607	409.083
ENSG00000118729	282.873	294.615	234.867	208.895	246.678	380.262	262.807	274.676	238.201	341.689	321.253	347.736	220.846	289.071	257.739	282.6	283.314	293.268	199.554	225.197	178.353	169.983
ENSG00000210144	99.5733	161.445	192.406	142.212	785.774	235.992	130.112	127.619	125.531	249.868	406.056	241.945	264.108	574.283	247.67	54.2889	117.177	160.026	17.0771	1.29621	11.9496	14.3796
ENSG00000173660	266.57	219.985	179.717	164.115	218.598	279.492	230.525	280.451	326.249	261.885	176.477	219.362	150.1	252.472	264.725	390.611	318.775	253.983	270.684	385.095	261.611	452.282
ENSG00000127184	252.994	165.575	149.852	130.931	141.306	236.668	190.301	293.997	246.161	209.194	165.226	202.203	102.235	237.667	213.8	406.45	288.57	285.719	308.148	466.252	354.34	606.788
ENSG00000162244	336.084	218.722	185.136	185.958	125.885	187.602	179.656	289.035	248.227	145.427	149.432	163.427	140.159	181.847	224.885	355.29	219.903	252.938	261.215	344.277	319.097	489.536
ENSG00000197956	245.47	199.955	171.842	160.645	148.288	225.718	208.625	333.45	241.101	114.79	100.415	211.679	164.975	234.208	250.853	376.679	371.376	279.955	146.298	223.301	289.308	345.362
ENSG00000128591	234.648	207.791	226.32	551.284	243.419	399.932	336.317	316.688	245.999	243.357	305.745	312.612	205.476	196.138	200.041	216.979	325.4	328.121	110.446	77.4832	50.3078	65.8148
ENSG00000148303	332.061	247.245	229.914	223.592	181.778	191.575	187.682	275.523	256.854	163.542	196.601	191.507	159.991	164.28	222.399	313.634	200.699	280.96	251.377	269.374	249.775	374.519
ENSG00000164405	206.669	145.382	119.857	114.344	132.97	231.016	204.802	295.768	241.826	185.643	145.085	204.507	106.875	262.6	212.328	292.754	279.511	208.945	305.622	399.677	292.793	539.418
ENSG00000179091	223.837	196.984	156.796	137.744	172.836	207.939	225.718	253.932	242.316	250.291	198.232	215.589	123.34	197.066	208.569	317.569	236.117	280.366	384.954	317.833	271.391	351.365
ENSG00000089220	272.302	193.842	159.784	144.61	249.092	270.161	207.315	235.661	262.592	156.011	215.507	220.202	124.261	206.621	191.476	330.374	231.57	323.402	276.918	282.602	259.241	273.732
ENSG00000136942	299.757	210.527	177.805	174.461	126.032	154.687	153.24	272.004	238.948	139.261	136.338	165.693	112.775	171.51	219.01	360.812	209.823	233.191	216.117	308.146	269.668	449.98
ENSG00000131143	284.16	172.777	120.575	110.968	138.576	193.078	183.389	253.534	268.764	169.788	140.24	179.988	87.4538	226.667	196.112	403.533	295.26	273.913	265.247	293.523	244.136	326.781
ENSG00000177954	352.308	216.511	169.786	151.863	168.563	168.95	157.872	276.463	279.336	147.566	160.266	194.783	121.401	135.109	236.901	392.401	192.089	257.253	188.715	295.704	294.967	372.881
ENSG00000142089	302.302	212.459	276.761	282.494	180.735	143	173.558	213.964	213.109	116.161	154.325	154.582	128.376	133.094	223.474	219.693	227.457	162.452	114.146	183.094	245.283	215.613
ENSG00000115268	350.787	200.968	149.891	144.626	130.721	143.594	164.756	278.105	252.62	136.386	121.708	146.866	99.7187	166.239	207.411	393.361	214.621	221.686	186.08	257.009	243.243	368.096
ENSG00000107223	307.34	182.436	135.742	124.805	120.766	162.225	183.653	256.135	254.064	138.981	112.394	167.344	101.755	206.224	217.621	391.554	264.744	212.973	174.594	231.198	196.104	264.785
ENSG00000166165	277.503	205.191	115.536	109.952	239.24	246.492	218.668	283.933	360.126	205.392	134.557	180.235	101.4	199.925	187.999	475.991	244.917	358.715	180.286	204.402	234.186	150.429
ENSG00000106153	255.616	199.754	162.208	183.137	181.247	220.024	233.943	242.221	246.759	208.129	166.164	224.263	134.756	179.56	207.137	311.973	251.029	261.808	226.605	287.407	245.307	387.124
ENSG00000182054	201.263	189.169	218.784	139.176	118.964	221.713	218.707	233.943	255.656	222.859	178.51	163.668	110.104	182.227	203.241	215.431	200.507	308.858	458.413	322.468	266.855	264.092
ENSG00000119421	226.798	191.59	144.375	102.779	161.833	219.028	216.668	264.828	227.344	221.316	159.308	210.67	123.918	237.681	216.17	314.871	268.636	242.708	252.542	284.574	219.773	274.089
ENSG00000197616	58.5381	49.6263	1485.86	1276.73	297.188	64.066	75.3921	73.4285	87.4143	37.9639	30.0331	52.4061	74.2844	53.9878	103.448	100.397	80.2525	108.676	246.896	266.689	152.919	228.405
ENSG00000101439	316.839	203.842	195.099	141.01	243.444	148.818	236.411	190.154	278.923	122.445	127.163	156.715	152.03	185.772	161.679	364.327	247.664	198.415	138.1	237.872	202.629	208.072
ENSG00000184076	208.247	158.131	123.828	111.05	129.033	170.954	167.669	246.475	215.977	160.642	137.861	159.791	87.4372	222.029	191.327	309.562	238.684	231.458	239.204	375.936	313.659	501.537
ENSG00000197893	263.571	190.885	133.25	104.203	181.379	223.811	277.068	295.33	280.337	183.709	200.518	305.456	121.529	199.023	174.943	345.171	311.798	312.279	154.856	150.138	121.597	149.703
ENSG00000036448	150.853	170.988	60.5037	74.5235	229.849	220.434	235.086	232.051	301.215	240.985	279.156	265.047	158.357	174.986	226.458	390.546	321.241	320.462	156.904	137.761	126.117	140.113
ENSG00000167526	340.905	209.693	149.795	145.393	125.228	144.551	151.67	261.172	242.435	130.852	138.713	143.982	100.818	137.417	197.453	317.442	192.087	244.209	201.226	201.032	201.835	301.837
ENSG00000166592	379.951	153.087	251.573	131.57	133.931	109.229	232.368	285.242	179.237	183.077	83.5454	249.728	150.885	228.094	179.103	420.825	334.483	52.6799	248.73	124.37	161.145	147.716
ENSG00000172399	166.034	219.837	147.341	146.56	217.848	270.065	229.135	207.186	207.586	258.792	269.925	265.287	196.25	235.067	201.796	231.169	239.396	199.704	196.456	205.869	193.535	146.542
ENSG00000210176	107.327	204.526	92.6968	59.9174	311.622	169.804	147.969	135.864	395.239	196.368	159.22	79.1719	42.0333	154.116	183.242	313.905	101.147	97.5192	62.3136	102.288	66.4031	179.494
ENSG00000177600	299.178	165.528	141.087	141.23	115.081	140.076	154.386	257.26	233.936	126.871	100.854	162.902	100.251	162.288	207.923	343.161	224.204	204.878	150.236	202.956	188.701	258.21
ENSG00000117984	450.413	215.486	191.914	148.936	182.903	153.135	185.27	225.253	324.061	146.416	143.228	150.878	129.152	108.809	210.21	472.588	234.455	191.412	118.301	107.977	74.4028	87.1177
ENSG00000170807	253.604	188.396	62.8074	47.8428	218.446	278.231	241.352	200.279	251.291	186.573	185.551	256.444	180.646	276.739	177.298	270.065	278.052	528.999	134.51	93.6786	98.077	102.133
ENSG00000231500	250.05	171.356	162.641	177.006	119.612	154.204	134.649	227.704	153.143	138.715	140.871	144.797	142.112	161.479	207.049	233.898	162.265	210.29	178.941	276.955	272.488	359.719
ENSG00000132329	451.447	190.988	281.331	269.746	208.292	108.812	141.617	292.269	234.895	98.1153	56.2503	192.232	108.993	123.292	312.171	286.871	272.468	207.623	110.483	115.88	107.555	179.697
ENSG00000111669	265.253	221.588	169.386	165.979	141.685	180.345	183.019	227.253	245.844	161.092	157.102	188.729	119.386	147.892	224.66	368.789	237.127	212.89	178.603	174.743	167.012	194.38
ENSG00000147403	312.009	217.525	182.112	173.099	140.055	143.375	153.683	239.65	241.253	98.466	156.858	114.45	124.008	119.17	197.465	287.488	120.261	262.63	187.731	212.996	205.199	264.003
ENSG00000010282	221.01	181.5	80.3412	73.1133	134.239	141.058	147.547	202.083	128.006	154.089	201.307	169.138	109.797	292.531	161.437	251.999	214.904	205.896	166.904	168.554	149.457	150.712
ENSG00000125968	188.776	220.862	95.2667	151.974	192.677	115.198	171.291	236.506	180.63	179.554	184.008	159.968	88.2918	134.666	155.349	188.562	86.511	61.4808	96.5902	99.01	141.299	133.775
ENSG00000103363	249.609	144.578	98.7126	87.9638	108.793	126.663	141.243	202.581	221.213	109.429	97.6168	125.405	71.318	174.809	160.976	364.189	222.656	202.479	177.153	234.238	190.509	336.332
ENSG00000150991	224.961	137.961	138.12	172.48	154.422	160.403	176.059	152.417	187.586	176.595	115.95	164.01	123.226	213.959	184.301	249.622	184.319	193.938	128.102	155.199	239.508	206.877
ENSG00000118181	209.157	148.745	140.187	141.746	131.573	152.388	133.215	176.847	190.056	132.189	135.803	161.779	110.579	143.789	160.54	229.916	167.49	226.23	222.004	294.5	276.647	370.689
ENSG00000184009	209.922	230.075	201.098	185.396	115.666	113.446	138.791	168.231	119.683	118.298	100.789	174.764	199.541	102.427	181.65	111.389	199.608	119.126	142.234	192.379	246.654	227.211
ENSG00000091482	161.947	155.235	115.072	112.793	151.03	255.092	205.194	207.419	194.958	220.267	172.502	220.715	132.566	169.401	184.671	241.526	203.934	192.154	205.143	263.7	231.69	312.353
ENSG00000138100	243.124	149.98	115.838	91.4034	140.407	163.923	175.574	199.076	195.71	165.247	128.517	146.921	78.3911	234.165	171.006	308.644	220.018	223.246	125.368	120.726	86.1039	117.55
ENSG00000152137	128.577	185.771	191.04	166.409	161.814	207.678	215.909	167.186	177.433	228.996	182.172	219.807	141.942	171.037	146.977	224.903	214.991	205.105	196.358	221.591	166.992	221.252
ENSG00000265972	207.471	190.12	157.975	163.317	307.992	179.101	148.184	163.987	273.58	192.569	195.743	226.267	59.2384	98.713	161.063	150.031	180.261	140.932	136.828	89.1132	83.7728	85.2444
ENSG00000105048	86.7468	95.2388	13.5695	10.9799	29.0415	171.027	135.052	199.706	132.826	70.675	32.567	91.8687	69.7786	307.048	98.3168	246.136	244.601	77.9954	154.709	70.2208	52.0523	109.593
ENSG00000127884	236.392	160.64	126.894	109.987	142.38	186.292	195.786	232.901	231.491	158.874	152.483	167.555	91.1853	152.525	174.775	356.532	264.333	198.61	168.99	161.126	146.484	122.696
ENSG00000188229	163.951	169.979	196.544	226.281	125.154	232.073	66.9989	243.704	218.093	275.17	200.502	173.881	94.8961	243.632	165.577	207.895	224.435	181.143	152.501	63.7468	80.093	54.1062
ENSG00000022267	85.4031	136.548	111.707	221.513	162.249	313.82	213.65	187.205	171.348	231.381	220.188	299.924	158.145	250.189	104.353	121.026	206.767	180.313	126.047	136.128	162.028	118.983
ENSG00000175416	217.774	162.319	147.227	139.156	127.001	163.948	178.574	224.794	191.03	124.367	110.557	157.866	102.615	161.749	173.703	305.468	247.739	173.504	137.598	145.149	108.45	170.89
ENSG00000169714	162.732	154.172	116.584	160.735	156.427	201.731	155.171	154.737	169.051	180.385	184.144	207.766	136.598	167.327	122.662	203.385	182.949	237.867	186.949	220.755	176.69	227.585
ENSG00000104823	274.322	120.277	104.728	78.1002	163.829	154.747	133.429	150.437	305.305	117.42	113.339	111.038	53.545	131.748	113.615	267.927	172.971	179.672	231.953	215.192	183.441	170.941
ENSG00000169271	248.033	109.04	111.953	58.2918	99.2983	133.195	119.527	141.364	222.801	172.56	123.039	137.014	63.0386	176.233	115.201	321.457	188.566	185.723	209.306	261.396	251.682	259.718
ENSG00000101605	189.751	159.275	71.9831	78.7411	134.243	199.689	244.711	237.89	190.178	174.257	166.458	207.441	107.75	164.901	135.067	417.473	319.687	254.825	98.4674	102.558	70.7699	102.001
ENSG00000148180	278.42	264.126	84.1149	90.4341	276.551	134.84	274.218	164.424	263.81	173.053	138.535	155.571	117.516	93.3506	165.068	313.059	279.151	140.139	58.0544	50.8577	69.9408	37.1592
ENSG00000105193	229.994	131.492	132.115	131.241	97.1106	135.356	127.294	166.453	242.075	174.369	121.598	141.519	80.2685	102.162	170.053	209.555	127.031	236.775	242.799	215.665	191.574	268.746
ENSG00000054148	180.293	141.763	99.1659	86.0677	103.709	124.339	118.032	206.79	190.022	119.422	86.3009	110.627	78.5466	173.684	171.261	247.1	185.964	171.486	191.525	237.995	191.134	277.091
ENSG00000137154	230.725	161.809	127.915	137.634	102.844	137.135	119.405	199.394	194.334	108.459	130.302	131.706	106.627	131.904	170.732	245.827	144.945	189.416	187.125	201.407	205.63	262.79
ENSG00000135404	196.994	165.674	226.182	201.281	148.455	119.74	136.53	202.709	168.955	116.8	111.488	151.897	144.065	129.788	224.737	208.651	188.895	131.968	123.805	157.599	150.366	164.291
ENSG00000173915	160.931	118.047	91.4029	85.0126	107.902	151.306	120.347	168.15	163.327	139.553	115.881	138.823	82.0223	200.087	151.671	223.299	195.414	164.911	189.7	318.08	251.917	368.168
ENSG00000167815	214.475	183.663	127.725	114.14	147.278	177.823	177.919	218.835	225.824	141.827	134.785	166.718	99.6734	138.414	184.823	273.601	203.519	209.214	172.561	155.914	147.316	171.174
ENSG00000189058	202.67	68.3624	95.0947	247.803	334.348	63.0217	362.787	142.5	158.463	146.542	110.883	196.602	32.8029	143.064	46.4701	492.749	222.818	97.4454	41.535	97.0951	64.7526	74.1486
ENSG00000198755	235.154	188.96	149.391	150.249	96.3546	146.451	146.798	192.439	203.384	130.297	126.618	136.865	126.045	92.0495	175.45	242.789	147.25	204.483	141.084	176.998	173.167	230.213
ENSG00000165887	49.0774	59.5326	93.2769	62.1963	61.5237	346.381	139.993	129.904	173.596	224.14	73.9653	85.5065	25.2781	197.091	112.899	114.452	118.428	281.383	228.053	83.8988	61.8856	91.8636
ENSG00000142937	231.316	160.464	137.469	143.568	102.235	117.696	114.48	180.719	165.309	102.111	118.996	123.025	101.327	109.707	159.878	227.344	145.793	163.02	148.326	209.397	199.097	265.281
ENSG00000142173	263.065	136.937	154.094	97.8656	84.0416	65.5368	179.909	186.291	179.292	118.529	76.7618	93.1568	239.666	120.564	149.173	146.468	188.215	74.4372	96.4856	117.373	157.147	103.134
ENSG00000108679	256.562	168.317	163.351	125.861	131.922	140.649	158.315	171.944	170.373	150.331	152.989	142.912	125.301	197.862	148.366	253.923	190.468	221.624	106.212	83.9026	73.98	64.0953
ENSG00000141753	207.499	172.217	233.879	246.06	178.044	102.942	132.175	151.78	123.909	114.607	125.222	134.614	175.39	60.2479	207.326	125.975	112.468	97.0995	67.6823	93.5602	89.9974	76.6143
ENSG00000165678	125.328	171.087	148.902	133.214	157.945	227.4	171.385	166.24	180.067	197.091	180.323	180.933	128.886	135.852	167.419	187.864	178.809	195.927	171.331	168.004	141.276	125.165
ENSG00000173812	199.856	167.606	103.012	142.98	141.777	160.771	130.462	179.971	175.495	141.176	117.975	175.691	84.0227	115.435	150.411	268.669	193.585	181.893	134.911	190.367	153.748	193.281
ENSG00000104904	182.914	139.846	128.81	112.768	133.721	137.371	149.517	184.696	180.558	122.968	95.7398	146.545	89.2947	122.27	139.361	232.451	192.826	159.431	139.167	198.811	166.312	281.608
ENSG00000189043	153.296	119.206	100.516	93.3662	131.781	157.995	130.694	170.354	174.87	141.517	122.62	145.278	73.8331	130.576	154.065	222.852	176.704	210.243	192.626	235.911	191.296	340.521
ENSG00000210112	5.76983	30.5021	49.433	29.5776	30.8493	34.1867	43.065	19.5945	20.3064	66.4186	85.6768	55.6173	5.16988	89.3615	6.9509	20.1296	7.62826	82.6699	131.985	380.57	300.999	405.44
ENSG00000130522	253.273	176.409	55.3324	51.4606	91.7696	86.1247	121.8	118.469	132.858	124.128	72.4176	279.16	88.3596	135.035	110.765	120.41	210.217	140.907	104.326	146.624	157.904	148.725
ENSG00000175602	215.418	146.319	89.3604	92.6993	94.3269	114.526	177.664	265.505	159.618	136.106	84.2938	134.145	80.6792	94.1491	189.757	303.74	219.6	136.23	81.8446	116.003	114.269	201.082
ENSG00000149806	195.112	111.698	94.2333	83.3897	88.3217	110.215	98.1184	166.914	149.541	91.4453	102.729	111.002	64.6225	121.219	127.127	230.345	143.82	184.861	161.549	199.647	167.801	258.675
ENSG00000204592	215.528	185.63	110.636	98.6172	183.607	135.903	131.317	121.55	162.045	101.673	92.9365	146.318	95.1257	114.204	122.071	120.926	135.018	162.248	78.549	126.599	133.838	121.112
ENSG00000101400	137.896	128.59	82.2699	83.1433	130.948	133.248	163.801	186.913	168.797	167.67	114.715	140.47	101.748	129.082	159.185	310.144	171.934	180.824	148.065	105.275	98.2032	105.401
ENSG00000118137	79.7647	116.725	64.2926	29.713	35.9692	63.5046	80.0635	211.968	337.29	91.6002	102.604	180.526	29.584	118.577	65.4722	654.382	146.867	59.485	29.725	27.4852	46.2327	32.4237
ENSG00000197958	207.755	112.587	112.604	106.634	107.083	106.128	104.905	138.005	145.527	85.507	82.9064	111.01	106.897	106.749	141.94	176.339	133.508	160.745	163.793	209.007	200.997	245.758
ENSG00000175756	181.306	114.138	98.2128	80.9413	95.3841	119.814	132.662	171.557	181.154	115.468	87.5175	110.626	66.1046	123.425	128.124	236.152	193.373	152.871	165.35	192.858	143.27	224.184
ENSG00000174444	166.385	127.751	128.175	127.761	100.168	128.231	108.196	158.445	159.571	104.136	106.011	117.066	96.936	104.362	118.515	174.835	125.416	170.395	147.174	194.903	187.439	278.292
ENSG00000121577	177.821	152.914	133.816	139.295	131.914	180.195	153.858	186.902	150.391	189.773	110.461	126.302	120.155	129.64	164.626	239.201	188.317	161.031	111.932	78.8316	75.9258	74.1191
ENSG00000126458	157.32	148.093	110.8	91.8305	112.573	152.829	161.227	173.897	163.577	96.9446	75.767	130.051	89.3527	162.915	154.056	194.112	178.748	111.021	96.9109	116.266	120.567	124.931
ENSG00000167468	181.843	120.397	74.2964	70.5809	101.303	107.979	133.302	179.128	132.795	102.183	85.3312	117.127	77.5131	109.327	136.777	214.417	143.034	154.931	132.737	202.179	180.86	258.227
ENSG00000114923	187.032	133.663	103.461	112.938	179.711	124.175	132.983	147.434	211.357	126.96	96.0786	120.697	70.0548	127.431	165.391	186.983	147.111	172.743	118.943	89.7843	66.6799	84.447
ENSG00000142676	225.15	139.23	115.777	102.087	101.136	121.104	114.389	187.752	167.044	97.0203	95.9683	114.596	83.2054	94.8395	149.466	255.454	144.006	162.198	125.766	167.045	159.234	220.166
ENSG00000145425	205.853	161.861	122.849	119.311	101.408	117.456	118.5	174.756	166.116	95.3316	125.288	119.55	98.4249	75.0163	142.091	217.307	122.414	198.802	139.533	176.928	157.41	230.573
ENSG00000183072	199.711	140.284	122.335	106.597	149.629	115.924	133.082	142.442	169.829	131.984	105.05	125.9	73.2539	97.7941	128.304	259.339	136.02	124.671	189.642	165.4	132.665	232.254
ENSG00000187837	189.223	53.2123	78.9747	66.3117	108.282	70.1029	76.6808	121.339	162.478	53.6982	40.9662	62.1002	46.3168	121.981	116.57	266.325	140.147	101.096	81.6024	305.487	246.277	368.311
ENSG00000170889	210.996	155.792	107.013	95.5817	85.9332	96.9234	117.389	156.51	144.897	91.4878	104.136	95.5373	84.4697	84.7156	142.694	220.62	124.057	168.353	152.04	171.54	148.196	237.273
ENSG00000133112	157.4	120.688	113.303	102.545	103.651	118.7	97.9939	137.778	141.332	95.0581	117.71	115.808	91.3579	121.214	122.76	181.236	135.839	157.695	156.203	230.451	184.845	221.145
ENSG00000177700	182.69	107.763	81.4769	89.7881	101.081	115.013	114.631	172.346	183.184	94.6992	75.9773	108.275	63.3891	100.101	135.756	294.506	178.22	128.135	137.368	203.461	158.379	286.502
ENSG00000188536	68.7915	70.8641	10.3309	9.18763	46.2926	34.9126	60.1494	35.503	48.9081	84.8249	43.3253	1728.33	25.3993	12.6749	34.5304	79.9342	70.7063	38.0558	30.7906	122.169	231.511	96.9707
ENSG00000210164	38.9464	120.214	91.3137	61.3462	101.974	128.542	117.556	76.9785	119.3	143.805	122.395	87.2883	35.3275	113.936	61.3996	91.1753	88.7652	65.7601	108.043	63.5332	75.664	200.975
ENSG00000107438	157.01	139.373	82.343	105.716	132.938	163.341	172.98	150.645	169.058	139.852	121.498	152.515	111.623	155.68	158.644	188.458	177.927	162.019	80.7101	87.7084	96.414	82.1677
ENSG00000210174	69.4155	117.629	86.9091	40.684	129.092	99.4253	138.811	73.9424	111.529	138.331	87.7104	93.7414	36.5073	153.083	81.8067	105.913	72.5485	62.8985	100.186	76.3366	87.2451	251.133
ENSG00000108515	201.728	107.842	44.4459	83.1438	58.5831	124.543	121.32	259.221	107.603	128.332	86.0891	140.155	116.242	109.423	184.645	292.677	190.043	129.568	153.331	134.523	116.106	128.98
ENSG00000171223	196.848	271.144	88.3713	99.418	57.4064	24.1921	25.0051	129.399	43.4989	237.867	105.248	205.175	98.3668	114.896	121.996	27.3409	195.155	27.8457	122.847	123.647	164.049	119.935
ENSG00000019582	163.212	218.713	106.555	91.5239	174.044	124.631	104.675	109.252	136.428	72.6551	59.8992	101.69	125.538	96.2587	121.654	107.172	100.237	165.08	75.0973	132.704	153.903	124.622
ENSG00000172889	178.904	117.643	76.458	85.7984	84.7929	87.9431	104.537	146.358	133.504	66.9491	73.4324	68.9668	46.7267	131.326	142.095	133.992	94.3869	100.622	60.9237	84.6616	91.2785	130.889
ENSG00000014641	102.294	133.932	99.1836	109.416	116.355	183.152	134.01	147.528	114.966	185.147	155.558	150.477	113.515	162.981	131.987	122.585	144.805	171.306	137.103	161.49	138.43	127.114
ENSG00000170315	147.433	158.237	109.041	105.35	133.006	132.569	169.425	154.385	150.208	125.84	144.405	156.189	104.081	126.142	140.472	197.869	146.095	171.743	119.798	92.6216	97.0057	101.14
ENSG00000198034	185.665	130.628	102.11	106.167	91.6662	109.094	103.684	161.99	153.04	87.6647	100.324	108.419	89.3713	100.767	131.044	188.497	121.275	151.898	121.69	160.011	153.687	190.367
ENSG00000173511	105.547	147.305	53.7879	63.1614	63.7396	95.4554	146.306	186.743	143.893	116.18	93.2486	124.536	75.1835	110.912	151.741	241.894	166.986	136.363	131.663	173.48	140.889	222.95
ENSG00000084207	224.969	111.155	118.122	93.7093	99.466	101.26	109.981	145.674	162.157	115.568	92.0047	109.755	70.3655	88.3187	116.661	227.44	137.373	148.31	120.536	127.317	125.717	163.464
ENSG00000175445	97.5836	108.61	94.1723	66.062	192.029	185.997	124.516	141.218	152.429	127.388	180.624	219.314	78.7174	139.177	85.9032	120.658	155.876	163.811	120.899	94.3915	96.1217	81.9782
ENSG00000078814	118.945	80.262	32.6589	29.375	67.8149	95.6668	106.939	107.366	92.0876	65.2904	73.632	84.3049	47.3663	193.403	85.6106	136.509	133.502	104.436	104.6	58.4264	30.4718	50.7851
ENSG00000165502	174.085	108.761	88.8675	85.3261	83.4226	117.356	103.973	159.537	180.086	74.9281	72.128	104.421	59.2202	97.1357	105.018	244.092	148.486	143.69	122.378	173.049	137.487	255.137
ENSG00000131469	158.774	116.669	107.638	100.34	84.4151	106	102.879	152.743	130.973	98.4552	123.57	103.785	68.7139	79.2565	123.57	173.675	122.383	153.05	138.604	189.193	152.096	236.302
ENSG00000146066	136.779	94.6112	76.9492	66.184	68.7387	88.046	121.149	149.029	104.906	128.772	72.6384	90.2718	69.9507	148.503	106.372	227.995	156.577	152.563	145.292	162.519	147.019	181.925
ENSG00000089157	181.22	134.003	176.793	166.308	102.691	97.5081	93.9926	150.812	133.505	97.0693	115.524	106.25	102.591	82.9626	135.374	148.077	97.7899	156.172	131.012	112.48	120.468	135.751
ENSG00000184983	130.575	94.7804	73.3601	81.5938	86.9948	124.903	97.899	122.025	136.483	111.109	99.5396	145.489	61.9022	154.007	112.602	214.943	138.372	147.703	151.853	197.713	152.213	223.891
ENSG00000178952	149.29	120.02	107.99	92.0242	101.942	138.13	143.603	169.33	161.255	120.183	108.095	117.522	77.684	102.113	136.307	203.494	160.012	143.009	132.621	106.4	98.5613	99.3766
ENSG00000145494	145.001	82.7963	70.7862	51.0046	68.5917	102.825	95.183	146.663	147.584	96.1782	62.8662	94.4119	43.4695	114.433	112.465	231.761	150.049	137.096	172.816	218.296	154.96	305.645
ENSG00000147123	161.968	85.2968	74.5078	62.5669	69.0785	112.431	95.3887	140.512	122.738	97.4814	84.256	103.647	49.6668	121.06	111.499	234.06	145.46	144.401	163.561	190.737	141.033	248.139
ENSG00000165629	110.801	101.236	84.2007	83.8434	92.4417	146.038	102.455	106.385	121.724	135.458	145.096	126.26	88.5302	165.565	114.558	135.126	147.166	135.214	166.653	165.159	154.922	172.653
ENSG00000206503	181.878	221.776	95.5786	104.069	85.4926	88.1153	131.395	138.493	164.643	39.4783	63.128	73.8486	60.754	59.8409	134.88	50.4503	213.492	181.571	99.6774	106.858	112.765	95.7105
ENSG00000147604	186.086	137.579	123.839	112.993	90.6636	113.412	102.153	162.633	143.253	93.8034	104.687	120.016	87.3134	65.1921	123.246	205.714	124.485	162.776	95.2631	134.769	113.701	153.001
ENSG00000065054	88.4166	102.418	49.1065	41.4846	85.0262	85.313	106.145	107.251	115.896	100.647	121.432	51.2402	48.8706	110.299	87.9305	130.825	86.6484	69.6516	101.832	113.962	107.463	141.97
ENSG00000120053	113.256	126.68	81.7745	89.5052	129.479	170.809	127.247	137.958	118.229	178.766	123.769	126.446	79.1487	121.207	119.217	165.458	134.163	153.31	135.851	130.902	108.454	100.736
ENSG00000152234	145.09	142.007	96.4294	90.8851	112.818	160.384	158.964	139.532	154.671	130.897	145.994	138.946	90.0741	99.4171	136.769	188.419	159.41	169.53	95.8299	75.9814	69.1622	56.9448
ENSG00000182492	110.483	172.012	134.712	104.131	78.0825	59.5152	199.818	148.541	115.21	119.239	50.7414	60.8574	321.694	68.3399	228.992	93.5333	147.621	53.7509	30.8528	44.4488	87.1914	43.1193
ENSG00000008988	155.691	100.508	84.7733	69.7648	70.1696	99.6939	93.0405	145.106	134.293	77.6949	67.814	93.2092	71.4248	104.473	102.853	169.982	113.414	130.018	133.561	163.034	142.855	230.639
ENSG00000154723	128.67	89.4608	76.5543	61.165	80.7178	131.858	108.376	138.707	124.757	106.54	95.0634	100.787	55.2508	124.067	104.187	206.36	141.885	140.603	154.533	200.684	150.481	224.372
ENSG00000105701	192.372	110.376	78.621	66.8296	107.345	96.0798	112.91	144.121	156.446	73.233	65.7772	105.96	62.0242	95.3261	114.283	227.488	143.712	129.773	92.1044	80.2728	75.3964	91.0788
ENSG00000274012	88.115	26.7063	162.625	84.9207	84.4927	151.415	80.2017	156.084	172.029	124.859	112.082	51.652	95.8954	234.455	177.117	91.2542	93.8415	168.505	97.4028	109.504	75.6124	151.057
ENSG00000172037	120.176	124.585	89.5651	83.178	110.999	126.905	137.402	140.535	177.943	140.355	94.8191	115.997	116.006	113.886	149.039	173.575	157.42	119.996	67.7451	55.8721	54.0771	52.222
ENSG00000126247	151.643	105.357	92.4204	90.4161	88.6126	119.884	118.617	150.586	136.823	100.968	69.828	112.772	78.3696	120.247	123.511	204.028	162.621	121.359	101.047	105.215	92.8962	107.457
ENSG00000105640	192.476	128.431	111.799	110.439	78.4434	85.1443	95.1799	169.893	143.405	80.1101	81.6006	92.247	73.3022	66.6753	130.182	193.02	109.515	133.921	98.1168	121.763	116.948	163.696
ENSG00000127528	141.735	136.398	30.1914	25.6919	109.756	76.1228	62.772	96.1638	100.757	110.405	117.234	88.9948	65.6328	73.473	84.3787	35.6707	59.7986	78.3796	93.5207	132.288	179.163	150.306
ENSG00000167792	156.877	116.692	78.4913	71.3027	87.9191	119.65	137.9	172.383	176.666	113.196	94.3134	99.9965	58.1053	95.1982	135.854	233.467	165.174	139.266	110.093	96.4104	78.1194	92.409
ENSG00000004779	124.234	95.7002	80.5638	83.3843	96.9481	127.858	110.533	138.894	130.46	125.886	126.352	113.558	65.5863	96.1809	114.079	154.319	127.146	146.128	161.68	185.99	139.144	186.607
ENSG00000172346	126.2	109.945	123.081	137.753	187.758	121.328	127.633	104.427	115.707	88.7101	96.84	62.1117	99.9668	124.804	120.662	146.432	114.67	117.712	117.59	70.4008	44.6394	67.3534
ENSG00000169100	136.298	131.386	117.17	115.473	87.1909	109.188	104.236	154.503	103.159	96.2742	100.882	115.25	107.802	83.1178	137.75	155.344	104.315	128.806	114.198	114.073	101.908	134.113
ENSG00000114391	159.053	102.962	77.3586	78.1442	65.4407	83.3838	80.7105	131.014	120.754	79.5647	81.91	92.2267	62.7427	97.5097	99.7928	167.912	107.324	150.724	124.781	160.748	142.396	216.721
ENSG00000065518	97.8535	68.5287	66.8789	60.3546	80.1417	104.974	80.4662	106.938	99.9321	108.403	105.699	105.889	47.3636	146.567	80.3407	145.884	125.742	153.779	175.086	205.02	173.027	225.104
ENSG00000142168	150.483	107.848	85.1183	69.7692	101.909	117.651	110.977	130.009	140.318	113.799	90.8757	108.281	64.2509	112.187	112.898	179.781	138.76	139.026	106.996	137.456	119.122	132.392
ENSG00000234745	209.548	179.593	88.5227	96.8199	131.84	78.1755	103.181	110.895	104.434	59.1314	61.31	85.3421	64.8525	78.0236	88.6788	80.4128	76.8786	113.762	94.6937	144.938	149.509	136.432
ENSG00000177697	205.191	128.122	108.205	86.1064	92.7628	89.4104	132.859	202.805	114.953	124.138	65.2854	125.716	91.4587	103.983	168.506	267.205	178.184	65.2655	45.804	57.6558	55.0272	47.2838
ENSG00000123689	95.8785	57.1532	157.419	84.513	85.5895	76.076	103.366	144.024	137.991	84.1149	55.8383	208.351	75.2358	94.6396	59.9923	72.1969	61.75	41.2597	264.829	213.874	229.281	230.523
ENSG00000178982	149.059	95.8159	73.0669	66.0523	82.2831	101.878	111.733	159.887	143.282	105.558	81.1318	99.1977	58.4453	87.3862	122.065	236.692	135.166	151.568	117.623	126.215	109.325	151.77
ENSG00000235174	150.903	108.452	102.052	110.305	80.3092	123.388	86.503	135.439	114.332	90.0424	99.5012	85.5255	70.2352	95.4335	99.481	152.52	116.38	168.712	113.191	154.647	134.816	168.821
ENSG00000104964	122.368	99.9771	100.732	78.7311	101.738	107.073	107.583	139.545	123.681	114.03	80.409	109.923	68.4568	109.061	116.745	177.96	139.832	125.335	115.493	110.094	78.6276	106.065
ENSG00000177666	175.13	103.489	71.6276	87.3433	128.657	119.701	139.335	175.735	169.52	104.176	78.356	160.781	69.6151	99.0627	109.669	188.452	134.119	104.38	82.782	73.7623	56.7393	66.9867
ENSG00000120129	89.0752	134.759	33.2519	54.1994	81.3887	37.1675	26.3821	66.2066	45.7942	143.967	101.326	120.587	56.9523	81.9767	71.2659	18.6839	40.4766	37.1876	176.404	143.451	199.237	162.265
ENSG00000244734	61.2293	57.5423	16.505	9.25436	57.1984	37.1523	33.1395	16.6772	36.4887	75.3718	73.3678	1594.92	28.6444	4.42696	21.1743	39.1478	24.8801	21.7836	21.5443	140.56	183.315	70.2326
ENSG00000164919	109.06	74.7065	62.6906	54.071	64.1816	98.9776	83.4574	115.242	121.262	83.1006	67.0636	89.259	45.0332	131.03	90.4932	177.989	142.162	125.943	137.908	189.069	143.511	252.569
ENSG00000122026	196.109	115.209	103.753	88.635	81.7968	94.1868	97.8509	159.582	172.17	74.359	83.784	103.21	69.3776	43.5344	116.414	227.002	97.6259	151.622	69.5301	130.169	95.2338	158.14
ENSG00000233276	118.288	138.276	154.034	117.025	93.5594	84.6318	99.9569	146.554	110.081	79.9443	80.6098	84.2276	99.299	70.3269	140.697	151.746	97.0501	101.227	86.6116	119.829	102.399	153.64
ENSG00000115641	167.811	109.904	80.5498	60.2197	128.361	121.448	97.2309	76.2206	163.096	130.716	114.455	88.0902	70.8435	61.1923	107.697	186.343	78.7982	171.623	289.915	65.4146	123.386	55.1655
ENSG00000165912	151.23	100.151	45.2447	34.4308	80.8423	100.523	122.573	160.311	113.794	103.92	84.2117	114.503	62.0942	136.651	126.839	214.696	184.633	158.218	71.0801	82.4721	63.3345	76.2827
ENSG00000100316	166.187	123.767	146.419	129.213	86.8159	82.4108	91.34	130.642	142.689	73.2975	64.7558	91.668	92.8756	53.251	133.396	127.716	95.0912	79.3478	93.4205	89.1239	110.683	122.373
ENSG00000125148	155.777	54.946	202.992	658.728	61.8147	50.8963	56.2677	108.142	69.9365	40.2552	66.346	95.1479	59.4264	62.8592	87.9644	123.381	120.523	49.9641	27.3152	34.7401	36.3416	36.0186
ENSG00000188290	155.071	81.739	37.9591	71.9599	46.8564	64.7504	90.9334	104.793	91.0368	50.3303	51.8878	77.6636	63.9375	103.745	89.1348	109.362	123.164	63.2337	76.5805	107.167	113.138	151.738
ENSG00000171992	156.468	106.633	105.179	92.5448	124.432	134.804	161.888	130.212	124.952	129.351	83.74	149.062	86.5342	71.5959	130.057	184.243	166.919	111.077	58.5629	55.4138	30.3288	48.9004
ENSG00000116688	98.4915	93.884	77.2824	80.9929	132.806	160.302	139.72	125.565	121.398	159.926	125.722	157.118	100.359	93.2779	99.3542	122.907	146.78	130.486	82.6738	87.0549	68.8209	61.7656
ENSG00000210191	50.4251	127.164	63.1257	31.4754	73.0438	119.181	122.064	89.8115	141.001	94.5428	73.851	45.1292	18.5679	72.7478	59.9148	225.111	101.619	99.5708	45.8596	53.6191	43.9033	73.518
ENSG00000130770	82.9663	76.3854	41.6509	40.9621	42.1645	105.964	96.8076	125.736	97.8997	76.5019	59.1018	78.2128	48.2165	162.361	111.544	150.307	141.003	114.613	123.112	162.66	122.609	204.568
ENSG00000146701	130.267	104.617	105.965	99.1349	96.9847	119.114	118.274	126.698	143.877	121.359	109.322	109.484	64.0633	71.2843	113.524	167.782	160.172	134.582	129.807	98.0026	92.6673	83.384
ENSG00000100994	134.053	112.854	72.3571	54.8366	122.272	156.306	137.286	154.418	147.926	101.264	66.3189	138.469	84.3061	92.748	117.523	137.011	150.966	141.403	64.9393	48.1001	33.0817	48.3222
ENSG00000109971	98.0063	140.938	155.147	148.077	98.2998	116.805	169.392	122.662	122.794	143.422	161.205	152.296	94.576	31.2507	123.656	149.87	114.531	126.041	53.8652	59.703	58.5992	48.3626
ENSG00000067225	125.513	150.772	124.492	106.11	87.1106	118.575	118.766	146.363	132.06	114.14	99.9067	91.989	82.8292	80.4681	155.61	175.875	117.311	117.169	85.631	65.597	64.2231	50.4256
ENSG00000129250	143.335	99.1282	115.59	86.7682	151.565	125.501	148.095	140.026	122.01	123.664	97.7842	121.315	63.1058	69.778	118.776	187.496	158.123	123.504	88.1685	66.63	34.4393	48.0222
ENSG00000132688	82.1423	129.86	45.2923	32.7627	52.5675	134.621	208.553	214.697	106.85	184.372	83.1165	103.713	148.973	76.0803	225.303	161.189	177.41	88.3626	30.3805	21.3258	22.3321	18.3048
ENSG00000178980	132.318	82.3052	86.638	66.0388	66.5668	91.2202	104.563	121.558	111.997	86.8403	69.1412	90.5178	50.9575	92.7196	107.13	187.767	117.743	125.747	116.512	157.594	118.657	180.294
ENSG00000060762	62.8113	72.3684	31.6781	31.3916	56.3486	129.377	92.0218	101.73	73.3141	161.427	91.331	107.739	70.189	135.21	78.7004	112.158	121.826	127.68	203.995	189.969	147.43	239.043
ENSG00000152583	113.166	106.428	118.039	136.9	172.667	88.1337	98.3355	60.6159	88.9912	106.788	121.696	88.9206	124.354	55.6845	69.7369	68.3839	70.7551	71.0772	83.1759	105.122	124.16	73.0417
ENSG00000159069	134.93	102.074	84.1423	67.9521	90.6675	98.535	111.747	131.712	139.237	82.8836	65.0705	100.71	61.7629	81.2126	118.601	176.091	122.923	124.489	90.0475	81.2485	69.834	95.9702
ENSG00000138029	127.96	82.7927	130.439	113.261	157.89	121.894	74.246	85.7117	158.624	94.527	141.061	101.84	59.2216	68.6987	68.5524	139.854	93.663	137.285	152.034	127.095	96.9256	92.5213
ENSG00000169976	140.761	107.161	100.447	89.3257	75.5924	97.8853	100.96	134.108	124.617	128.492	70.8586	88.5312	69.7523	66.9695	121.234	163.419	113.026	108.835	86.6204	122.275	107.844	171.117
ENSG00000140986	123.587	91.3219	57.1311	43.6201	65.5389	93.8643	114.846	136.135	108.311	98.9312	87.6347	113.264	68.4174	119.554	101.813	180.393	128.885	142.015	111.307	113.156	66.601	168.166
ENSG00000102265	102.67	184.556	211.56	349.063	62.2035	33.128	77.4772	134.206	73.5893	56.036	81.2575	53.6523	135.491	57.7689	196.738	81.3022	111.511	30.2617	18.3663	31.5329	60.6352	37.5371
ENSG00000142156	94.489	66.1915	151.385	82.4597	69.5368	56.7011	102.877	99.7068	79.9974	87.5627	70.2219	68.0606	171.735	83.8615	76.5653	78.7326	105.125	55.787	89.0586	83.9164	93.5487	66.263
ENSG00000168334	72.8639	95.4571	131.224	110.69	86.762	122.795	93.7959	90.8982	93.4151	187.968	72.1994	148.916	103.956	116.244	96.4459	76.0299	204.333	254.722	39.5494	29.0633	30.6568	19.6575
ENSG00000143878	83.097	96.4956	72.1952	116.574	73.2808	62.5276	88.0554	58.8615	77.5216	129.425	93.5623	203.311	77.8097	70.7376	83.7917	50.0015	101.629	76.5749	125.707	87.7497	108.393	100.507
ENSG00000122406	140.019	109.086	93.2102	95.4446	79.6071	86.6835	79.6362	122.596	107.098	78.3784	91.0211	92.8593	74.5443	67.7015	97.4697	146.003	93.9324	135.451	92.349	125.827	118.457	154.549
ENSG00000125652	140.49	97.6905	64.848	54.2178	69.925	96.279	98.2123	154.109	120.052	99.5589	85.8887	87.2209	48.6253	68.8575	97.5912	193.964	114.051	131.626	133.81	124.062	97.9033	168.318
ENSG00000177469	119.227	101.737	108.692	118.481	89.9941	106.773	137.183	122.448	104.233	117.444	88.023	128.272	102.957	62.1469	107.279	112.133	129.828	86.5434	57.0982	60.0948	58.9238	54.9398
ENSG00000111341	107.584	170.137	81.5912	104.243	84.326	41.737	139.174	92.9915	94.9902	78.3175	49.2151	82.2247	238.264	38.6838	170.972	111.655	106.214	52.5122	33.835	76.9428	115.514	101.27
ENSG00000140319	109.461	88.0123	72.8825	75.2163	80.4167	102.379	91.9362	105.474	112.057	78.6756	85.595	89.2836	65.7954	125.509	86.6742	149.29	91.232	113.616	102.767	146.97	122.164	156.321
ENSG00000137312	116.898	98.3802	147.944	111.142	79.999	93.0461	97.1444	122.522	109.508	80.3218	77.9258	90.8432	63.5297	88.9506	106.297	152.684	133.492	99.6249	86.423	68.2168	65.9761	66.4276
ENSG00000244398	152.478	72.3434	84.5015	78.4369	64.6244	77.4898	63.8596	118.003	96.2499	60.0233	62.4865	67.5821	59.8696	88.7351	97.6735	162.667	99.6016	110.515	94.0216	128.591	117.932	193.358
ENSG00000105953	107.67	103.586	86.1688	94.0442	143.06	136.028	121.439	112.162	121.232	129.142	115.921	103.835	80.8478	85.0255	97.526	105.122	108.931	116.932	99.6969	65.5087	49.0388	40.8219
ENSG00000082641	126.368	96.0148	89.1817	87.2865	189.538	102.039	120.031	86.1054	136.513	101.572	134.831	125.038	66.0605	61.7047	92.4157	162.219	112.593	129.525	67.8009	53.6356	41.7531	44.8538
ENSG00000100300	129.907	105.545	101.941	62.3325	69.925	80.7172	95.982	117.544	105.5	79.2542	72.2747	67.5095	59.8	78.3065	125.556	150.246	108.444	96.9415	100.272	110.156	103.35	144.184
ENSG00000117691	158.172	92.6586	52.6621	55.3376	72.8273	65.9231	77.4378	120.123	131.527	55.7477	50.887	72.8581	52.2222	95.0491	91.6836	212.315	108.02	90.3959	100.321	107.646	105.805	159.078
ENSG00000123144	114.179	89.6062	117.949	98.5875	70.2409	82.3094	91.3402	109.463	103.62	81.1862	63.045	92.2041	62.6039	88.2015	101.168	137.145	115.1	96.8699	94.0878	104.1	85.2908	110.102
ENSG00000087460	89.383	93.4969	67.9727	66.5114	87.345	87.6612	94.5746	93.5693	96.0642	78.9482	76.8773	91.4775	71.0779	125.084	96.2503	103.383	98.9791	94.3512	119.036	120.296	116.181	112.24
ENSG00000125995	106.68	73.2861	55.9975	42.87	60.429	83.9804	69.6759	112.663	118.84	59.0839	45.5269	75.873	36.6408	92.8367	108.739	173.482	118.026	87.177	110.961	147.092	110.956	186.43
ENSG00000160678	70.4091	75.2183	54.5295	44.3632	50.8091	87.2796	129.129	84.5253	76.2384	74.1735	55.8155	91.9318	52.7424	132.411	85.0686	87.6402	120.101	153.104	80.2092	151.392	104.983	208.071
ENSG00000228474	98.9057	83.4883	83.5686	68.8454	85.2586	96.3503	85.4759	106.16	99.3056	83.62	67.8911	81.8231	73.8307	82.0846	98.0602	104.428	99.3632	89.6766	99.1058	171.694	140.56	233.831
ENSG00000166317	70.2351	70.3004	48.265	28.8806	74.9811	130.394	189.931	202.237	75.0065	167.778	70.1389	149.285	121.891	117.972	122.443	115.294	205.96	90.1065	51.663	59.9944	42.6635	44.4654
ENSG00000204525	224.325	179.906	62.8511	120.206	40.2108	32.7887	193.825	113.718	102.815	41.0553	35.6553	103.064	43.7979	28.965	80.238	80.0688	59.6087	66.0812	87.9172	67.7367	66.7376	51.3328
ENSG00000125166	76.0788	108.596	78.9435	79.4567	94.2608	129.778	104.177	103.399	110.868	120.488	109.893	106.268	80.8167	100.181	106.462	124.38	108.488	109.579	99.5716	102.814	93.9594	74.2658
ENSG00000143761	95.9945	96.1142	98.1403	113.475	98.2843	95.9352	99.0114	99.7856	101.357	90.5997	77.8257	107.552	79.6107	85.9584	108.537	107.01	101.284	97.7138	92.3051	96.6703	91.7892	81.9464
ENSG00000124701	112.66	59.5378	111.545	90.0568	68.4467	127.848	107.614	103.649	102.573	146.806	121.517	81.7804	46.8328	83.0185	87.9481	127.878	97.9184	99.7902	124.833	115.02	104.184	143.017
ENSG00000263155	90.6952	61.8537	39.9417	49.128	76.8147	93.024	80.5526	82.6311	86.8527	74.8621	65.0459	91.395	47.187	121.721	69.1489	105.859	104.33	127.679	182.314	193.998	161.823	181.435
ENSG00000179632	108.94	96.2242	88.2864	79.8821	90.7035	84.5574	97.4596	105.764	105.533	79.8203	79.3248	92.017	54.4878	68.32	92.8288	153.856	110.462	99.347	105.897	104.823	87.9094	126.108
ENSG00000233927	80.6592	93.4303	85.0452	77.9194	32.6966	49.1268	79.4079	145.657	131.904	36.8988	70.1298	77.9608	26.4618	81.1191	161.123	196.565	108.934	121.271	128.286	86.3974	77.4157	92.912
ENSG00000144713	134.329	91.7686	73.8454	72.2491	62.8761	74.4277	69.785	118.685	106.548	63.8128	65.1736	72.7054	60.293	77.0599	93.4099	145.474	93.5144	112.731	90.3556	136.902	122.087	164.298
ENSG00000104852	118.473	80.2448	47.4542	57.7137	69.4672	54.0675	76.7639	92.6945	112.502	55.8016	51.5027	57.7645	50.2234	98.9034	84.6717	112.801	90.9001	72.837	73.3194	61.66	50.0798	54.0375
ENSG00000135424	141.752	103.215	105.834	93.8833	153.216	114.911	133.616	123.376	128.467	101.258	75.0797	106.72	90.5127	61.0948	106.626	107.688	98.9377	74.4897	45.7265	35.4052	29.1289	26.001
ENSG00000100412	90.1135	125.108	93.1886	84.2987	132.274	141.863	136.886	129.536	134.461	139.707	134.699	140.567	86.0972	70.5814	112.258	114.461	98.0356	153.825	44.151	25.0234	24.7212	10.5567
ENSG00000084754	178.145	81.7748	116.445	86.7911	126.761	109.465	87.4221	94.1208	170.951	80.5747	97.056	91.6985	53.3407	53.785	73.2885	166.362	97.0876	115.341	86.7629	64.4402	58.3935	54.0429
ENSG00000240342	113.766	122.841	163.749	208.687	114.619	84.7891	80.9473	155.807	111.273	73.4901	94.6858	54.2605	8.29886	28.5164	60.3597	131.174	78.1113	105.912	93.3661	95.8175	80.196	71.3677
ENSG00000089009	115.303	95.2855	90.8328	89.3919	66.7357	74.1163	74.7593	106.666	100.346	68.5404	77.8762	77.4624	67.9664	72.4899	95.1983	129.07	86.116	108.647	91.4577	112.627	108.116	130.684
ENSG00000063177	133.172	85.8802	64.9444	65.4038	50.5596	56.2367	71.0325	111.703	101.031	57.4327	56.2077	63.1603	48.061	74.2429	76.9988	132.686	84.7786	97.8936	86.6816	102.603	106.671	154.477
ENSG00000104936	97.6396	89.2528	88.9998	95.7349	94.9874	100.346	115.953	118.455	97.2157	123.85	64.8689	76.869	83.4887	85.4274	112.678	125.09	127.445	77.3425	59.2913	44.6458	27.9324	42.4924
ENSG00000105401	118.763	77.2198	67.5814	60.3945	68.829	73.9835	78.8341	108.224	96.6229	68.6457	53.7389	77.8844	53.9967	85.7236	86.7815	123.333	113.433	86.3794	71.2984	70.8787	66.4544	82.5465
ENSG00000140545	102.255	116.821	70.9622	83.3226	97.8937	118.04	121.012	144.563	100.293	108.798	60.4709	83.2665	105.315	71.0801	124.111	118.357	125.02	82.6336	39.4605	42.5871	42.159	28.0537
ENSG00000118418	87.3982	64.0925	54.9283	47.6043	70.6261	76.0684	64.9016	73.445	97.7638	64.3598	71.4094	76.0457	52.438	99.6284	67.2012	131.299	91.4297	93.1969	99.1318	166.923	133.816	209.091
ENSG00000187653	47.5904	103.33	94.7568	89.1143	77.6945	70.6018	95.2688	83.1886	40.9137	74.2768	70.8986	67.313	110.891	60.2032	88.1134	83.7988	88.3748	64.9854	63.6983	94.1046	147.72	166.963
ENSG00000139914	89.2557	95.5356	41.5185	26.4982	51.1751	48.4154	66.7634	118.879	90.145	65.5322	75.2438	52.7988	41.2954	73.8271	98.2821	141.992	77.1557	120.408	157.179	146.034	126.249	190.686
ENSG00000112695	83.466	77.657	53.3667	46.5865	55.7545	87.7626	73.2166	105.399	77.6511	91.4511	58.8058	76.7415	54.4155	82.6361	89.0031	116.002	111.586	94.6143	110.203	167.227	129.999	223.412
ENSG00000110700	112.289	74.418	72.4648	69.5678	59.8969	78.6312	68.2303	103.772	96.8301	68.7684	72.5682	82.4917	58.2971	68.9383	86.1644	119.028	83.527	116.56	100.159	144.155	111.431	158.247
ENSG00000123989	112.403	124.591	119.167	94.3253	103.025	89.5499	115.062	123.252	120.902	103.033	60.4861	81.0464	98.6227	56.7528	130.59	125.495	93.2304	76.7439	58.1479	43.438	48.1149	31.9887
ENSG00000210195	4.45851	84.4199	14.8549	25.3949	43.2617	86.6477	68.9533	82.1952	88.9175	75.3371	100.883	99.4839	60.8113	56.3925	1.79038	78.0785	70.7348	26.4559	1.26497	0	0	0
ENSG00000185739	99.2311	71.4318	106.736	93.5917	107.579	140.321	118.914	93.0286	98.3198	136.246	116.859	101.822	79.0508	67.8047	86.4653	115.073	87.0105	101.27	72.3602	61.4016	43.2399	39.0805
ENSG00000213585	77.1704	85.672	68.5614	85.5608	86.8444	117.168	90.2815	93.353	90.6042	105.22	100.582	105.62	70.5863	89.9336	93.5709	106.738	102.587	110.165	100.539	118.412	95.4509	83.3832
ENSG00000179010	94.4297	94.8494	81.1171	102.1	83.5984	97.3832	96.5258	108.186	101.006	98.337	86.0815	105.827	77.4164	74.9273	93.8201	121.885	116.426	98.5689	64.3063	87.8052	75.6067	97.7111
ENSG00000105372	136.661	94.1638	83.3209	71.9918	55.4026	59.589	65.3859	113.111	109.315	55.7999	62.2628	62.9804	58.8772	59.6821	101.151	129.807	75.2468	96.0041	79.1807	93.8816	95.1698	132.24
ENSG00000211592	24.006	60.6542	1.87461	5.34119	9.47041	4.53382	15.2845	24.5668	23.1019	158.77	10.5826	21.7944	48.7332	12.0544	1195.36	20.7839	9.73786	202.84	3.43211	19.3018	58.5239	23.6809
ENSG00000050165	150.533	89.0081	66.9339	54.2455	176.575	150.473	77.8088	117.767	154.328	114.707	83.7306	120.017	69.664	51.0035	77.3754	153.381	94.052	89.2831	48.766	36.0191	49.4707	25.6632
ENSG00000104805	130.824	97.2368	108.066	79.0802	76.1207	83.5047	101.582	117.196	117.846	90.9959	76.3583	85.4022	62.6548	62.317	103.068	155.085	107.213	94.3156	51.6154	45.9582	39.187	33.6639
ENSG00000168028	124.877	92.3122	104.108	97.1744	59.9438	63.0431	73.2848	104.966	95.4236	64.3112	67.2111	66.1131	57.5052	55.0574	87.6132	128.377	75.9943	104.218	90.4242	87.8644	85.6933	119.957
ENSG00000101182	123.618	94.2136	84.9698	82.2816	91.9348	79.4912	89.7973	112.359	104.352	72.7606	72.8371	95.3299	62.5259	67.233	89.423	154.825	103.852	104.546	84.5854	88.8005	81.2494	82.6487
ENSG00000109610	104.287	159.238	155.966	56.7265	68.9776	43.7846	118.757	152.711	111.284	66.9237	59.0972	104.463	47.6748	61.4654	117.61	146.64	114.789	37.124	29.5818	28.1815	41.562	29.9031
ENSG00000166710	68.6239	119.239	83.8963	67.8441	97.0638	82.5631	78.2025	65.1998	66.2138	57.5079	69.7225	81.1718	88.7553	48.7181	81.9647	64.9022	61.0653	97.8133	84.7379	157.287	154.461	150.406
ENSG00000166831	99.2777	81.7647	80.6852	101.793	100.982	102.902	86.0213	93.2482	108.662	92.8895	77.881	92.4544	53.865	72.6674	107.91	123.077	104.121	98.5128	75.183	97.9077	79.8128	84.2672
ENSG00000185236	126.62	98.611	74.9067	84.5045	99.0841	82.6348	90.6339	110.104	123.339	87.417	73.6255	95.1449	55.0456	78.6327	96.8604	134.567	109.625	81.4163	52.273	37.2678	32.6903	30.3735
ENSG00000044574	45.9439	95.8042	331.586	266.526	55.3335	87.5032	92.2801	75.508	84.2264	118.295	108.764	86.7886	84.2671	54.9077	81.0748	73.2969	69.7694	62.2575	43.0258	40.6733	38.7763	29.2511
ENSG00000197728	120.375	45.0474	72.3838	77.4672	39.623	48.8265	75.831	113.972	147.242	75.5647	37.8847	78.3946	60.1331	50.3915	57.4231	85.97	71.7799	158.153	91.7434	146.43	120.204	190.064
ENSG00000106991	109.08	68.1407	77.2971	94.4352	98.3571	70.5383	90.3094	59.2083	109.25	67.9499	82.8799	74.593	56.15	60.9395	115.072	120.686	71.1003	48.3993	46.7406	69.3093	80.6186	69.3518
ENSG00000204389	67.1757	59.3253	36.947	41.566	50.2918	49.4149	51.9568	56.6901	66.9888	59.9754	46.039	68.7109	25.9334	76.3855	43.5287	94.1381	77.0305	73.7349	150.82	224.004	299.585	237.951
ENSG00000125868	89.0451	71.5385	83.4445	78.0801	105.92	103.842	94.8277	84.6576	91.8824	82.1069	77.1342	100.813	71.8592	76.7462	77.5699	113.731	103.73	111.23	70.708	112.796	86.7558	110.85
ENSG00000133315	104.684	72.0524	46.9773	41.632	53.222	75.7612	73.918	110.709	90.7778	61.4093	52.3915	63.8678	38.2572	95.6284	83.9243	147.874	117.27	114.797	82.1292	104.777	71.8037	101.356
ENSG00000128272	114.474	74.2533	62.6575	93.2333	69.7442	59.2362	52.5754	78.554	69.0921	52.3629	46.2493	92.4559	57.5548	60.9713	75.5023	104.011	101.985	78.3482	67.5642	98.0214	84.523	113.818
ENSG00000143947	131.102	90.6422	79.5613	68.3397	59.3134	77.5541	76.3143	115.166	110.033	62.034	61.3048	76.727	58.1333	39.6288	91.5498	153.024	89.6275	115.707	62.0693	107.265	86.9783	128.668
ENSG00000108528	98.9324	85.3311	53.5262	52.5127	74.2522	96.0885	91.4528	114.928	93.5776	102.68	70.6463	81.517	49.0754	78.8601	100.426	143.313	102.034	96.3924	101.146	85.3573	75.182	84.4331
ENSG00000080824	64.4258	99.2635	93.0532	139.814	70.4291	102.45	90.0426	73.1755	71.765	84.5447	244.175	97.1979	70.0245	46.6483	77.2382	103.394	94.8432	76.2891	52.0846	71.1311	72.6356	74.7956
ENSG00000203883	89.0888	105.514	50.2433	87.0604	92.1893	51.0834	94.3898	108.449	69.8814	98.8537	82.9163	86.5407	49.1305	54.7267	61.1112	61.2095	30.1053	32.2605	49.6494	63.6574	63.5669	61.2759
ENSG00000130255	130.963	82.1623	61.1119	66.0984	50.987	57.8104	68.6958	118.527	99.5464	51.776	50.1681	60.6655	42.7448	67.4321	95.5585	152.035	82.4824	85.9248	66.4744	94.4171	91.377	139.58
ENSG00000113140	44.4448	70.0582	106.024	97.3899	56.6787	40.3537	86.6826	65.4256	46.9235	78.9083	59.9279	56.2243	452.92	45.7379	81.1413	28.1756	46.4537	28.5797	69.5504	91.482	100.354	59.436
ENSG00000214253	114.617	79.0958	61.7981	48.1188	69.7303	77.6538	72.9955	113.81	113.179	58.6559	57.5415	73.597	42.4669	55.0955	90.363	181.088	104.086	120.004	103.93	90.5539	88.5648	119.834
ENSG00000177606	90.8276	82.166	44.8931	27.7451	41.1847	50.5522	39.7521	57.2654	47.9457	140.143	58.7069	66.5051	48.1397	94.6462	53.3524	42.2153	52.6847	90.3	104.278	91.0475	112.37	101.514
ENSG00000234638	145.598	92.414	40.0172	45.726	55.6695	80.7416	55.4732	56.5092	90.4119	84.1657	34.5548	117.014	56.3686	132.925	94.9542	83.5738	180.205	160.844	70.2567	7.06548	4.35916	5.29604
ENSG00000175899	113.836	114.141	164.866	112.747	105.096	67.5923	72.8856	114.591	80.6245	94.0865	82.9811	71.5177	101.398	44.1894	97.6443	82.095	51.7141	70.2454	37.6115	40.2354	51.3804	35.582
ENSG00000114784	98.831	75.4256	58.2607	50.1807	104.382	94.544	90.7576	88.4784	98.6698	86.8584	75.7417	94.066	40.2513	68.3695	68.8267	121.873	78.7504	110.211	126.717	104.856	79.7472	110.491
ENSG00000198959	64.5452	110.323	271.179	134.718	160.578	81.9313	106.625	76.076	87.7556	60.2247	99.9658	76.8826	94.2677	45.6632	115.077	61.511	60.5535	98.7579	26.5394	19.9822	26.9471	18.4472
ENSG00000215030	138.494	93.1049	64.965	59.3241	74.671	49.6373	63.0931	105.574	107.38	54.0094	51.4946	58.061	46.8459	52.3102	79.52	118.752	77.7786	85.3759	82.8974	82.7921	79.5404	114.677
ENSG00000159199	71.3992	63.8424	59.9697	48.6405	45.9036	85.7692	72.7451	102.525	86.5773	77.2933	50.9558	60.7632	41.1152	93.4144	70.9895	100.948	88.7228	72.8466	137.971	124.579	99.2824	142.612
ENSG00000179218	54.4286	82.0731	293.486	179.464	58.3353	76.5761	84.5123	72.9406	77.6741	106.459	103.852	79.0622	85.8154	70.08	74.1472	72.3598	62.1688	64.2579	40.4828	43.1531	41.9009	23.2192
ENSG00000182899	97.3773	72.7707	57.3035	57.7078	49.0495	71.4531	67.3725	96.0612	87.3293	66.7312	58.4931	74.7786	48.2267	63.6194	85.9983	130.347	83.1647	105.106	91.4099	120.166	106.374	139.336
ENSG00000131174	74.1006	47.6628	45.5134	40.5961	46.2274	69.1873	55.3554	78.7132	71.8805	64.2907	55.2382	64.5129	34.8761	96.4034	67.2234	109.328	85.0033	92.611	119.779	157.435	124.789	218.118
ENSG00000166681	100.903	70.0041	58.5313	50.0751	79.6368	103.578	69.2531	93.5431	103.083	76.6939	58.7611	75.4839	52.6785	67.2363	84.1745	110.042	86.2353	106.705	97.7506	114.977	102.27	145.785
ENSG00000116288	100.276	78.5393	65.5601	59.3107	64.5428	81.5825	92.1559	96.0271	101.652	66.9501	62.5171	71.9212	51.4543	78.3022	86.04	131.964	97.8739	99.5663	83.5055	88.2085	84.4967	93.2619
ENSG00000117592	115.512	58.6932	117.358	100.88	106.227	70.8506	61.4413	80.5376	95.0406	57.7855	69.3574	74.7856	44.3957	61.9018	77.2958	118.958	74.0917	85.1391	75.9752	102.41	82.4261	90.0134
ENSG00000128016	50.4832	128.078	43.644	64.819	30.7589	12.5372	7.97371	29.0019	12.4802	100.867	61.7384	95.9084	62.4397	36.1269	69.5274	7.67128	61.9604	16.018	53.1458	117.684	112.387	140.799
ENSG00000176978	117.409	65.9941	49.882	47.865	67.5694	59.4198	77.4204	87.7148	101.584	48.9878	48.3436	53.7755	41.2637	77.3848	69.4465	124.075	85.0322	80.4632	64.7921	50.8899	46.3988	62.0417
ENSG00000108823	107.368	77.4079	47.8101	49.322	50.2622	70.4424	83.0521	114.6	91.0186	81.5866	67.6659	72.2788	49.6191	97.3629	78.2628	136.293	90.659	92.6956	68.0809	61.6502	44.341	55.7741
ENSG00000142507	111.669	71.4243	65.9998	55.5345	61.0073	71.8921	72.0681	108.648	99.7323	69.9652	52.3342	77.6667	41.9814	62.3185	78.9401	146.941	114.081	95.4984	86.0538	89.3899	79.054	101.558
ENSG00000178464	116.336	84.1763	72.4549	64.3864	49.7787	64.1543	62.5195	96.0588	84.0276	96.7469	61.4861	102.286	46.0106	39.4507	77.2502	98.8067	137.595	95.3432	69.1851	79.3158	71.1523	93.4337
ENSG00000075415	79.9605	66.577	60.1113	60.4032	67.1202	94.1009	85.7746	98.9125	92.621	95.2046	80.7964	84.6899	56.4514	77.1185	72.6224	103.92	100.716	107.326	97.237	100.398	89.5328	86.9358
ENSG00000261701	73.6419	16.1071	49.8412	26.0179	25.1679	28.6599	27.3146	38.386	72.8156	20.2439	34.7364	27.2193	10.0191	42.0055	11.0754	195.897	42.7938	70.5439	31.026	13.8507	10.3845	21.3832
ENSG00000162734	81.0635	86.6001	98.6977	93.2608	61.0328	98.1077	88.9481	90.9846	69.9399	65.579	78.928	78.9784	82.5841	68.6756	76.1659	89.3565	86.0447	80.0603	72.8215	75.077	63.1596	72.5655
ENSG00000178449	85.8377	63.2593	48.5577	43.98	46.3234	61.1396	69.373	100.007	75.7658	54.565	44.6395	57.325	40.299	45.6593	77.4186	123.404	81.4801	89.025	114.961	159.419	123.658	239.562
ENSG00000169021	88.4337	84.6626	72.2402	60.3438	70.6964	102.915	94.5202	100.541	106.013	102.366	85.2168	85.9486	53.5926	50.2083	84.6709	126.246	97.8413	103.227	79.5479	83.0631	72.453	81.0038
ENSG00000171858	115.777	64.4032	62.1577	59.5644	50.9799	64.9914	54.6985	97.2667	93.248	51.4399	49.1807	66.2883	44.4451	53.9052	87.6325	123.139	80.8529	103.034	80.3869	110.219	85.1706	146.3
ENSG00000213442	136.077	90.1968	77.0154	72.5872	51.9803	59.6143	67.0046	111.937	97.5259	51.245	54.8554	61.1826	49.2705	34.8138	90.2651	134.502	74.1286	99.2902	57.5562	94.6231	70.6306	115.486
ENSG00000184897	114.847	70.5441	46.222	59.7615	54.1335	48.4684	77.2557	87.7528	91.2463	56.9153	46.9439	47.822	49.844	65.4735	87.8202	111.107	79.0427	49.9351	48.5583	78.3684	82.6129	106.776
ENSG00000108518	83.6728	80.0494	98.7776	98.279	56.0128	67.5998	69.6863	91.5571	75.2846	57.7844	52.2327	63.1281	76.1518	55.5822	90.7698	93.1412	86.0304	63.8277	63.9291	84.3441	88.9659	94.8573
ENSG00000101421	90.7277	79.4858	88.4098	100.446	88.5745	94.4283	81.6468	90.4899	96.0545	67.8423	64.242	80.3549	56.2781	54.2684	89.9042	111.337	91.5054	78.3186	62.3878	65.0718	63.8632	62.9049
ENSG00000083845	122.697	82.2496	73.7668	72.7928	55.1455	56.2502	64.1793	101.133	99.7196	54.6554	65.0966	60.3551	48.6052	40.3411	72.3845	117.45	66.8431	98.0561	79.7603	86.342	81.1339	126.732
ENSG00000092841	114.495	89.4745	70.0858	72.4473	48.0934	59.1135	83.3622	94.079	77.7575	58.7684	43.8085	80.1759	69.7662	55.8679	103.731	120.708	113.896	72.0541	42.9577	54.3571	62.6691	69.5366
ENSG00000074071	100.501	68.8822	63.8378	54.358	57.2085	64.3794	78.3889	97.3424	85.7515	64.0984	50.3394	63.9236	43.7169	60.7243	74.3605	129.402	97.2361	85.8738	82.0801	95.3367	71.3458	149.235
ENSG00000170345	48.2408	173.63	23.3866	16.61	12.0393	5.18353	2.48096	39.6948	5.08183	240.973	65.4161	33.9206	49.2548	36.8292	68.1695	4.60034	28.3842	4.11671	83.7459	139.936	193.393	142.519
ENSG00000165637	77.3386	79.2241	61.137	66.2311	62.6613	83.9751	73.3091	76.2195	80.8174	88.9828	82.1395	80.8072	54.5815	72.3838	70.8072	97.6788	85.0886	101.535	79.9885	99.3035	82.9762	128.123
ENSG00000148834	94.0268	73.8832	61.3195	75.3949	71.1931	83.447	62.9287	96.6931	88.4288	27.7135	66.1746	76.9119	46.9498	83.3688	89.8876	117.135	97.2411	87.1646	69.8367	75.2543	75.467	88.9559
ENSG00000105373	157.883	73.1989	44.4315	39.1288	56.9071	52.6397	62.5199	94.4517	115.059	43.0181	45.292	57.0515	35.8891	51.4962	75.9081	127.464	69.0528	110.771	67.6768	59.0967	60.4578	79.7657
ENSG00000198336	52.4611	223.21	8.24723	9.31148	87.8693	72.8101	62.5528	110.706	78.3543	19.7806	6.20655	54.3576	48.9221	46.6144	236.09	52.3419	58.8303	77.3916	194.227	43.8729	113.31	25.7566
ENSG00000159335	92.1687	76.2931	64.9816	74.7696	44.3254	39.9374	66.483	82.1718	65.3362	64.4426	37.3542	63.4959	74.084	50.4665	87.7494	117.257	88.942	50.5276	59.8284	65.1047	73.8131	77.2431
ENSG00000129538	118.831	58.6007	143.284	56.0667	164.753	57.6079	83.9026	61.0159	67.2768	42.8936	82.4551	40.7384	37.3883	41.8118	62.4042	125.723	59.0239	65.0973	31.8208	56.4934	53.2914	55.4558
ENSG00000107317	93.5464	32.9136	30.2577	22.3668	32.6712	58.8248	39.5294	49.0085	77.5054	46.9836	52.2521	38.2282	13.2918	106.833	39.0107	89.5177	59.3153	94.3335	104.06	127.33	79.3646	113.056
ENSG00000004142	78.6177	80.2267	81.3991	71.1553	70.3591	88.8885	86.8708	91.9426	87.5094	77.5376	68.4941	78.556	53.0255	60.6655	82.2496	106.694	87.3096	78.4084	90.5143	66.6529	58.733	60.8762
ENSG00000110717	88.9898	51.963	37.913	35.7554	45.2846	53.2577	63.1789	89.8603	86.7157	61.5714	43.1969	56.1625	28.7778	79.232	62.7271	146.181	93.6041	94.2424	83.4235	89.0677	76.7806	107.243
ENSG00000169738	89.0108	76.0146	35.15	34.5631	48.0076	61.9185	66.9332	92.8216	86.5745	57.2079	47.5875	58.327	30.1585	71.9637	73.9931	158.243	81.8917	93.1686	90.0943	76.4864	76.1582	78.4139
ENSG00000116871	88.1594	75.2512	72.0186	84.2997	84.3275	72.8236	93.2234	80.7737	86.8644	90.8498	72.6338	88.5623	58.5697	66.9364	83.6266	130.187	89.0436	90.2733	73.747	48.0091	34.2213	41.5108
ENSG00000128524	76.3936	61.6485	58.0478	76.805	48.1529	54.5669	61.04	74.3656	76.1297	49.9956	41.9836	64.1115	52.2426	86.1619	66.8455	95.5199	144.159	93.3795	68.0391	86.905	82.6323	84.0192
ENSG00000165916	140.753	68.2768	55.3225	48.6848	62.2648	63.6533	68.8358	92.3299	99.8517	53.2325	49.7142	72.3753	39.1943	57.1348	68.4106	175.541	95.6805	90.6014	59.9933	58.9939	54.0071	75.5988
ENSG00000110651	110.385	77.2851	101.222	75.0258	59.7288	65.5718	88.2235	99.0156	79.3847	76.3759	67.0648	83.2384	70.3198	61	78.6011	104.443	89.5617	75.0667	46.3283	55.5714	54.0329	48.0943
ENSG00000172115	42.9805	59.1199	56.7636	60.3021	55.826	98.1305	66.1566	64.5095	60.3619	84.2561	74.5456	71.9262	57.205	76.0254	61.7648	68.2067	66.455	70.8614	123.247	153.728	108.143	150.683
ENSG00000149273	100.484	76.4743	68.6756	64.3494	48.0581	59.5964	60.9309	84.8471	89.5236	54.2513	58.2207	60.4146	39.2767	41.7933	79.659	117.759	65.7743	84.5681	83.3748	86.2173	89.1362	107.086
ENSG00000130159	104.585	64.5391	61.0276	41.7092	58.1233	69.8193	78.0444	96.8199	97.5664	78.028	59.3664	60.0631	33.9685	64.2913	70.7496	131.751	85.8567	89.1283	95.0425	75.4786	56.5397	82.0909
ENSG00000277791	97.38	63.1601	68.1888	56.9588	48.4849	59.7046	62.1289	95.6578	86.6194	54.7904	44.8264	64.7794	42.9376	79.5651	75.5362	122.143	94.273	79.0705	52.8616	72.2709	69.9195	75.1432
ENSG00000179271	90.9866	48.6344	52.8697	47.4248	40.3841	51.8164	52.3201	86.4145	87.1094	52.5035	40.3534	46.0131	27.7999	65.2585	62.8623	135.124	86.5065	76.7149	66.6687	90.9025	77.5564	146.139
ENSG00000163191	68.5889	76.3748	112.46	112.34	47.1308	39.93	57.6139	67.6711	55.0811	43.8728	48.7134	54.5359	89.2234	49.2605	85.554	52.5738	79.75	37.8904	36.8944	65.9864	93.5582	91.2065
ENSG00000107281	84.9707	71.9479	45.4586	49.3165	57.2276	48.991	59.5261	60.0876	66.1325	52.0933	48.3348	49.5912	47.6528	68.2977	72.4016	69.1776	62.6801	45.4661	38.6632	46.5569	56.025	63.0215
ENSG00000142871	29.4062	82.8132	21.4131	39.552	7.69033	20.5103	28.1768	23.4348	24.9357	82.4658	28.0029	86.3334	64.1289	42.666	34.8479	12.2008	52.4772	49.4744	81.7537	181.693	261.973	168.548
ENSG00000210154	7.21229	59.2099	20.5971	22.4571	41.9893	57.4336	64.5974	26.5926	49.0738	34.7326	91.1845	133.636	36.6199	111.702	27.2244	31.3785	29.1261	105.843	52.7939	43.4039	74.5594	45.359
ENSG00000159377	105.246	74.9313	56.4005	52.6586	56.9748	67.1554	71.4995	85.6032	84.0627	58.8506	55.1902	73.7527	47.1613	74.2326	70.8554	103.894	93.133	76.1957	59.8499	63.0919	63.6604	64.4721
ENSG00000152082	97.4927	47.7054	45.8893	29.9404	40.3883	55.1266	44.8714	73.3858	73.8918	37.1892	41.2017	32.9346	27.698	66.4155	46.7887	112.038	67.9158	85.6209	97.3108	131.577	92.0377	173.104
ENSG00000175334	65.5306	61.4615	60.934	59.2086	41.4449	58.082	64.3997	79.4365	65.9639	57.934	55.6798	63.001	40.4445	79.9745	65.1765	89.8673	76.9697	65.9136	83.5642	108.744	100.293	114.405
ENSG00000210194	36.2496	51.2788	39.9205	51.8204	99.6516	64.0133	53.3378	43.4487	23.3475	43.8375	102.528	85.262	79.8209	115.587	58.7972	19.2544	49.8902	35.7982	13.3097	10.5387	10.3415	28.8841
ENSG00000164587	103.945	67.6122	62.3161	55.2955	50.1228	54.527	57.082	89.2379	79.188	48.7002	53.4401	64.9717	40.9592	49.9927	71.5928	113.34	71.396	91.3473	82.0882	88.6703	82.4328	105.086
ENSG00000007520	105.939	68.055	70.9127	55.6741	57.5208	62.8397	79.8787	102.983	94.7959	60.103	49.8503	66.7686	41.9995	33.6705	75.9249	137.296	87.2187	83.7018	67.536	77.8756	63.3887	111.512
ENSG00000236552	123.811	78.8801	69.191	66.2758	51.0346	56.446	78.0472	96.7286	84.61	53.7577	53.786	59.4797	47.3905	45.4254	74.7222	117.62	58.4833	105.634	70.8012	74.2968	66.5818	81.026
ENSG00000137409	102.449	62.6954	83.9346	77.0297	88.8975	82.9334	69.0569	69.6294	86.4863	56.1353	73.4576	88.8397	55.5461	45.7785	62.3839	92.0192	70.9309	78.6902	61.521	59.7698	46.7826	60.5073
ENSG00000131828	72.7522	64.5932	58.5844	58.4843	60.9425	100.242	82.0706	83.47	90.1759	77.1992	61.9632	66.884	46.3597	87.656	74.8406	104.918	100.516	80.4357	77.6441	68.7272	56.8729	51.3074
ENSG00000183087	98.8058	71.0733	62.2256	46.976	64.4123	51.6263	69.4409	80.468	78.2458	73.6331	49.6588	64.6142	46.7828	59.9084	71.9432	111.514	73.1059	64.4769	56.8403	49.3271	45.2221	53.8917
ENSG00000101160	101.192	92.1548	97.8864	72.9019	98.2999	66.1819	72.059	78.0347	93.9246	59.7337	50.6397	55.8523	80.3842	41.892	88.595	95.9267	74.4138	66.8695	50.0191	53.1852	53.2379	50.2233
ENSG00000283041	119.922	92.7907	62.924	61.1411	58.2265	69.0331	75.2011	100.062	86.4774	69.6897	74.0445	67.5182	51.6581	37.6896	74.88	102.977	65.531	101.996	69.5416	59.2141	51.6464	61.8616
ENSG00000114738	83.628	52.3693	63.1182	62.542	71.5865	65.5373	71.0925	74.8571	72.0469	67.4633	81.2336	72.0595	41.6464	56.4885	56.9279	98.7126	60.2415	85.7941	93.6659	98.9133	71.8072	108.738
ENSG00000189077	83.8432	62.4603	45.4944	36.6118	52.1724	57.8554	69.6742	82.83	67.7338	68.8446	62.1403	61.9177	39.1248	78.9621	74.694	119.145	86.4497	85.5589	79.6837	73.0835	70.5418	76.347
ENSG00000174917	78.3533	59.4247	46.5356	39.3955	39.7273	52.1614	63.5434	89.1417	80.7784	52.9006	38.1802	48.8727	30.3705	71.9013	70.2788	118.78	86.9877	69.1186	76.8685	86.7724	70.007	131.173
ENSG00000067560	66.8414	76.708	78.7635	88.2102	73.2335	68.1202	70.303	69.3343	69.7905	63.774	66.4509	90.3261	74.783	36.7725	72.1867	72.9094	75.7938	69.9841	39.8686	77.7633	68.0281	81.5808
ENSG00000262814	74.5195	48.4235	38.7391	37.4995	28.5119	44.0968	57.3966	80.3142	71.9745	49.2146	31.1299	40.2132	23.9668	62.9529	64.7533	123.597	88.9001	58.33	84.0972	114.884	91.2227	165.853
ENSG00000104979	80.6671	56.1543	50.1465	32.7726	46.2593	53.662	53.4946	76.8521	49.3506	49.5531	41.8271	54.8093	35.0603	72.5282	62.3706	112.753	82.5841	78.7543	68.0919	96.9538	90.0828	133.263
ENSG00000150779	78.4024	46.8082	44.0441	38.7153	47.3763	72.1333	54.201	73.9104	82.6015	59.7367	40.0798	49.4641	35.6778	66.316	66.6495	111.144	76.6799	72.0993	107.081	121.244	111.991	155.584
ENSG00000205678	40.5589	59.8394	104.055	97.4776	56.4907	57.0771	72.7338	58.2923	49.1764	63.8214	90.8014	70.8855	55.4157	73.889	66.6261	65.3986	70.0967	69.3081	85.2485	122.48	71.8755	88.3737
ENSG00000073578	79.3953	73.8531	25.184	43.5595	69.5386	97.5523	88.7954	84.5753	93.6151	73.2868	70.2973	69.8591	47.7724	73.9095	73.895	112.988	93.233	103.499	71.5669	69.5072	56.2912	54.7264
ENSG00000009307	69.6949	69.9081	72.1471	66.5695	86.0146	92.4245	80.3587	67.5422	70.9078	78.984	84.7989	98.7277	67.475	43.3159	62.8456	94.8927	84.1358	81.5708	57.9778	65.0654	53.7858	59.2294
ENSG00000158864	77.1049	74.3457	50.4007	54.4434	54.5274	101.402	89.6618	96.6434	97.8627	90.3469	75.7205	71.9273	52.3291	55.4002	70.3349	111.302	108.068	78.6903	65.7999	50.2703	44.9274	42.6398
ENSG00000105568	93.2666	72.365	54.8225	61.726	73.628	78.3963	82.6211	91.4366	89.3542	77.2993	57.2205	76.3439	45.2458	54.6521	85.6832	125.882	84.2438	90.2945	38.3706	35.8499	41.1362	35.1507
ENSG00000170323	125.911	32.017	57.0541	55.4687	38.5272	46.7603	93.8872	109.763	58.8537	47.6092	52.0776	201.004	60.0609	41.6242	48.8687	102.176	49.2846	34.2287	45.2725	51.5688	37.6634	59.8935
ENSG00000129562	76.4789	74.9968	98.4581	80.761	60.0738	65.0799	71.0653	76.445	72.9866	78.7171	62.0611	68.2597	61.7826	47.5673	80.9218	92.3769	73.0692	74.5282	51.9217	69.562	65.4438	69.2407
ENSG00000227063	168.322	60.7531	44.3812	102.541	40.286	72.8978	55.2071	132.773	66.0585	45.0163	50.3483	47.9881	39.7846	63.7666	63.216	97.9144	54.1427	72.0307	62.8737	79.7407	60.2748	59.1692
ENSG00000070404	64.2668	98.0734	45.2254	42.3222	54.11	53.6188	82.8238	107.322	76.8194	56.0939	39.742	74.7065	82.8062	54.4852	71.6235	119.465	113.286	66.6237	23.846	22.1615	25.0658	30.3405
ENSG00000251562	49.1658	42.4521	71.4658	58.2123	55.5715	90.4548	40.2276	37.3784	69.0692	73.7475	74.1603	50.0882	38.7228	130.518	51.4026	34.9105	63.2172	61.9398	42.6613	40.3718	43.9236	67.3762
ENSG00000047849	72.3461	70.7027	57.3032	49.255	59.0508	86.4351	111.447	97.0268	75.7659	78.4065	57.0259	95.2722	70.6256	73.5479	85.7172	97.2412	109.707	55.2928	30.148	41.9475	24.5999	42.1874
ENSG00000187642	107.827	55.089	44.0688	31.7852	75.5105	52.5772	77.9444	69.8235	62.8111	73.3107	65.3021	45.8542	27.0714	74.715	62.0851	103.881	65.515	68.4336	85.4509	57.3912	29.1321	35.3815
ENSG00000109475	99.2435	55.892	47.9664	43.5798	40.6333	52.989	45.8247	76.7166	74.6783	33.5953	42.6447	52.094	38.4828	59.145	65.125	111.665	65.0296	77.4433	78.0502	108.797	95.1459	141.476
ENSG00000118680	56.786	65.8036	65.3421	70.1542	52.48	65.6016	63.0468	74.656	61.1084	58.0782	50.4672	66.3119	69.7978	72.3009	73.5169	76.7467	81.035	64.3001	52.8931	83.2692	92.7816	107.038
ENSG00000240583	86.8793	50.1767	95.5481	41.453	49.5854	52.9231	81.0934	56.4252	45.6426	53.462	50.7611	47.3741	60.1271	40.0462	71.5069	56.4449	60.871	61.6434	76.9743	69.0499	72.0503	58.5869
ENSG00000145741	73.7741	59.4463	59.1201	63.8178	53.0036	60.9113	58.0685	69.0364	68.1696	56.4341	61.7047	67.6874	49.1749	60.9937	60.0007	77.9073	67.7815	72.3487	73.9277	102.923	92.1465	142.146
ENSG00000140740	65.6359	78.2752	62.9738	58.6782	66.7596	90.8578	86.8229	80.4879	79.3268	90.9244	92.9923	85.4717	59.6589	49.0949	73.9675	88.7215	80.1579	91.8199	60.4756	56.0738	50.4344	44.1326
ENSG00000109107	120.599	77.4497	99.6398	46.7101	79.7244	62.3094	76.3082	73.3791	99.0354	59.1247	62.2227	52.4019	32.968	55.0223	83.3237	126.539	64.7114	119.516	61.2046	41.6938	44.8413	31.7647
ENSG00000204628	100.519	67.1826	59.5392	61.3718	48.6596	52.129	56.149	78.5856	74.9778	49.093	50.111	54.8426	47.2355	49.6575	65.9871	93.1339	61.5081	75.4489	70.6443	71.7746	70.8294	89.2884
ENSG00000136003	65.6934	68.8787	38.1361	40.5686	76.2155	72.7311	69.0191	79.447	79.854	58.1253	53.5578	77.2943	39.0965	57.5797	76.7626	84.5634	80.1416	93.6945	80.5352	96.1879	86.3217	93.5902
ENSG00000174437	53.0648	54.9903	177.06	124.379	93.8735	71.082	53.5829	36.2033	59.8287	100.814	117.087	68.4749	58.9862	40.8937	47.8249	54.6553	39.5332	69.02	77.7208	87.5009	47.8321	65.3529
ENSG00000161203	75.2875	70.9834	63.7476	60.552	58.6507	72.8691	84.7296	87.4691	79.0801	69.5585	60.2342	70.4637	62.9407	60.1302	70.7186	103.526	89.167	70.5255	55.4364	50.4376	41.5436	53.1895
ENSG00000160014	95.6397	64.5143	72.3536	73.1714	56.9996	70.343	83.7005	82.3392	99.8505	64.3622	51.2946	63.5	49.772	46.5645	70.0227	102.575	94.7374	61.3088	58.6261	56.166	40.2391	53.1334
ENSG00000261434	107.044	26.3198	5.38056	4.62272	26.4492	34.1285	43.3621	39.9931	41.6209	35.0438	64.6352	30.7342	8.46674	94.2732	26.2589	140.051	44.0629	147.169	106.432	121.878	82.9691	113.751
ENSG00000227081	113.089	78.1491	47.9683	54.6274	49.1303	51.5991	52.1435	95.5467	92.0557	43.7103	54.6699	58.7072	42.2781	36.0425	64.5661	104.042	64.3548	87.3462	48.9469	96.1175	88.3667	114.63
ENSG00000255302	57.0468	65.2516	57.4747	65.7233	70.6452	81.3137	60.9269	60.9226	65.4465	68.2657	77.271	79.797	71.5061	73.0816	58.9112	60.599	62.547	75.6679	70.1547	91.4502	78.7071	94.8431
ENSG00000158710	73.6541	82.3364	80.3079	76.7832	65.7685	40.7172	57.4106	54.6855	55.2908	44.1012	53.8963	69.5297	71.4553	33.5654	63.9369	38.3652	69.7772	50.8413	45.8563	79.6846	92.5078	73.8786
ENSG00000164733	64.9755	93.1433	169.726	79.9724	114.431	67.2872	64.0481	54.1405	77.6581	53.5626	61.6597	65.1502	69.4063	44.4618	90.6655	75.4941	49.4927	61.0891	42.3622	48.401	49.5385	34.0115
ENSG00000185201	91.8574	52.3721	88.26	93.32	54.6832	41.6125	47.8059	69.2058	53.5451	42.429	53.9396	45.4126	46.5735	31.1607	86.9711	53.4876	53.5744	43.0291	32.7622	82.9992	94.4372	76.2685
ENSG00000164309	101.933	61.8058	65.1751	56.2984	123.713	75.5628	68.4821	72.1906	99.8328	49.501	60.6299	84.2055	40.261	55.3863	68.904	113.773	75.3892	64.931	45.9128	40.1744	38.7027	42.2317
ENSG00000004799	73.9724	101.048	31.5722	77.7804	268.634	46.2058	28.0839	48.5344	181.669	31.3952	68.6974	160.512	11.1505	5.24423	68.5528	15.7598	107.994	29.5351	11.2235	5.57521	9.53232	4.28427
ENSG00000221983	103.93	70.7512	53.3981	53.568	49.4477	56.3735	58.4408	90.6093	87.3311	43.3119	43.296	54.2963	38.8821	39.1781	67.4524	127.696	71.7423	81.5453	45.2631	74.4139	62.4041	96.8005
ENSG00000198816	104.772	48.2962	43.5953	29.8291	59.0594	52.696	59.8093	76.6355	83.8134	46.9228	37.27	43.8448	32.9208	65.0538	57.7024	124.416	72.5695	76.4682	45.0327	50.2589	39.607	50.3423
ENSG00000166816	76.819	80.3907	34.5549	34.925	68.5467	69.8689	80.0355	97.7555	87.5339	80.3942	65.1118	51.6813	33.2824	69.0667	83.6357	117.211	89.2156	87.9913	65.757	48.4866	42.8254	41.7397
ENSG00000091483	66.6049	66.3964	55.0999	55.7993	59.2502	87.5396	78.8878	83.4878	85.2815	79.4469	75.0109	74.5243	49.7977	69.0779	66.8426	86.0818	81.8084	76.3076	70.0801	59.689	53.7213	45.2815
ENSG00000158022	91.759	61.7707	61.2752	70.1347	89.3653	66.6237	66.3347	56.6121	94.1845	63.7233	88.2103	70.6559	37.6874	68.2818	60.1006	82.2865	72.3384	68.7889	40.4461	52.8991	47.1601	45.7743
ENSG00000254999	81.7791	72.4661	63.2713	58.8443	59.1688	65.9511	67.528	77.3429	80.6328	49.1647	53.5959	60.7069	52.0579	41.0896	67.7877	98.3787	73.4311	76.1947	58.7057	74.8646	75.9341	80.2036
ENSG00000128185	107.862	51.383	41.751	30.5003	43.173	51.2077	52.3642	76.8233	86.8507	45.1696	36.8183	59.9014	30.8191	52.92	67.5815	129.046	66.485	73.2919	70.2848	72.5393	65.1532	99.8395
ENSG00000166595	75.9488	59.2937	72.7353	64.2927	50.7556	54.6194	59.0639	71.1577	65.9231	49.8387	42.7812	56.6511	33.1838	62.3276	64.9725	91.2793	73.6876	60.0603	70.7308	85.1099	79.7798	102.045
ENSG00000182087	82.3558	55.3492	40.3977	47.9734	53.1535	48.5931	61.5441	69.4735	70.0095	53.2771	44.567	60.5936	45.8953	67.214	65.1067	81.7169	71.6414	53.4589	54.6473	43.0719	32.8881	39.8832
ENSG00000134020	126.502	31.1218	77.3545	52.716	101.503	47.0536	31.7717	51.3822	103.77	51.35	57.2394	39.4845	13.5348	91.103	26.2293	144.043	53.5434	88.8602	80.033	35.6618	40.1839	25.1009
ENSG00000185885	87.6427	57.1631	54.4246	91.7353	69.0618	48.302	60.2759	66.7095	67.4436	46.3847	54.5226	57.1966	38.4916	45.3634	51.1685	57.0711	57.6794	63.1321	27.2882	52.9932	58.142	53.8235
ENSG00000230202	137.922	27.2846	48.4596	45.2609	69.5808	34.5271	21.1224	42.9686	90.1864	44.6698	58.5587	70.7015	32.5099	138.133	35.5659	115.766	48.4498	45.5525	56.0991	63.8012	82.7179	64.3713
ENSG00000197756	92.7391	53.897	46.3319	47.8518	37.5468	61.6973	46.5091	73.0878	73.9685	45.0756	45.1426	53.7407	29.6942	55.0166	65.1196	114.587	67.5122	82.2118	75.11	106.215	81.3591	122.824
ENSG00000120738	22.2243	113.299	11.1584	23.9523	6.96353	6.87481	13.4937	27.4784	6.50888	137.365	62.5145	77.2177	45.0829	36.139	50.8987	7.08192	53.5733	3.66432	55.7917	121.713	116.449	137.413
ENSG00000130748	80.6297	58.3358	41.2646	35.6729	38.5836	41.6551	52.4658	63.6643	80.8785	36.3107	29.1866	44.8425	28.1471	61.2928	63.568	113.43	81.2258	60.8944	52.6365	72.7107	64.6889	97.6964
ENSG00000221869	101.51	78.7994	89.1721	121.571	82.751	25.6378	15.7711	41.622	60.3878	29.2217	70.8477	61.9332	36.0886	23.4359	65.8825	23.5307	66.3612	64.9958	17.7479	31.3643	46.3844	35.2299
ENSG00000167676	105.177	42.3583	57.3783	31.9071	91.2689	57.4201	99.7242	82.6364	69.7285	54.3274	55.9702	116.923	35.4687	56.0392	36.5412	83.2304	63.3443	59.0802	37.1729	33.3804	14.4979	34.8851
ENSG00000136930	101.024	61.8121	50.4227	43.3528	45.6841	54.5074	57.9315	77.9708	78.0439	53.4927	43.7801	60.6109	40.7553	58.4875	54.5972	118.75	90.5394	76.6909	60.7122	56.0597	58.5089	65.1908
ENSG00000168734	52.0499	53.2483	54.7671	62.2258	50.2866	80.2652	77.6561	68.0627	52.8325	63.1492	41.431	77.3812	55.6459	69.5971	68.0302	68.7116	89.2308	62.3115	64.924	82.7048	61.7505	89.3917
ENSG00000196230	65.3525	56.7241	94.8745	97.1565	36.4822	71.118	28.9937	95.9951	64.1465	74.5936	61.5978	53.7316	52.6612	84.8894	68.8447	68.0056	72.7774	73.7516	46.2304	32.1416	43.1797	32.266
ENSG00000162889	70.6017	60.5146	68.3552	76.0101	68.9527	66.1997	66.0906	66.0542	64.1866	69.8031	58.1511	79.5237	48.2423	54.8631	68.7678	86.7372	78.7328	67.5918	60.6408	44.7733	32.1306	41.4347
ENSG00000100243	78.9558	73.5155	72.1757	68.2437	69.8802	69.8537	82.5717	94.0581	66.021	68.1711	59.9657	77.2215	46.5312	49.4301	79.2714	69.5858	69.9097	54.3021	43.4144	42.4167	38.4738	31.4841
ENSG00000167657	85.4428	61.3193	26.0072	36.7737	37.1889	51.5114	72.0993	84.0712	72.5792	54.1381	30.991	77.7774	43.8738	67.4177	54.0828	128.367	111.334	104.939	29.1585	22.2612	16.9525	22.6767
ENSG00000099341	77.1272	76.1913	52.3403	66.0231	87.3031	89.364	64.0691	81.2116	70.2092	58.7836	61.3159	71.2547	47.7227	48.1674	68.083	90.2558	82.2088	76.5067	43.4783	42.1136	37.5195	43.586
ENSG00000176101	74.2909	57.3772	48.1864	44.7077	43.0505	39.734	55.8307	70.6359	59.6261	44.5877	42.5642	46.844	34.1993	56.4382	55.4035	104.579	65.9314	60.7673	77.1718	80.9576	61.1116	94.8248
ENSG00000116459	56.2051	59.5435	51.3789	55.0487	58.0125	83.3124	69.1098	65.1416	72.2799	88.9949	71.6413	69.0636	55.1886	64.1472	65.1428	72.2238	73.6132	72.5234	72.1852	77.5459	63.5441	59.8662
ENSG00000108953	70.1934	58.3559	57.2571	62.4477	54.9082	66.1695	60.2496	67.1063	59.4791	63.7634	68.1278	65.9905	43.7117	56.6471	55.4325	85.3219	70.2996	74.8907	50.8698	64.8349	59.3064	54.1257
ENSG00000165280	84.5141	66.6356	61.3504	63.1427	62.8249	80.7273	74.0015	79.212	73.6272	75.2512	67.2121	74.0195	48.5231	55.1871	71.5554	87.8107	84.2626	70.4832	41.6289	42.4759	37.8114	33.0021
ENSG00000119013	54.735	47.0482	44.4011	36.6043	40.9428	65.2937	48.5427	62.9456	64.4202	64.2005	59.0072	59.0517	33.0675	69.1397	59.6719	79.7884	56.6904	70.7733	94.3877	128.014	96.1879	136.98
ENSG00000101365	87.6938	55.0392	41.7398	38.131	46.081	65.6927	63.3603	77.2658	90.7513	66.5679	57.5015	55.8833	31.9323	61.9613	58.0009	92.4064	85.2748	82.6865	72.4301	66.2035	53.8978	54.9022
ENSG00000007080	105.562	64.8261	49.3023	43.663	53.0405	45.7656	57.9056	88.8954	86.4062	43.657	32.3389	47.5279	29.8607	51.6601	67.5061	130.648	82.1546	71.2956	49.7156	52.5409	44.6371	59.0584
ENSG00000241468	62.1722	47.5519	37.7598	31.2375	39.9059	54.6686	50.7581	65.8893	58.8246	48.3201	35.4134	47.8173	29.4634	72.2178	55.9402	84.7124	71.0768	64.2838	73.5429	116.63	86.8324	130.385
ENSG00000103034	56.7049	52.229	52.1941	77.3142	74.32	76.4375	67.8656	54.9711	67.3039	65.7417	83.1987	73.0386	41.5555	70.1308	55.1405	75.7526	58.8784	61.8219	70.7836	60.564	41.624	44.5602
ENSG00000130725	90.9355	61.3262	54.9226	50.3868	58.2709	62.415	63.2393	78.904	75.5086	56.4617	43.3645	64.8346	38.2239	45.7984	62.062	114.445	73.0398	76.6854	65.3177	60.5295	45.0629	59.2703
ENSG00000099804	85.2581	51.7896	39.4265	42.9038	44.6783	54.4423	55.59	73.708	68.6152	49.4579	38.8716	61.264	33.7009	73.102	52.288	103.882	77.7767	57.5436	63.5189	54.9112	45.6201	58.6193
ENSG00000198918	78.5705	56.5877	49.6305	52.9028	40.1718	61.4779	46.9666	74.1695	63.9843	46.8544	52.1492	49.7797	38.7238	52.826	67.5913	91.8196	62.9267	77.1787	63.6397	95.0995	82.707	85.9509
ENSG00000078668	70.7002	60.5315	44.9774	39.7835	55.5252	81.3236	66.8499	67.6001	73.8373	70.6289	62.945	63.7153	42.9879	73.3939	58.0355	84.5815	74.2103	70.2064	63.5264	70.3789	55.8017	64.7657
ENSG00000112335	39.5916	62.9471	73.5278	60.196	58.6188	72.6435	60.2192	55.6212	47.6958	61.0509	84.9007	68.8389	60.7231	49.7722	53.8651	51.0562	55.0671	59.0723	78.593	102.641	75.4379	91.5561
ENSG00000172354	86.6889	74.8904	69.9566	67.5954	52.9679	49.1953	65.586	78.9836	71.3295	48.2229	47.4262	59.5508	47.0663	41.1291	66.8514	83.3931	71.6673	58.1796	46.7264	50.5153	47.6908	48.5155
ENSG00000132386	85.1591	64.1117	55.0839	59.71	65.7707	31.3443	100.5	53.7579	63.6839	64.8736	43.0382	55.7623	108.994	26.9773	68.7789	84.7686	88.1668	32.7351	17.7912	27.2203	47.3823	27.0119
ENSG00000124562	65.2122	51.8798	51.6954	47.221	53.3883	53.812	56.8342	76.7275	58.4359	63.6619	52.9549	57.7514	41.7301	67.2136	58.9438	102.429	74.926	68.2668	71.7854	75.3332	61.2892	85.8382
ENSG00000148450	79.3732	52.4025	43.3195	33.5068	39.3868	59.5448	55.9656	77.1545	83.5264	49.2096	37.5382	56.6744	28.111	64.9264	56.0882	115.186	77.4911	66.4963	77.67	76.6278	68.7425	79.55
ENSG00000063660	79.1577	50.2126	89.2178	93.4063	48.2371	65.4096	80.3246	80.9471	67.5655	101.388	51.6093	66.5864	55.7729	49.3676	64.1241	96.6443	69.5551	60.7114	46.9973	30.6041	18.8413	29.4867
ENSG00000135390	76.8157	50.0547	38.4396	35.6594	35.348	54.2525	45.5821	62.8607	65.7664	55.0257	48.9759	46.4864	29.5896	56.5445	52.5738	89.7485	60.1774	75.1871	76.2501	86.8036	90.2055	94.477
ENSG00000099622	83.3695	57.8556	29.3478	37.1699	45.0391	62.4834	57.8994	80.5342	85.5885	48.8467	37.4843	52.8409	37.6367	74.3351	67.0123	87.0428	77.2662	63.7943	39.9872	43.2853	40.8998	45.9696
ENSG00000182117	62.4996	57.1134	68.8503	64.2728	42.178	48.6759	57.5026	64.5083	64.3892	45.923	46.5721	48.2608	50.0252	53.6088	63.2063	65.1124	56.69	46.2774	68.5687	111.492	93.0083	122.4
ENSG00000166441	82.5893	55.6526	49.1207	49.0105	37.6699	45.0072	45.0583	77.3044	67.5572	44.1083	39.2308	41.1062	35.9143	45.8194	63.3347	98.9773	58.2163	74.5592	64.4122	82.493	71.4464	106.133
ENSG00000133878	99.9514	57.9718	38.7918	26.7728	46.9404	53.1779	66.8618	93.6661	82.2647	42.0412	45.9138	56.6744	35.1066	50.268	74.1124	114.696	86.4306	76.2923	45.9957	49.1118	46.4689	59.6625
ENSG00000099204	68.873	42.8773	47.3797	44.2172	54.2019	57.8174	51.8287	48.9329	56.7898	48.3737	71.9122	46.6045	43.7119	71.584	42.4763	83.2855	58.8247	51.3053	69.0051	60.2103	50.2453	61.1508
ENSG00000185043	90.7906	56.3349	51.2222	47.2659	43.1094	45.4515	55.4616	82.5332	70.8632	39.2117	32.1155	55.632	28.8183	59.0836	68.9833	111.533	75.5721	68.5972	51.5562	55.5026	56.1807	61.2499
ENSG00000135744	109.968	64.8829	51.4553	50.1219	63.3069	56.4989	66.0878	59.904	65.7469	63.2293	60.9957	39.9401	49.2955	52.749	45.2855	49.4146	49.4413	57.2915	35.7129	47.6852	47.1128	22.0382
ENSG00000173153	61.6363	49.5818	64.8221	62.4084	61.2709	57.9869	61.5279	60.2765	62.3389	68.5941	68.4372	59.6352	37.524	45.825	49.138	66.2882	51.2185	64.9776	92.2089	67.4656	44.5588	56.7708
ENSG00000005022	51.5939	85.704	51.0753	73.0765	41.0227	69.5548	70.282	80.485	46.8333	72.8711	75.9879	79.5266	85.3489	39.4978	73.7089	72.735	77.7139	62.9727	45.2784	51.4153	44.8166	44.6054
ENSG00000131981	88.2048	24.4322	65.2485	44.8443	49.6165	65.4056	54.4648	50.7234	68.8402	55.2645	57.222	51.1031	51.5521	59.8912	45.5013	79.5107	52.9601	70.6416	69.7476	70.2028	76.9135	68.8923
ENSG00000130303	91.6006	57.9694	71.7198	53.1229	54.5736	51.2305	95.9447	84.1166	85.711	41.2873	38.4534	51.2601	32.7518	27.0161	59.9098	120.922	57.3548	44.7949	20.9653	28.593	34.2668	27.0976
ENSG00000198258	64.1046	42.1227	36.7981	33.6583	42.7903	55.3063	43.8359	61.7814	60.9017	35.7705	32.6062	46.1622	27.6726	71.945	53.1774	89.0456	63.9336	61.6427	67.6422	99.195	78.7292	122.944
ENSG00000090006	65.206	53.6959	21.6678	26.2853	50.4013	36.1778	52.5023	64.2315	61.7428	56.8536	47.1267	54.2767	44.663	53.0802	50.5035	62.2955	81.4944	46.9209	52.9008	46.568	75.5424	38.7498
ENSG00000167863	55.0545	48.9267	32.0059	29.0959	36.8273	52.5376	43.2599	59.1336	56.965	54.6958	41.7561	47.1463	28.7882	72.1488	54.2734	80.2941	65.0062	65.1137	86.0075	89.1903	71.9036	99.4285
ENSG00000117318	65.3096	79.2341	45.6215	78.7201	57.0386	34.9545	47.5011	73.7501	40.3736	53.8176	47.7281	49.9844	45.8106	41.8462	70.3161	39.3407	25.2184	25.216	62.558	49.1065	64.7248	58.332
ENSG00000100234	59.9327	47.6848	46.707	35.7571	97.2236	43.6959	63.637	40.474	58.5473	52.1296	73.1665	38.3429	69.2843	35.9242	46.3454	53.2125	43.7143	60.6107	54.9755	50.1533	57.2272	41.3393
ENSG00000125901	58.6173	46.335	39.4787	47.5241	40.226	45.5038	47.1227	56.496	67.2346	42.4281	42.6852	42.1805	26.9304	56.5467	50.7471	86.9127	69.2075	57.7785	80.7842	85.246	72.9456	110.273
ENSG00000160789	72.6912	71.3942	61.0637	63.3954	41.895	39.6912	56.8755	58.9299	70.821	57.1554	40.2799	106.078	59.1581	46.3899	66.7319	74.1496	100.673	45.0995	31.5366	35.0894	31.6039	34.7011
ENSG00000137547	53.4497	50.4356	47.8235	45.971	42.2231	59.103	53.0966	62.3302	62.7521	54.3775	48.7423	49.2197	39.2089	49.8729	56.3542	73.9945	65.0926	52.4209	60.8811	97.0065	74.8909	149.051
ENSG00000137331	49.0798	88.7769	31.9508	25.4074	11.3877	52.8371	74.7397	52.1489	46.3758	72.2981	17.2473	114.894	76.1997	68.0591	87.5492	47.4144	115.283	178.924	24.2583	18.3591	40.7132	27.1207
ENSG00000167969	68.6216	46.5296	31.0234	31.6602	34.4328	47.0833	48.3469	61.8304	66.7504	48.5848	40.3534	51.7641	28.9155	63.8849	42.9327	97.2868	70.3265	61.5636	82.4167	77.7327	61.9311	89.0799
ENSG00000147684	65.8015	41.2835	30.1201	31.4767	35.9474	49.4832	46.2619	62.5372	63.6863	46.9857	36.8712	46.6811	25.4859	65.7828	50.0269	93.3433	70.4132	77.8835	69.2548	96.7486	67.3737	112.864
ENSG00000169692	93.6683	43.8587	42.662	34.0351	37.3997	38.5035	65.4565	80.5904	44.7671	49.8009	48.5579	70.6696	32.2125	57.5383	50.3637	86.3625	62.6043	55.0464	57.5316	45.5583	37.9109	56.6897
ENSG00000068697	47.7835	50.283	79.4346	61.8596	70.6976	56.0746	52.2423	48.1002	53.3069	63.3668	69.7779	69.0469	63.2588	33.2947	48.4967	47.8311	49.3132	70.9063	67.1423	69.3277	63.5516	55.7677
ENSG00000169020	51.4958	31.3674	24.0387	19.1777	22.6884	50.2035	33.7214	57.8634	52.0262	45.2704	26.6952	37.831	15.396	72.8867	50.9535	102.147	65.9188	58.6258	73.9846	109.804	74.8719	155.079
ENSG00000126524	55.5563	54.8521	47.6302	55.9119	55.4784	73.0158	61.2562	61.3517	63.6139	61.4833	63.3106	85.1297	49.6949	57.4065	45.8698	58.0876	78.1404	84.6095	57.0486	48.4798	41.4805	52.4115
ENSG00000129824	92.3097	54.6669	44.2857	38.6866	39.3168	48.231	51.9061	80.5314	75.7184	41.8361	43.2241	48.4638	38.6449	40.6997	54.711	94.6755	62.4539	68.4583	49.047	66.9355	61.3109	79.6785
ENSG00000072506	79.9652	59.8552	45.2212	48.5366	49.1775	52.0815	58.4548	76.9923	70.3318	55.0738	42.3235	50.8786	37.0995	56.6103	68.5323	92.5781	73.5472	65.0462	49.4564	53.5932	49.8162	46.5588
ENSG00000125691	86.3902	54.9129	47.8892	46.2849	37.7265	48.399	44.7887	73.3658	67.9563	39.0029	41.6214	45.5519	35.1904	43.1047	58.9673	94.8943	56.4711	70.2598	55.8472	75.6053	64.1948	96.8733
ENSG00000214485	89.3552	65.4413	62.499	51.1072	44.0737	53.9005	49.9036	71.3482	67.4706	43.9315	48.9123	60.6844	43.4929	29.9965	53.8888	99.8126	57.8882	86.8284	41.2411	65.7369	53.1915	71.9728
ENSG00000135486	73.4354	53.5818	54.4144	81.2273	38.7176	56.9374	52.2463	61.6674	66.1091	46.6993	56.8613	67.1007	47.4729	47.3074	55.7764	59.2624	66.2302	66.4359	46.9241	60.3114	57.2297	56.6766
ENSG00000139112	67.4559	67.0359	50.9258	45.0306	99.2715	70.2984	46.4206	55.0403	87.9497	54.0506	54.0804	82.0051	34.659	36.9004	64.3074	69.9166	66.8224	72.9595	46.0043	49.2025	46.7839	51.3779
ENSG00000030582	89.198	77.4266	70.8547	59.1684	66.4098	59.5071	68.5004	70.1516	91.0551	48.9343	46.624	53.3839	68.1449	44.8519	65.5047	77.8272	56.1393	45.2608	24.241	30.2446	28.4526	21.0571
ENSG00000115457	53.3852	185.465	19.656	61.8578	23.2008	28.4503	67.4662	117.305	59.4901	58.6719	23.2035	47.2274	53.7185	40.9503	282.329	36.0872	53.4183	25.649	14.37	7.07978	14.1258	7.02779
ENSG00000265982	59.7719	66.9351	17.9938	30.2623	43.0962	24.2156	33.3899	57.0049	69.5213	21.1493	18.6398	27.3581	36.6199	40.3523	31.5928	37.3236	42.2444	25.2863	29.5687	44.5571	31.2965	76.6161
ENSG00000196419	78.0402	61.3876	55.1778	54.7248	53.5922	56.9437	62.5974	75.1285	74.6483	49.3117	50.9675	59.6685	43.0173	47.2192	56.7586	94.4157	68.942	62.4306	32.1333	41.4739	37.7614	46.0093
ENSG00000181061	41.6651	54.145	32.6389	44.0058	47.5212	68.9497	48.1494	53.0414	56.4013	53.1363	49.2665	58.5485	41.9763	59.9949	53.2155	57.4685	56.616	62.343	84.784	115.173	77.0847	102.271
ENSG00000196683	78.4809	45.7328	35.4083	31.9494	45.6915	52.3886	42.6921	71.9372	72.2882	40.7492	33.9142	52.2875	23.6576	36.8291	56.7994	112.845	62.8035	74.4491	56.9779	89.4338	70.2858	114.146
ENSG00000130724	70.6513	48.2914	37.8055	35.374	40.0424	48.1317	49.8336	60.573	68.0203	38.555	29.5347	45.9153	28.4703	59.6884	55.7617	100.052	74.7328	55.0297	48.5478	57.7028	50.7683	79.7711
ENSG00000130005	91.5766	39.9755	22.9645	14.4458	31.039	35.891	46.5063	68.9344	69.6978	39.7284	28.1066	35.9364	19.555	51.9658	54.8783	120.208	64.563	66.708	57.9865	65.5062	51.6998	70.853
ENSG00000204287	57.1281	112.54	66.9298	40.3595	93.552	60.5147	43.6851	38.404	62.3444	28.8429	32.9664	48.8341	83.6308	32.2818	50.2202	28.5274	34.299	69.0384	32.0255	52.5662	55.3949	47.1559
ENSG00000170906	53.9579	32.7985	26.6916	21.6102	32.9848	54.6092	35.0003	64.5064	60.7661	37.5849	28.3819	38.032	15.3404	57.1137	47.3298	87.3828	54.8159	46.9581	62.8944	89.0926	68.253	115.727
ENSG00000117450	79.8167	58.1984	66.7172	58.1448	56.1269	56.2081	54.9657	64.9393	80.1027	59.2129	59.332	52.2514	41.3454	46.2631	51.9399	68.7475	63.3607	68.3023	36.8346	45.6133	49.5727	45.1454
ENSG00000111843	51.9394	57.3251	41.7742	44.6331	45.3022	60.4667	55.0909	63.1848	62.7178	49.4967	48.0409	54.8735	45.9288	46.6324	54.4163	59.2764	57.5802	66.2508	60.0722	75.6411	71.3589	94.6536
ENSG00000154518	44.6817	45.6781	37.8039	37.7568	38.9504	68.6916	46.7699	64.0385	48.7519	71.9803	46.8132	56.7343	35.1984	64.7653	51.844	66.6711	56.7547	62.5873	84.8426	91.8018	73.5274	91.6366
ENSG00000224051	67.291	43.1198	40.5678	25.1221	45.6637	49.5134	52.1759	58.385	59.7408	64.3741	48.0943	37.135	25.8002	58.8401	51.9785	84.4089	55.5325	61.5653	82.1979	59.1417	34.6613	57.3477
ENSG00000114942	67.2012	54.1339	62.2165	62.2775	42.1132	58.172	51.6002	72.7592	56.9039	46.6933	52.4581	55.627	44.9613	32.7628	56.7893	67.5682	56.3416	66.2497	48.1964	59.438	53.8529	66.0123
ENSG00000100348	75.4793	51.3824	42.3141	34.4479	39.6242	49.9185	55.5569	76.3012	64.7758	53.9873	43.8271	50.0677	30.0677	47.3158	55.163	98.6841	70.5277	68.2024	51.9459	54.7518	53.0545	46.4109
ENSG00000166598	44.1027	51.9997	172.438	134.99	35.9927	49.0785	54.0792	50.2321	51.4443	53.8616	77.7157	53.0533	55.965	34.2172	56.3854	63.9946	50.4811	38.7143	27.2159	34.4385	35.2201	27.198
ENSG00000132963	77.0685	49.8969	48.7464	46.4531	45.0497	54.9591	47.4158	59.3168	62.0877	43.2344	40.507	52.4907	37.3175	48.7233	51.7732	86.1288	67.7297	62.6287	52.4431	70.1231	65.6701	69.3511
ENSG00000174748	66.8492	59.0163	54.0563	57.9834	43.6346	47.6398	43.3048	59.401	55.0811	42.6288	52.528	50.7964	46.6861	43.0375	55.2158	63.0757	48.1425	63.1619	51.5298	64.9322	63.042	69.7924
ENSG00000109390	50.3322	44.1266	34.9248	25.4447	40.9487	57.273	49.4003	58.7173	52.1697	49.9958	36.1902	45.7078	27.7866	65.4305	51.2597	62.2659	55.7569	58.4289	79.1653	106.97	88.9653	114.781
ENSG00000122971	76.6028	52.6645	41.8558	38.1743	60.7575	65.1932	57.6262	60.1663	102.468	56.9581	39.9014	47.3501	32.3827	43.6869	47.6439	104.206	73.7266	58.9599	57.8552	39.7218	23.2597	30.07
ENSG00000210077	12.0832	26.5235	37.8907	59.3776	32.0912	29.6483	32.1174	11.7243	20.846	27.0231	72.3729	52.5275	25.8993	38.5291	18.8379	10.5024	14.352	39.5015	71.9933	120.265	114.845	142.358
ENSG00000071082	72.4348	49.6306	39.826	39.4649	36.2646	47.939	41.0698	65.3116	58.9655	37.2067	37.4393	43.5386	32.7815	45.6321	51.475	81.2067	51.5212	64.1644	57.3287	84.3604	72.7186	103.394
ENSG00000197747	121.195	59.7522	75.4007	89.5302	36.2918	24.1961	37.0855	42.2822	82.2938	29.2975	38.6477	44.7318	38.0866	35.5911	40.6903	72.4822	50.5183	34.7766	37.9024	70.1363	76.28	72.5781
ENSG00000175550	62.088	46.4058	47.0361	50.4761	39.2498	51.0977	45.6106	65.3119	54.1894	44.2026	32.4147	45.3605	33.6811	56.9352	58.0282	66.357	62.1152	55.2633	57.4611	65.6028	51.5447	65.3736
ENSG00000142910	50.5295	39.5374	44.9805	51.549	56.6489	51.1072	48.7453	47.6948	49.6907	64.8326	40.0936	61.0218	48.4956	51.5779	45.9295	48.1952	59.1309	42.6601	52.8816	31.7105	32.1155	20.6308
ENSG00000156467	56.833	33.2598	30.1265	27.1667	27.369	49.2122	37.9601	55.2672	57.4756	39.836	41.4602	44.055	21.35	58.4906	38.833	93.858	63.33	66.1937	80.1924	114.865	76.9866	139.158
ENSG00000162614	43.184	52.0653	43.4978	54.0133	60.7798	83.995	59.7077	54.1948	53.9162	60.4998	72.9753	66.5119	65.6782	64.8959	45.231	58.5646	66.0893	63.6605	31.4774	31.435	26.2027	24.1862
ENSG00000060138	46.4063	66.063	96.5672	72.1342	69.2483	51.4402	53.109	60.8734	61.1099	48.3269	90.5609	65.8088	41.8276	44.0217	51.0448	73.9862	49.3418	57.5847	41.8701	25.6649	30.9389	22.5744
ENSG00000176490	87.8844	57.544	75.5561	53.4482	54.7094	51.5235	53.0747	65.2286	59.6975	28.2379	41.3756	47.0411	28.8252	45.1385	56.7826	79.3516	66.6551	53.268	61.7716	53.0481	29.5166	45.4918
ENSG00000156411	54.745	36.4655	27.9984	25.1396	31.0721	52.2665	38.8663	58.832	55.4794	45.4516	35.1316	41.7759	19.2418	54.1821	44.8901	87.3914	62.8707	62.84	70.861	107.219	74.2759	137.508
ENSG00000026025	75.2388	79.5648	55.2945	54.8507	39.3481	28.6463	53.0226	55.1888	54.8243	34.3903	32.0136	56.7945	72.28	39.7016	65.5048	43.5062	55.2475	30.9375	27.0713	41.2323	65.4497	61.9882
ENSG00000198242	75.6147	60.6873	49.927	49.4194	43.9301	44.2548	49.8028	68.9367	64.197	46.16	44.65	55.3547	39.5661	29.2102	52.6946	89.571	56.1737	77.0617	45.9421	55.8769	46.865	77.312
ENSG00000104812	44.9893	60.3145	38.847	42.7635	55.3752	64.9228	77.0121	65.9221	45.4886	73.1902	51.0428	61.2738	51.5474	57.6746	62.5614	55.0032	71.0457	51.9155	40.8396	41.6163	32.3638	35.8744
ENSG00000168542	11.1898	35.6477	153.495	55.5545	10.6344	12.1986	50.8973	51.101	15.7627	30.0469	16.4112	16.8665	579.734	16.8844	48.1671	10.7579	22.6886	6.3528	15.0955	16.9253	21.5487	11.6001
ENSG00000149131	104.199	63.8769	42.2034	46.9838	79.7161	33.009	49.4583	53.4509	66.3814	36.5018	42.6539	40.5291	33.394	29.1981	50.6594	65.579	61.6974	43.7695	22.8822	29.3357	49.9181	23.825
ENSG00000108107	85.4885	58.8132	42.2019	42.8707	29.2153	32.773	41.5995	73.374	60.207	29.817	28.8594	34.5562	32.9004	39.1016	63.7441	85.071	47.5646	48.5521	39.438	57.7981	62.9939	79.8952
ENSG00000123143	82.3498	50.6381	49.3018	43.715	50.6802	47.0289	51.739	61.2139	58.7465	41.4804	43.7557	48.5817	33.6147	38.9681	48.5386	85.4831	62.2986	50.1971	35.7353	40.9082	33.0468	50.4402
ENSG00000135617	54.3767	52.6361	47.5163	38.9137	37.9775	55.2177	58.952	73.0542	54.3453	51.301	39.2483	39.2369	38.3325	44.16	51.3701	84.839	64.0484	47.5818	66.1912	66.1839	50.2079	77.7048
ENSG00000196262	50.6039	56.0306	68.3763	69.0798	40.8764	43.4726	45.6003	59.9236	50.6156	42.8098	41.2388	42.8801	51.215	50.7639	61.26	53.6759	58.4988	48.8911	37.9294	55.4277	60.0792	61.4891
ENSG00000124702	67.1647	41.3744	38.5241	30.6785	41.6179	48.0598	51.1178	48.883	49.8122	52.8461	47.3238	42.9013	32.3576	45.4465	41.4759	75.2741	46.7361	64.5246	81.0277	63.7703	44.1035	61.1548
ENSG00000125503	76.0918	52.7766	31.7247	26.4424	66.884	53.8537	48.9927	53.9308	65.8158	49.9735	34.4991	53.6629	27.3052	40.9477	50.4871	87.8762	69.8253	52.4489	44.4672	34.6417	28.8984	42.0599
ENSG00000123349	77.396	42.3901	26.7827	24.8159	29.4113	38.6944	37.1731	60.3704	64.7182	31.6282	26.7785	37.6706	27.2938	48.8329	47.5108	95.2047	60.4943	58.1483	51.8713	64.4786	60.0449	93.6275
ENSG00000132507	53.6953	46.7229	64.3829	69.3714	42.8286	46.8407	51.2273	52.8948	56.2268	49.9727	40.8457	57.435	37.1013	55.5311	51.2399	65.4015	61.4459	62.7542	47.9871	51.5425	40.9712	51.8859
ENSG00000125520	75.9039	41.485	38.5935	31.4034	37.6527	47.9649	53.7342	58.72	63.355	43.5589	38.9996	54.0724	41.6332	59.7436	45.058	66.7578	54.0703	44.5043	62.0766	51.6958	35.1124	53.3947
ENSG00000110799	127.265	58.6734	72.6787	62.8281	99.135	49.5499	60.828	47.3257	74.5998	36.6303	52.6358	54.2664	43.7705	17.4049	56.9542	73.7382	40.2131	34.4438	13.8276	19.6194	20.0013	18.696
ENSG00000075785	38.5923	51.5066	46.807	57.9457	51.3864	61.005	53.8178	49.3206	43.1776	61.0017	51.5853	61.092	56.209	53.5363	49.2464	47.2531	57.6049	53.3559	50.7013	62.4541	50.1205	52.465
ENSG00000126709	54.4866	54.9625	30.4408	36.2556	45.6736	47.7839	129.974	73.7181	56.8032	37.2679	32.5218	46.4549	51.2425	28.2754	58.5134	65.9506	58.1143	43.9168	94.5394	30.2638	38.7281	21.3948
ENSG00000087074	76.586	57.5526	26.1283	30.6589	30.5013	45.3063	55.5151	49.5099	45.0903	55.5554	33.6091	70.3593	29.1255	49.484	39.4012	51.7005	69.7666	59.9227	28.5717	44.1163	52.7214	53.9268
ENSG00000232573	77.7973	47.9765	51.6534	44.7303	31.9594	38.6899	32.276	70.0863	77.8012	31.7378	17.6099	31.4171	31.3044	36.8114	71.7931	83.7544	48.0484	27.2842	45.9875	36.8086	48.8315	59.9046
ENSG00000196154	68.8046	50.0333	72.1481	30.7415	35.8721	23.8593	50.229	46.1939	57.0858	35.0887	29.4346	27.3143	32.5828	27.4187	58.9097	92.8122	66.3412	53.224	31.1553	48.492	72.0339	62.6373
ENSG00000084623	62.9748	49.4163	55.7264	58.4491	42.9684	47.4911	44.6202	61.1869	54.0661	45.2307	44.6782	56.8515	38.365	50.1979	53.4998	71.4397	59.3489	54.2405	41.5262	45.8	41.9101	45.7195
ENSG00000145730	51.8767	51.4322	52.3867	65.5993	65.3456	72.7419	62.1558	54.537	60.26	61.9845	61.1656	57.6045	68.9313	47.9821	51.2593	55.9287	46.5061	41.0614	45.321	49.09	34.7962	40.5487
ENSG00000173486	46.4816	47.22	54.584	45.1676	24.7144	34.1186	40.6807	50.1318	51.5595	39.3482	26.7854	39.0689	27.0733	48.607	56.7066	68.651	53.5789	38.1116	41.6142	49.2921	41.8533	52.4693
ENSG00000101460	100.954	38.569	23.4229	26.719	64.7858	41.0054	41.0106	61.4414	64.3593	29.207	24.3263	39.5	27.1678	38.2373	53.114	95.3471	53.6332	36.9559	32.7177	43.8672	34.0603	51.5191
ENSG00000108179	50.4742	48.0307	51.5579	51.7041	45.1087	73.1487	58.0131	63.2117	64.1619	61.0684	57.4105	53.1168	34.5548	38.0354	50.3624	65.4476	55.2511	53.2105	59.166	57.2517	46.5024	64.3821
ENSG00000178057	50.6958	43.1423	32.3776	35.5015	42.159	45.0039	45.0198	57.6749	47.0159	41.5886	34.7414	45.5785	27.5026	58.1382	45.8615	67.1207	58.8585	60.6793	49.2902	60.9462	66.3939	67.3186
ENSG00000104341	59.2143	68.4396	59.377	46.4147	74.7296	65.327	59.0689	55.2524	79.8145	56.0422	58.0025	57.5716	58.1062	30.0075	71.2614	64.5004	51.7881	59.1856	29.431	35.9378	28.252	28.1568
ENSG00000167779	78.12	84.5416	26.5691	27.7269	32.9451	22.9706	53.6267	70.7437	56.6799	27.4902	37.7189	34.3029	23.8982	33.0691	54.6346	81.0568	97.2559	42.366	29.2456	34.0673	38.8951	38.3216
ENSG00000113296	16.9975	34.9996	27.3125	82.5153	26.2314	16.5581	120.842	94.3984	38.8563	90.933	27.3092	45.1474	220.111	25.2366	32.2121	24.715	58.4618	17.8303	21.5836	24.2344	24.7762	9.33594
ENSG00000130222	58.4294	20.7346	24.6853	51.192	30.3696	29.9291	35.2627	22.6055	21.2818	29.1803	17.3131	20.9792	20.0329	68.0283	26.3682	42.2996	44.5169	65.5242	79.5094	29.4441	33.9196	28.7156
ENSG00000151929	44.9016	57.0734	61.2179	76.3358	53.4132	57.123	60.9373	49.908	53.7857	75.6306	57.9451	70.2725	46.7648	50.4354	53.5981	41.6515	60.2031	66.3851	39.3278	29.7259	28.8197	25.4623
ENSG00000144746	43.4042	40.0728	52.3328	69.0275	54.9899	55.0663	43.9667	44.4734	46.402	60.0009	68.8569	58.9424	51.8197	57.5251	40.3255	52.9659	59.0298	56.7214	52.9497	58.633	46.3864	44.9689
ENSG00000196924	56.5218	58.9543	46.4574	41.0251	38.183	30.9534	44.882	53.0759	43.908	40.7308	33.4291	37.9677	48.8967	39.3744	56.1522	46.2534	58.2139	30.8272	30.0904	37.7598	47.1249	45.3231
ENSG00000103024	65.6403	41.6264	25.7504	28.6884	33.0672	28.3146	43.5168	55.2599	56.7783	27.4707	23.0391	30.8622	23.0516	49.5693	47.0208	75.9492	46.4059	38.0783	37.9307	45.1134	48.4197	61.8689
ENSG00000118816	68.1052	64.01	41.9195	41.5569	60.5917	60.9727	45.3278	56.3001	62.3332	46.6301	53.072	65.8805	41.81	26.9434	50.9702	70.1334	50.4213	58.878	41.9114	57.5362	47.4944	56.9785
ENSG00000143256	49.5507	36.0438	38.2735	38.9514	31.6746	34.3382	36.5921	44.2831	45.6369	33.3564	33.9308	45.079	23.1079	61.2595	39.5048	57.3857	54.4703	41.1407	60.0572	85.5496	73.281	88.3164
ENSG00000078114	47.2872	44.199	37.8889	36.5121	51.3273	55.303	37.9965	43.53	47.6283	45.0467	65.1372	40.8209	35.9859	65.5211	43.6406	52.1595	42.3904	48.679	60.2161	55.1179	44.0829	52.5926
ENSG00000107874	74.7463	55.7909	45.3972	30.9679	44.3222	45.2097	53.0539	67.8751	62.9949	46.5708	38.6967	45.4221	29.1922	39.5925	56.8231	82.999	55.2052	59.2968	48.3663	43.0475	44.7106	53.0984
ENSG00000171314	47.0956	78.1398	69.3938	70.6918	54.6403	77.363	41.6228	62.1147	50.4774	70.4305	57.706	55.3707	69.1672	24.343	69.9114	52.4091	58.2478	48.9889	27.5693	32.5975	27.5234	24.6132
ENSG00000185624	61.3808	54.0827	94.3067	70.1092	49.744	54.4021	51.1847	57.1435	57.5674	53.1871	41.5595	46.5645	53.178	32.1705	50.307	64.8642	48.9261	46.7716	33.4393	29.1833	26.2034	23.1223
ENSG00000111639	66.3084	44.2355	45.0312	33.5477	35.0151	49.9112	46.2325	57.7729	59.2412	40.8744	38.6362	42.977	26.1227	33.6445	46.3722	96.8194	56.6729	67.2724	55.1743	75.7591	55.5952	87.3787
ENSG00000092820	54.0918	55.2846	45.4853	53.3502	66.8668	50.4588	47.2226	46.3194	58.8949	43.1464	42.4238	56.8498	44.3647	48.1835	63.2666	71.7968	56.5116	59.281	34.6868	39.8822	35.2634	36.9028
ENSG00000152556	58.1848	46.677	35.7774	38.33	64.5614	63.0952	50.3236	58.5763	48.3833	62.289	60.5906	57.351	45.4332	51.8041	42.9839	65.3731	49.1992	83.0684	52.5822	50.4553	38.5463	34.5097
ENSG00000179862	76.584	24.7849	38.3498	35.7459	28.2499	39.0746	44.6853	48.5269	37.1178	33.2491	28.7127	34.566	17.208	54.5438	31.0378	99.3937	48.8407	43.6231	81.6483	93.513	52.5097	103.379
ENSG00000105220	54.5128	52.7179	44.2081	40.2556	34.4115	49.3801	51.1376	56.0169	52.9988	48.4422	42.7288	47.683	29.2274	48.469	53.2555	80.4581	60.3232	57.1582	43.757	36.1623	33.0055	34.6608
ENSG00000090013	63.9686	46.039	48.1517	35.57	31.4642	37.5474	41.7991	52.968	50.5857	34.3946	42.9203	42.2646	26.382	49.6038	38.7354	83.2357	56.0629	60.969	53.2613	72.355	48.3845	77.5985
ENSG00000102683	53.5433	51.1373	36.7399	20.5724	53.6063	56.1419	62.4058	55.9085	55.9051	52.6363	74.2346	51.3307	36.4396	57.1083	39.4369	63.7603	62.8366	55.8043	52.4114	49.6757	39.2209	42.3683
ENSG00000106682	53.639	55.0458	54.3971	60.5669	54.0343	51.7392	53.4877	51.8518	54.1451	54.3945	56.1293	65.8116	46.767	35.5864	46.2021	54.7303	50.0087	62.0195	36.8253	44.3164	37.8383	34.6488
ENSG00000173457	39.2941	43.0285	69.5364	86.1045	40.103	30.9304	46.1727	57.7366	44.4982	49.0465	32.336	36.5947	39.0672	34.1464	61.8077	50.4517	46.2732	28.3574	47.3688	67.9228	54.802	72.6554
ENSG00000090266	60.6235	40.0018	33.8786	25.1098	32.8633	45.7829	45.7579	64.3015	65.4787	34.8665	29.9452	36.8885	24.8492	32.0431	44.8091	95.2116	60.2632	58.5806	37.6607	89.5703	66.0162	124.943
ENSG00000125743	62.2195	42.3387	38.7314	32.1501	36.3468	42.3013	41.9112	56.9383	59.5743	31.1539	28.3382	39.7876	27.9295	40.0571	52.3219	86.0265	58.8283	53.7906	48.0005	63.311	56.5673	78.0842
ENSG00000115593	57.9567	44.1086	66.4778	54.7515	63.0719	75.3403	62.2848	48.5591	58.6605	86.3929	48.9422	47.8685	59.7383	47.6384	41.4692	44.1713	45.4343	56.9562	38.3773	36.2656	25.5135	24.5618
ENSG00000164258	64.9327	41.3265	23.3831	34.5855	38.1535	57.9197	46.4043	60.8187	63.3568	60.8495	42.8529	55.6095	29.6447	42.6937	47.8623	73.8428	49.8431	66.0541	58.6404	64.7806	54.5773	63.3911
ENSG00000135624	64.3125	50.5338	53.2393	47.9706	42.19	46.0795	39.6614	60.5601	62.4375	46.5932	49.1006	50.6405	32.1024	38.243	50.4777	90.2721	59.7368	63.8161	37.6522	36.4854	33.0065	34.9254
ENSG00000108946	42.4143	47.1148	24.3872	34.7068	54.1703	61.3261	48.6818	44.6496	49.1083	58.4628	56.2078	65.6497	48.6276	48.0176	47.4902	83.2098	71.6024	51.5408	36.8236	55.7621	40.2702	47.6334
ENSG00000172348	52.8223	50.7163	67.2002	58.6282	59.354	63.403	60.234	54.3427	61.9522	50.6334	56.4351	50.3341	41.963	42.685	46.1265	57.3303	54.6772	59.4986	34.2994	36.6674	36.8173	34.8224
ENSG00000156381	59.2737	42.2815	31.681	33.1058	45.7687	36.5958	44.6851	54.5384	49.082	39.0578	27.6737	36.9622	23.2053	45.3533	46.7802	57.7355	43.1631	34.0523	56.3588	59.1911	44.1665	87.3876
ENSG00000198830	67.3201	57.2192	35.4477	30.2688	31.7018	43.6586	55.7873	57.3165	71.9128	34.78	39.8895	53.0927	39.9915	41.6266	46.2017	76.2662	57.3622	48.6302	37.751	51.7253	52.5392	63.6231
ENSG00000204568	47.0434	46.7225	41.8647	42.3949	38.2094	57.083	54.8533	58.2484	57.5348	56.2714	47.6318	44.4314	27.977	37.0533	48.86	69.8992	58.6209	58.8511	54.4574	62.9614	46.4873	63.0857
ENSG00000183255	37.1744	45.6827	90.7467	83.3268	44.7122	48.4393	44.1269	40.0121	36.3395	59.9683	63.4629	42.3992	53.1419	37.0874	50.4243	32.4396	43.8634	39.5653	43.3137	41.4566	41.0598	33.0705
ENSG00000102760	40.2519	30.1868	22.71	25.0472	54.0361	31.4915	36.1988	26.7445	38.9698	65.8871	51.0906	48.9646	32.1347	28.3368	35.5717	45.0575	30.1125	34.8706	35.7979	66.2346	70.6719	89.0654
ENSG00000122359	59.4941	54.4281	49.873	43.183	51.8092	48.6621	55.1412	58.3025	62.7321	46.2249	44.5621	51.4415	32.2383	43.3544	50.6178	72.2377	58.7338	46.0744	33.7856	37.1824	31.662	32.107
ENSG00000130312	39.3861	32.661	39.2656	33.2474	37.5339	31.382	43.5634	42.7321	31.5998	40.7473	51.438	39.8162	23.3534	49.2416	37.683	64.9496	52.3868	45.4671	77.8677	88.9493	64.9319	108.105
ENSG00000143575	52.298	42.9152	40.7724	30.5226	38.8292	46.9901	43.4479	49.3974	48.1637	44.3965	37.984	45.4832	25.204	41.4857	43.1536	66.9181	50.0887	61.8754	50.3834	64.3905	55.5059	91.3379
ENSG00000185122	49.8106	42.9838	34.1331	33.0771	37.2991	42.6654	53.0924	49.2635	47.4524	43.4967	39.1365	42.2833	28.6667	46.373	45.3483	65.9077	60.3785	47.5388	52.4652	52.8338	38.398	74.277
ENSG00000165283	56.7016	46.0515	58.7074	43.6804	43.7838	54.9122	51.3838	57.2042	61.3896	44.4869	47.4441	44.3255	33.0756	38.6936	44.9499	77.7765	53.7626	63.8105	49.5797	44.2433	33.9167	49.5808
ENSG00000170043	59.9747	49.9772	45.5305	35.6556	39.5107	44.4292	47.3797	62.6633	59.451	34.8185	30.6689	38.7115	28.7456	49.9463	56.274	74.0549	57.9087	49.1702	38.0366	36.638	43.6174	32.9453
ENSG00000143774	64.1978	48.855	37.8237	34.4712	35.6038	31.4682	46.0557	58.8162	54.4298	34.4725	27.1529	43.3116	32.6069	37.9224	47.783	75.4487	53.0748	44.1468	36.3637	45.4364	37.1187	63.9931
ENSG00000113732	51.733	49.5901	55.7479	43.2356	52.0237	51.2492	49.5214	52.4832	53.3163	41.2057	42.1529	50.4238	40.8483	37.1596	53.5372	59.1609	52.5898	49.961	35.9827	51.2612	54.3784	53.3877
ENSG00000142192	34.1271	47.5206	46.7237	50.1192	71.5839	53.9214	46.8538	44.3922	42.477	48.1598	61.0907	49.7747	61.8434	34.1543	38.559	29.1682	38.5181	42.3515	40.6535	48.5788	51.672	33.0725
ENSG00000100345	41.3159	40.6739	52.0071	77.7155	47.4857	35.7939	49.6422	47.8824	37.0861	44.3045	38.5991	61.591	57.9353	41.5354	46.2722	28.3092	58.1712	50.347	22.521	25.1608	27.3667	19.9878
ENSG00000167549	49.3614	37.6576	26.3849	30.1519	29.776	47.6237	43.841	49.1946	49.7854	52.0508	33.6691	42.7295	32.8351	65.7617	39.5252	56.2567	55.407	46.7566	42.6135	33.8457	24.1014	38.3596
ENSG00000167615	37.4593	46.8871	27.3019	37.4359	48.8578	36.0293	40.5398	41.8489	45.3501	35.4658	33.123	39.9092	42.814	71.1079	43.6932	28.0427	40.6615	36.5967	36.0655	19.493	23.0653	13.6218
ENSG00000215021	52.6154	44.8682	36.6357	43.9976	39.8499	46.959	42.0911	49.072	49.5228	50.1569	50.3736	47.7351	37.9359	37.4467	44.5267	50.4891	46.213	57.0901	59.7179	53.507	48.6467	54.6872
ENSG00000139329	29.2338	56.299	29.1171	23.2663	31.4019	29.1359	86.7243	38.7433	32.612	54.6733	29.6198	43.0977	137.374	20.6054	47.5725	32.7508	57.8482	25.3571	26.2982	61.1617	62.102	43.1774
ENSG00000008018	64.3045	44.5092	37.2294	34.9015	36.6518	42.2484	42.5377	53.746	52.7148	38.5702	32.4836	47.8475	29.5427	44.4768	44.6612	73.2018	58.7575	49.0247	41.5405	50.4538	42.9661	56.1606
ENSG00000142661	58.3605	40.6606	53.3663	30.5043	57.3326	35.7923	54.3864	50.5847	65.3002	46.5219	58.4014	49.3772	34.8234	54.1157	40.8398	56.5517	54.0002	53.0204	46.2369	30.2345	22.4061	23.0084
ENSG00000130176	48.3811	65.2655	43.0158	25.6864	37.098	106.789	49.703	59.537	48.7462	37.9334	28.6414	63.3168	74.4424	50.0681	49.4027	51.5128	103.591	49.3437	9.38409	9.36393	19.604	17.8337
ENSG00000184113	180.585	22.8195	45.5022	44.1868	37.4878	21.3012	32.2333	73.1217	60.706	15.2981	28.0221	50.1071	15.592	35.8189	33.7714	26.5929	79.8594	53.5045	18.8207	16.092	17.5239	20.5641
ENSG00000211677	11.0401	16.7255	0.707375	1.04805	2.90093	2.21399	5.56766	8.13712	8.3438	35.9645	1.80149	7.61762	10.8433	2.30174	814.539	7.407	3.36832	81.1191	1.71675	9.44379	36.6616	11.0928
ENSG00000130066	30.9222	53.0103	100.401	161.508	40.449	25.2943	31.6681	40.5763	31.9689	29.9403	27.6208	50.3406	48.9869	39.9551	43.7404	27.5916	46.3825	24.533	29.4615	28.117	36.338	35.7889
ENSG00000172216	45.7088	52.313	63.2037	81.5183	65.5398	31.6615	35.709	45.3242	42.3863	40.5033	40.6145	54.9175	38.1177	40.5804	32.0182	36.225	43.4679	32.9204	44.3264	29.938	29.8181	34.4977
ENSG00000204308	43.4648	38.1837	39.9889	43.1269	35.8628	48.6252	43.1677	45.4053	39.952	56.4901	40.8726	41.4691	32.9269	41.2671	41.3278	52.2208	38.8301	44.1782	64.2461	84.6055	55.0266	76.3752
ENSG00000185909	54.907	41.3667	41.2349	38.3505	35.751	55.3704	49.1089	52.3718	47.3769	43.6051	38.5869	54.5234	46.9441	33.7549	30.7916	64.8475	62.2344	55.9677	53.9887	45.4111	38.7044	46.9688
ENSG00000166033	56.8122	60.4242	35.6655	26.1163	46.8417	45.8002	58.0662	59.6139	46.5277	45.7444	39.6606	50.9602	65.8034	30.3962	62.9281	60.2563	53.4882	40.2517	26.7059	32.6583	39.8135	28.838
ENSG00000173801	65.1599	38.9248	37.9956	52.794	48.3783	34.8751	50.5836	44.7173	48.4773	45.2	54.2284	58.3202	32.6927	51.5194	42.9112	61.236	49.647	61.1582	35.2991	36.4997	28.2467	28.2007
ENSG00000130811	81.88	48.6376	32.5843	31.9892	40.569	38.985	41.5144	66.6023	66.1172	31.6649	33.1507	40.3223	23.2788	27.8902	48.0661	95.7051	53.2168	63.2704	41.2171	36.2715	32.3846	40.1019
ENSG00000078808	53.6157	50.4287	48.7985	44.9735	43.4711	40.7969	49.3552	50.4971	50.9982	49.1699	35.2163	43.8491	42.9703	37.7125	47.6275	53.1261	49.66	40.9506	37.418	34.545	30.4658	28.9209
ENSG00000130203	26.2566	43.3795	23.1409	20.5184	18.9892	5.5173	82.9033	70.7176	34.0062	38.4285	13.8462	26.7312	189.789	31.3744	65.3657	17.4009	36.2444	21.1869	39.172	40.7054	68.8209	40.2404
ENSG00000184752	43.8285	38.1598	33.4395	30.1046	37.0172	50.3107	40.2709	46.4593	48.3419	40.9788	34.9424	43.006	24.26	46.2021	44.5534	57.6272	45.5716	47.5854	59.5686	75.3921	64.1449	76.1071
ENSG00000011105	65.0955	52.508	28.2284	20.341	44.7601	56.3448	68.0281	55.7326	59.4429	73.8577	38.7517	56.8331	45.5753	40.1292	53.2899	52.3807	59.0942	38.227	41.2302	27.1207	19.3952	24.9804
ENSG00000117118	34.7409	42.6352	33.6971	37.5031	43.6203	53.5945	44.556	47.3741	41.2933	58.3496	51.7898	55.2157	33.9962	47.3885	43.708	45.8353	53.4389	55.6475	61.3783	64.6834	60.6049	55.3741
ENSG00000170801	64.0624	65.027	27.0617	13.4023	57.0075	23.2119	66.6584	33.9168	55.4559	30.8426	45.8749	28.0273	34.9064	20.5846	39.6849	54.7094	50.4082	44.9086	62.4589	40.8299	52.404	28.0771
ENSG00000108821	11.7027	26.9804	92.6079	28.8097	8.42106	11.0848	46.2433	64.3649	19.5064	32.5694	6.85733	13.0476	502.355	15.75	57.3998	9.57381	25.6986	6.35842	8.9406	6.48222	11.9793	6.79964
ENSG00000167705	65.7179	38.3875	35.2537	24.2993	41.3964	35.4397	34.0597	52.7685	56.9877	35.1502	38.4681	37.7908	20.1297	42.1142	52.0309	88.1185	52.7848	60.7728	48.3739	41.229	34.4128	41.3828
ENSG00000244313	76.7168	38.6278	35.9057	30.066	28.5504	35.2905	30.4348	60.2956	49.7942	28.7053	25.5703	36.6005	22.3543	36.911	51.8061	96.5251	41.5697	48.2316	35.2896	44.4927	44.7955	57.5529
ENSG00000167797	43.5538	46.3297	100.241	68.3303	28.5149	36.776	42.0037	43.9806	39.9809	39.26	37.7395	31.9744	21.8523	40.7438	43.2122	58.0857	50.8001	40.668	39.0976	39.5333	35.7887	41.9763
ENSG00000198842	47.6648	40.8206	33.312	21.8595	37.1504	70.4862	64.9869	54.6296	63.684	52.7666	27.1403	79.4869	48.9468	44.0496	45.7213	52.279	85.3068	124.675	13.9761	11.2403	10.4971	9.98884
ENSG00000166482	56.9744	58.9442	24.9271	13.7422	48.9291	33.3364	54.2109	33.8326	52.3214	38.7206	49.1367	51.9905	67.4406	28.0957	40.1022	40.8766	55.5711	39.1639	23.6459	34.2676	54.7457	28.1804
ENSG00000155368	57.6052	39.324	31.2795	20.7829	35.7196	44.9558	45.3144	45.7659	52.7192	41.7492	41.5647	37.077	32.11	40.8698	37.8342	72.0783	56.4224	51.1593	60.5779	60.3178	59.1104	70.0346
ENSG00000143612	46.2149	42.0098	54.5378	46.7876	45.1326	45.4491	45.4425	48.7808	41.9121	54.642	49.875	50.5602	35.7038	29.6433	47.7972	64.7917	44.5779	57.0864	40.5715	48.0936	43.4072	47.0971
ENSG00000178719	65.2297	48.6842	47.0747	44.3797	41.0917	38.1592	47.2467	61.729	46.9249	40.7959	38.255	47.3516	33.1217	29.5172	46.9637	57.7521	49.1906	42.1156	32.6089	34.8698	30.5113	31.5662
ENSG00000148334	56.7899	45.3935	32.3228	36.7434	37.3708	40.0683	50.1599	55.8858	51.8552	47.7755	31.3991	42.6062	27.8114	39.4158	51.2348	76.3454	56.3892	48.249	51.8401	46.0121	35.9369	42.0811
ENSG00000131100	58.3729	47.5954	37.0645	35.6457	55.3501	61.3453	48.9121	53.098	60.4546	37.5783	38.9973	48.6353	34.2394	34.1477	46.9301	71.8574	57.2866	55.4221	33.2575	37.9407	36.2346	37.5247
ENSG00000247596	66.8703	41.6282	24.8791	17.8878	39.3903	29.441	55.0423	51.1609	34.4136	40.8221	38.0553	39.5684	33.5683	57.4677	39.0429	64.0307	52.7925	53.0476	43.5291	56.095	45.9359	49.2736
ENSG00000163541	43.5396	42.3679	32.6894	27.652	35.5798	53.4582	49.1757	51.9279	50.4873	48.9665	47.4886	46.3507	26.5687	45.227	41.7319	61.7696	53.0098	53.4679	54.4445	57.9745	45.3632	55.0808
ENSG00000149596	42.7223	31.6363	46.0897	39.0509	35.4253	47.0493	70.5433	49.5405	41.4351	57.5341	43.9042	48.5236	35.8275	48.1587	27.041	74.7197	60.2489	52.9066	36.3706	33.8427	18.5409	36.3938
ENSG00000100804	55.0455	42.5819	46.819	38.2166	39.3204	48.891	46.2771	47.371	58.252	46.9523	38.3607	44.5814	34.5244	33.3093	45.9941	55.0627	48.3588	52.3839	40.869	48.7124	46.7267	69.9286
ENSG00000131495	48.9118	31.5953	23.5316	23.8044	27.5298	38.4324	37.419	42.4379	47.6364	31.8841	25.9251	32.9003	20.4757	45.0231	34.6237	62.8509	47.4417	48.3689	53.4986	75.8046	59.741	104.6
ENSG00000002586	56.472	46.5976	75.8754	51.797	40.8323	32.6744	48.5803	52.5663	45.5874	34.6532	38.4544	41.406	41.439	33.4323	48.8186	62.7985	46.7341	38.0097	30.0503	34.1798	36.9518	29.8897
ENSG00000140264	38.2229	38.1286	31.3977	26.2754	25.3562	32.2869	36.8639	47.8911	38.6228	30.0656	23.3986	26.6605	27.5375	42.4087	45.0498	65.9096	48.4659	35.1505	39.2043	69.1721	54.0565	84.0608
ENSG00000257704	56.5076	45.2387	29.3513	29.0548	24.3298	21.6724	38.9741	58.6208	47.6324	24.267	20.4259	33.4418	24.3705	33.167	43.4999	62.1371	62.4119	29.8282	26.8426	24.8469	26.304	26.3163
ENSG00000187514	32.3763	48.7239	45.125	59.3752	34.8625	26.5502	33.2354	31.8935	28.9207	33.4133	33.533	46.4319	45.7305	30.3559	40.8926	26.3866	38.8085	29.8415	38.7041	59.3124	73.9888	70.5326
ENSG00000156515	47.8907	56.0367	68.5767	70.3626	40.8988	51.2127	55.3057	58.2287	52.3351	59.0665	42.0705	43.7507	43.5159	27.3137	55.6605	68.9957	52.7739	46.0779	23.365	21.0681	18.9807	14.0262
ENSG00000108861	43.7498	41.9758	54.2784	40.3299	53.5273	57.6442	49.7271	44.9757	49.5566	53.8032	58.0709	56.3843	35.9478	34.4172	40.7637	53.2318	51.5598	49.3767	38.7707	39.0026	32.9101	30.9975
ENSG00000062485	36.9168	40.9616	40.0287	41.9991	44.4268	58.5422	50.9964	46.494	46.0854	61.4606	53.3668	51.7398	37.7571	37.3142	43.1168	47.6608	44.9394	52.7721	53.7026	42.8216	39.1221	28.9592
ENSG00000114853	46.9942	43.8856	47.1683	39.945	57.8702	47.3915	80.685	53.5649	33.0053	43.4519	45.9289	67.0451	38.5163	34.674	54.9834	65.4199	77.6754	34.7593	21.9816	16.1212	8.48259	10.9438
ENSG00000091542	53.3637	43.2192	41.2424	41.5076	46.1966	52.9505	52.2639	50.6597	58.2563	45.7089	41.0404	48.0322	29.7827	26.7398	50.2172	63.2032	45.2939	48.6219	41.2599	44.2096	35.3543	38.7207
ENSG00000138326	61.5152	40.7678	36.6149	36.4874	26.4618	38.7952	34.4207	54.9031	52.8849	30.2288	30.6666	34.9582	27.4279	34.7545	45.0834	78.2331	44.3656	53.1626	46.3504	47.8107	45.3997	58.9578
ENSG00000102144	44.1588	66.5674	53.4373	60.4368	44.8026	54.853	50.2491	44.2197	48.0153	44.292	54.6303	52.0986	41.3237	31.9015	55.2167	57.7156	45.2915	58.0865	30.1796	32.4691	26.4499	23.4249
ENSG00000140939	53.1415	49.5998	31.2545	36.1878	39.0485	38.4289	41.6497	52.8353	52.8428	37.6409	30.2789	36.3058	21.1984	44.4269	44.3646	64.2506	43.9571	39.2995	42.2603	39.0006	32.0078	48.3883
ENSG00000185633	48.5717	29.4368	35.7055	27.1978	42.8413	23.6446	32.1127	32.6629	34.4881	26.9788	23.7288	26.2637	18.6467	40.5773	40.1885	42.2392	34.4851	34.1186	42.5325	54.2536	73.2647	44.9159
ENSG00000159352	69.3772	41.704	32.3275	29.7524	39.4248	40.8722	41.8741	48.1055	54.1706	34.3037	29.7501	41.5083	24.9892	39.5721	42.2381	78.4702	50.4124	51.1838	33.9662	38.3235	36.4516	42.4674
ENSG00000130821	50.6582	49.3832	37.9744	44.7994	42.4472	40.8449	39.3357	39.2517	46.6934	40.0336	49.577	38.3686	26.6211	38.3655	38.6863	62.1901	44.0259	40.8524	38.3046	33.0342	19.0307	28.8012
ENSG00000210184	13.3	48.9412	38.7737	13.257	48.3944	48.858	37.561	26.6163	53.6342	40.0308	53.605	22.2574	8.44121	57.9335	32.7124	49.8122	23.9779	27.4293	33.9613	20.2999	21.6423	45.0397
ENSG00000171222	57.2257	41.9938	26.3139	23.5866	23.8222	25.8558	38.4828	55.788	42.6034	32.0315	22.5794	30.3165	22.1921	39.1203	43.9074	76.1415	56.276	41.8407	30.3042	37.3744	34.6394	54.8937
ENSG00000090273	76.8968	38.1774	34.541	31.4817	40.5203	36.2216	41.4438	54.5015	61.6042	33.3979	31.8228	43.3867	23.6132	33.7765	46.1187	91.8942	57.8724	50.9827	33.1204	29.2654	28.6271	30.1064
ENSG00000105223	69.8568	44.8588	36.492	27.1441	45.1419	31.2919	45.5122	49.4777	58.678	38.0784	30.1672	31.553	40.3159	37.0409	44.4108	58.6181	45.6192	38.0034	27.2737	24.7704	24.8851	24.9529
ENSG00000187244	61.3118	37.2025	27.0669	24.4489	34.6089	34.6592	49.9228	50.3418	47.5073	38.5153	33.3065	31.9108	25.7049	36.303	38.8301	60.0713	46.2998	43.6333	32.7935	31.8441	35.9288	25.3131
ENSG00000179085	39.976	44.331	24.7695	28.8027	23.7018	28.4794	33.0201	46.5156	40.6074	33.3082	23.4165	29.5573	23.8795	44.573	49.0139	47.8321	44.1998	38.8902	44.1601	54.1906	49.692	63.6261
ENSG00000125971	54.2669	39.5452	32.9844	28.3584	35.6021	36.8738	41.8736	49.1923	52.9975	32.8788	26.931	34.7194	22.496	44.2775	43.3913	68.0642	54.115	42.0508	34.8546	39.3667	45.0365	38.0392
ENSG00000143499	37.2266	37.4086	22.6892	36.0041	39.2485	58.9804	51.6742	56.9308	47.7437	49.7496	35.205	67.1716	38.7397	45.3351	41.1689	52.7594	69.3699	54.0423	31.2589	45.8633	34.3602	44.0943
ENSG00000143742	32.866	42.3875	41.9586	44.5529	41.7136	47.4356	40.9244	40.8673	41.453	40.8599	45.877	44.4417	41.8078	29.3192	35.445	43.5908	41.3984	47.2209	53.1222	63.9642	50.9655	72.4969
ENSG00000125817	54.4315	48.4167	44.2373	45.8623	42.944	37.719	53.5771	47.4694	54.0706	38.1235	38.0098	47.7186	34.4228	28.7247	49.7348	63.9186	57.1192	43.6672	33.748	23.9328	22.5467	23.7263
ENSG00000084234	47.9396	44.4187	51.1095	42.2267	53.9062	57.8884	44.8493	47.2169	49.2242	45.6162	46.3374	48.0581	45.3198	33.8413	39.2776	44.6557	40.1996	45.5321	29.4216	30.578	32.5487	24.4734
ENSG00000163682	91.6223	26.6109	22.2092	42.6674	16.6389	25.1541	67.5471	38.5185	105.022	40.074	41.8299	22.446	32.4402	40.0961	56.8316	53.8633	27.569	37.3807	50.3555	32.5453	30.2944	38.6745
ENSG00000134308	26.2301	52.6619	38.5815	41.694	48.2834	61.9176	50.9361	44.8855	35.6703	53.0428	47.4125	59.3621	57.5121	28.9214	45.5442	41.4464	56.1602	45.4288	26.4035	34.5919	36.9467	35.8736
ENSG00000166228	45.9746	36.7889	36.0998	27.3691	29.0993	43.9877	37.5872	46.5843	42.3491	41.1017	34.9107	45.4652	29.1326	45.6967	41.3652	54.4272	47.0689	48.1023	43.4769	63.9502	48.8877	66.4159
ENSG00000180155	65.4403	47.1399	46.3892	41.5846	39.2533	47.1604	55.6405	59.2133	55.9309	60.3627	36.104	44.1076	36.5995	34.8478	45.1767	64.4933	47.5509	39.9756	32.9746	28.1077	13.3113	21.931
ENSG00000006327	22.9029	51.585	24.1518	45.4691	14.6623	44.6824	44.7982	48.0245	38.1075	55.2697	19.3435	66.1426	63.2526	72.3814	43.4807	38.6035	89.3116	85.7973	23.7182	16.4109	14.9573	14.4052
ENSG00000103316	37.9563	38.9489	9.86322	7.89826	49.0726	54.7551	45.3596	65.0134	53.2448	40.9095	42.3296	53.7636	18.3274	37.1351	62.0925	50.7871	70.6724	63.9263	36.0155	45.4892	47.5952	36.4489
ENSG00000167552	37.5031	62.5199	63.3908	60.9914	28.6159	64.8413	27.4734	59.7164	48.8062	46.1107	42.9282	44.4971	44.6247	37.0794	55.9797	48.1086	71.1828	33.0766	15.2285	12.5411	15.7096	14.1761
ENSG00000177508	48.4708	88.3662	33.6478	22.0712	63.4354	40.9996	37.6428	37.3534	105.385	31.5285	36.6253	37.7851	21.0033	22.8054	76.7607	30.3292	31.7509	53.2381	57.7763	20.6894	28.6152	8.28096
ENSG00000168899	62.3973	43.202	46.0597	37.9281	42.6181	32.4151	41.9408	38.1159	53.1091	22.0078	20.0704	39.1872	34.0177	31.3474	55.4997	60.5609	43.6442	35.0996	28.6958	37.6565	38.8398	61.1842
ENSG00000156976	34.2338	41.3326	36.3796	43.07	38.5654	44.7351	37.4955	30.5399	39.5699	41.5368	69.4139	42.0357	27.6241	41.9728	32.4651	34.581	29.9793	54.7326	48.0536	59.1022	47.7883	57.0777
ENSG00000175662	41.5901	35.8075	29.1235	26.8106	42.7082	50.7217	48.0988	44.8089	46.2079	55.5476	44.7687	43.1817	29.6499	46.3877	39.5337	44.3604	43.6001	41.4934	45.1842	33.282	21.0252	29.4987
ENSG00000186439	38.1149	20.6686	15.985	14.4314	19.2033	30.7068	32.007	34.8306	33.4217	21.4537	21.2668	21.3011	16.467	50.7327	26.9252	89.4656	59.3257	27.3386	29.9249	45.2328	39.9661	56.7306
ENSG00000104325	48.8898	32.2155	32.3892	33.5181	32.3339	45.0355	35.7253	37.4371	53.0561	44.271	47.6187	38.1936	27.2243	51.5045	35.4125	50.9353	42.4234	46.522	57.218	62.2534	52.2697	43.9616
ENSG00000160862	73.4473	47.2844	15.0318	17.5673	82.5594	24.1169	25.6735	79.8695	54.4438	24.763	29.2797	39.8384	29.1223	28.4242	39.7241	61.2912	33.4935	65.5617	29.6802	32.4892	41.3267	26.5305
ENSG00000165264	41.2348	33.8424	32.3914	28.82	32.2421	41.6703	38.8604	41.8955	42.3221	41.4354	38.6163	40.2282	27.5441	39.8393	36.6358	50.237	42.6719	47.0672	62.1048	72.2056	58.0113	70.9737
ENSG00000183617	42.4914	39.8585	31.8382	25.1029	25.3882	28.879	32.9053	50.8129	32.582	32.4708	23.4003	39.4349	17.2037	39.1525	45.9859	85.2548	59.8977	47.3006	35.4595	52.3277	38.8664	83.0774
ENSG00000091640	56.2156	35.7132	23.9618	21.524	25.6878	34.2586	35.2538	60.2944	46.7229	37.0738	28.2966	32.1733	20.0963	47.7315	41.6702	65.3448	54.2192	46.1678	47.8781	56.1164	50.4636	54.3751
ENSG00000265354	44.9901	35.644	33.2767	34.4113	42.058	51.9346	40.2209	48.9886	47.8358	47.5728	34.463	43.7586	35.2654	42.3919	41.1935	53.2067	51.4014	44.9922	41.8124	48.7955	42.0736	44.5013
ENSG00000102316	60.6039	51.5146	33.0618	28.3778	36.4094	45.1338	48.955	58.5446	53.4643	41.2804	37.9201	43.3084	45.04	34.5941	48.981	52.7478	50.3163	47.1939	27.5738	22.7114	32.625	21.6603
ENSG00000004059	56.6976	44.582	38.3275	34.6381	29.1199	32.1804	39.4675	47.6121	49.4474	30.8274	26.0007	34.3071	33.5706	34.5076	42.3778	56.7846	50.2062	42.6103	42.2572	40.0085	36.0705	42.9888
ENSG00000198892	45.5605	43.581	50.1628	28.7771	53.3983	48.8106	61.3317	59.1155	38.5213	58.8782	29.1253	45.0365	56.461	41.894	49.698	51.5576	44.9688	49.222	43.9914	21.8774	21.187	15.0837
ENSG00000072062	42.4262	35.46	36.1169	42.5624	39.1223	52.5932	44.7582	45.844	44.1063	50.8299	31.4343	47.2098	43.9964	52.7646	45.966	41.419	45.5831	33.1675	39.2981	34.0583	23.8514	23.3478
ENSG00000213719	52.7812	49.151	61.3515	67.012	32.316	30.0462	38.4728	51.9239	43.4326	33.3276	30.4072	42.4926	45.4525	21.0036	47.4	50.6246	50.8232	32.3025	22.6346	34.0084	36.6276	38.4116
ENSG00000072163	59.7457	27.8988	22.0974	22.215	32.1942	33.872	33.6934	39.2939	40.4039	31.9883	22.1041	32.6417	20.9632	47.3088	32.6543	58.5601	42.1225	36.1545	27.9523	28.2343	21.0502	34.548
ENSG00000169564	36.5445	45.085	51.142	59.8063	52.2107	46.2548	46.425	40.272	38.2689	51.5457	49.4379	56.9398	44.0109	36.0689	41.9993	36.2563	39.1534	51.0564	34.5164	26.2515	24.8083	19.8216
ENSG00000130726	56.6664	42.6051	40.657	42.5457	32.8333	35.1297	43.1146	50.7128	51.0454	34.9952	38.3236	37.4359	28.7876	32.0098	38.207	62.6044	41.4753	47.8661	26.5634	24.8442	22.5391	27.0435
ENSG00000156463	54.1568	27.1954	21.0387	8.45141	24.1721	31.7524	35.6608	40.1184	40.8997	39.751	38.8639	24.0194	15.3893	32.5066	25.5437	65.0093	34.6371	68.3273	75.2051	65.3865	62.8562	51.3828
ENSG00000187608	43.936	32.3281	17.7618	20.7801	20.3731	31.2759	67.4553	52.8966	44.1447	17.3051	19.768	24.7845	22.6024	37.8576	40.8953	55.2762	43.5484	28.105	21.8258	43.3657	54.6775	68.8843
ENSG00000137970	59.023	42.085	41.7493	37.595	30.4225	30.3735	32.5274	56.6327	46.6748	28.8439	36.7121	36.9169	30.6294	28.878	44.1867	58.745	36.2985	54.4459	39.4529	48.0429	48.5159	55.266
ENSG00000197858	51.0095	40.1343	43.3295	37.9867	37.819	38.5836	46.1728	49.8874	45.8624	39.7237	28.9569	37.29	30.5331	35.329	43.8841	65.1687	52.7553	42.7178	27.0417	24.9214	23.6275	28.6922
ENSG00000198668	38.592	32.0763	41.403	40.127	39.0691	40.8398	37.7807	35.6051	41.7268	42.2959	49.7915	42.6901	32.8662	36.3373	31.5414	39.2194	45.8835	35.496	41.6953	53.2617	46.2368	51.9299
ENSG00000181856	50.7891	31.2007	20.0548	24.4501	33.8881	42.334	38.8299	40.6004	30.3174	49.1162	56.6104	43.8421	24.2854	54.105	36.9157	49.4434	42.8558	45.0085	41.1972	45.2064	32.6084	37.5187
ENSG00000173918	38.0911	26.8113	234.049	194.363	51.4522	12.634	17.8707	20.7542	30.0831	12.5057	25.0252	24.4349	22.8199	15.9457	43.8758	35.8302	20.0906	13.7747	13.1837	11.9671	13.478	9.72708
ENSG00000163050	47.3893	33.5965	73.3803	79.5315	45.4463	39.1891	38.8779	30.7236	61.2613	36.8492	46.7649	34.1897	18.1517	32.8106	45.1828	59.746	35.889	46.9899	40.0951	27.2493	24.8783	21.2766
ENSG00000124172	42.5472	31.1011	28.043	23.4985	27.1347	38.4032	33.5901	52.247	50.7442	31.3231	24.2088	34.81	21.1861	32.4515	47.7948	70.9288	48.8308	39.0067	48.7964	64.0454	50.0915	83.4261
ENSG00000184601	56.9914	33.0741	17.4229	35.4425	39.8453	35.8658	43.0926	61.2076	47.9457	31.991	21.6708	37.6482	27.6845	36.2523	38.0651	88.4615	52.5152	57.4847	26.0007	32.9405	15.7596	45.6082
ENSG00000085662	51.4824	40.5139	41.8905	41.5099	47.6516	46.5701	40.4923	42.763	65.8664	41.9902	35.395	30.4258	28.8397	31.1093	53.508	65.3937	43.3814	40.3185	53.389	27.3478	32.887	22.4427
ENSG00000067057	54.1447	62.4086	38.2395	35.5746	29.1836	54.1948	41.6681	55.3702	50.6582	30.7596	23.165	45.1089	45.725	34.8687	53.7803	51.4312	43.8606	54.0974	27.1302	21.6174	18.5605	17.6328
ENSG00000136261	37.3251	34.6723	35.4931	30.1466	28.6103	46.0495	47.4943	48.7043	38.4142	51.6189	37.5462	46.5461	34.288	39.2854	33.5264	57.3545	42.8941	54.973	42.4736	51.4653	42.4067	49.1371
ENSG00000104969	62.7077	32.1204	26.1745	27.153	30.1702	35.9621	39.0943	44.532	44.8048	40.1382	35.3958	34.1477	23.5	33.7721	34.7149	65.1816	44.4767	35.6857	43.5671	23.4637	16.4708	31.223
ENSG00000155115	48.2162	30.3401	43.8426	33.3363	31.8387	41.5264	35.0484	44.554	47.2357	34.7172	27.1449	35.0019	22.4044	38.5125	40.5328	68.8217	52.5042	44.5433	41.3919	60.2536	44.7713	55.2353
ENSG00000179262	48.2025	38.2781	40.0526	41.55	42.9715	44.4625	44.2431	49.627	41.1601	44.6501	38.3519	53.7286	30.8989	37.0947	37.378	52.0624	46.8869	49.4913	35.2498	32.7841	25.5791	21.372
ENSG00000133872	53.259	43.3082	46.4369	35.2404	42.719	43.6327	39.3482	38.0057	47.8559	43.1538	43.7299	49.8572	32.5391	21.8472	40.1393	51.8388	44.1442	48.5412	28.6484	35.2928	32.7703	29.4396
ENSG00000132305	43.15	44.2813	36.2976	38.6289	38.4915	54.9271	48.5482	45.4497	52.9736	49.1175	47.7741	45.385	32.3608	33.1765	43.9933	57.6416	49.3097	50.2054	28.9883	26.6565	29.2268	23.3096
ENSG00000160948	54.3787	36.6877	32.8752	26.4744	28.4938	30.2599	44.4556	59.1267	48.9099	29.2983	21.685	28.5145	21.6863	37.505	40.3394	64.6134	47.7821	37.5706	30.901	32.4131	29.4249	36.2221
ENSG00000168135	44.0799	49.3548	15.4869	11.5796	40.4933	45.5707	55.0767	56.9658	40.2604	49.1205	31.2763	53.545	31.2538	44.3237	43.5275	70.2635	66.6814	51.4556	27.0477	14.2721	12.658	15.8558
ENSG00000153531	49.2187	29.7798	18.3644	15.5441	40.0065	53.5165	52.524	53.4022	53.1581	68.1955	38.2354	43.3722	24.0504	44.8206	28.0918	65.9353	48.5336	51.4957	36.7419	20.5729	13.3907	15.8682
ENSG00000187479	79.0741	70.8056	83.1655	32.4937	16.1405	6.74338	12.9897	28.386	21.7716	18.7295	21.2156	67.879	25.6859	16.6493	26.3305	11.6343	76.3658	12.5858	20.7127	37.2006	59.6306	51.3595
ENSG00000122034	32.1782	27.7273	37.1036	30.2708	31.9412	34.2391	33.1513	33.5375	35.0654	29.575	26.5412	32.2586	27.3435	38.6494	28.5602	47.7717	42.4739	32.6963	48.9912	81.3591	62.8475	78.9031
ENSG00000163110	32.1857	35.3116	32.4913	40.3593	40.1486	46.2884	38.1423	40.2749	38.6713	51.6318	48.6427	50.7276	32.709	42.1566	31.8162	45.7844	38.7202	43.5668	44.4467	48.1284	37.6066	42.2024
ENSG00000235655	17.5411	25.9255	41.2343	40.8708	30.057	41.0639	37.8401	26.5143	30.9372	38.3101	15.0865	30.5452	25.5894	30.309	36.4175	34.7738	40.6166	16.061	46.0099	88.4637	72.279	114.417
ENSG00000105974	41.162	33.1772	48.5739	58.5241	31.5051	43.0085	41.1243	36.2088	30.783	39.8824	36.0482	42.1558	52.9868	28.3212	28.8707	32.0732	36.8981	32.6136	30.0758	36.8228	37.0406	39.4314
ENSG00000126254	58.2476	41.0381	34.2002	36.8069	29.0298	33.1738	41.9411	48.3849	50.519	32.0815	28.8434	38.6932	25.7634	38.8739	40.6383	65.736	52.5648	44.0354	25.4325	24.9358	24.2427	21.2956
ENSG00000127824	37.97	36.4519	28.3394	43.1355	21.1284	73.7131	17.5019	81.6639	53.7688	79.1022	35.1667	43.7192	18.5874	54.1701	36.8488	53.929	59.9543	43.2975	24.6637	15.9291	16.1953	15.2397
ENSG00000155366	56.1055	34.46	30.205	27.7772	26.0975	27.2753	37.5199	53.0093	38.8232	28.2785	24.2475	32.7449	32.6852	32.5289	37.2176	55.7412	49.2872	41.0439	24.8101	37.9324	43.2713	48.9133
ENSG00000079308	41.3531	32.1014	36.7506	40.101	55.5722	43.0127	49.9666	36.4975	40.9857	41.7917	42.0055	46.4201	33.0531	30.7729	41.7666	45.6449	43.2406	47.7903	29.5113	25.7001	19.6856	20.3584
ENSG00000108654	25.7366	37.8179	36.1904	41.6874	33.8757	35.6507	34.4739	29.629	28.9777	38.8499	38.9614	43.434	49.1266	38.4927	35.166	24.3637	40.3843	33.791	33.0653	38.0561	37.1797	40.4708
ENSG00000077549	39.1379	39.1999	42.7505	41.847	34.8401	41.8416	40.9298	44.7503	40.6724	41.1155	35.9596	40.5717	35.8011	37.6737	38.8167	41.9253	46.1371	39.1547	30.6054	34.3335	29.9008	24.0926
ENSG00000152661	39.0279	24.4755	32.0638	32.0514	24.9952	55.6346	40.7675	24.3999	31.2708	51.1114	64.2689	44.9092	38.1972	51.2539	21.4657	40.8372	29.858	47.4165	42.6369	56.16	38.7883	45.9788
ENSG00000172809	48.685	30.1861	24.8492	23.5207	23.8014	33.5013	26.2719	48.059	41.9378	23.5584	22.2146	30.3449	16.1285	35.6874	37.3208	68.9632	40.7893	43.3772	41.744	66.8712	46.2263	77.778
ENSG00000163382	44.9334	31.8539	34.1516	29.9817	29.6328	39.4705	35.4173	49.0392	40.5988	39.1847	29.7738	34.7556	24.3855	32.6542	40.5091	66.21	46.449	47.9853	49.756	42.5757	39.149	50.5948
ENSG00000088832	38.6906	34.4672	63.807	58.2609	34.257	33.5218	30.0369	40.7359	35.5434	29.2958	30.4882	37.1382	45.8595	26.8518	41.299	33.7134	39.1964	29.532	28.6393	44.2189	38.1388	46.0347
ENSG00000148175	50.2398	28.7535	36.8034	37.8166	36.5878	32.7551	29.5005	29.9686	34.8663	31.6272	47.7043	47.1072	38.5116	22.6589	26.0003	25.7946	37.7193	37.3273	22.83	40.6481	40.9497	32.0356
ENSG00000196365	43.9704	45.8041	36.2935	30.6904	34.5958	34.8635	42.2348	48.4477	48.9357	32.8713	36.0822	34.0783	22.2615	32.6982	43.0058	72.0549	45.1349	43.6344	32.8042	25.1938	19.7491	27.7623
ENSG00000136238	33.7509	35.2886	35.9971	43.2383	30.1085	32.3397	29.305	32.2288	35.2526	32.8663	35.1999	37.0256	36.6623	32.1733	31.192	30.6016	41.0537	33.7117	29.6257	49.5605	42.8383	51.5669
ENSG00000126934	52.6123	32.607	34.5246	23.8158	28.1338	30.1731	35.5373	44.4058	45.7334	32.5881	24.8526	31.4603	22.1846	28.027	33.5057	59.7891	43.3109	39.4398	37.8056	36.2802	30.3832	48.3135
ENSG00000210151	7.10777	24.7553	10.8259	15.1143	21.1126	21.5624	40.1467	13.1036	25.849	25.2216	57.2952	69.2754	16.9832	44.0332	23.9756	23.3387	23.2365	61.1038	12.7047	11.1586	48.9859	31.635
ENSG00000149809	43.8773	33.5213	10.2744	9.04919	41.2923	27.1487	30.7714	47.5169	32.3296	18.1523	30.4171	53.144	18.7914	46.4926	34.8	87.0156	52.5391	34.7523	27.5599	39.8755	27.8583	51.8385
ENSG00000042753	53.1018	40.0012	43.5359	30.0765	27.9727	31.4325	38.2262	52.8648	46.4263	29.6176	22.2725	24.8457	27.1641	31.738	45.0286	64.0273	46.4923	34.14	32.9739	34.4156	34.867	47.0627
ENSG00000184207	43.7022	24.6522	30.3027	28.2725	29.1034	37.0314	35.1327	44.5155	47.2178	38.746	22.0509	32.8995	18.5745	35.7643	32.2676	61.3115	51.8946	49.1779	51.1889	45.708	35.8894	60.9557
ENSG00000164896	35.3294	35.197	29.5335	20.8401	25.5136	26.9066	44.2326	43.9724	39.2688	36.8835	23.1203	25.1248	19.8335	36.8508	41.583	49.5172	46.7971	37.0025	40.1094	33.4217	28.426	40.3565
ENSG00000173442	52.2448	32.4644	22.4534	17.9958	32.9778	32.7478	38.6281	46.3019	30.6665	36.9175	27.0454	48.0002	28.0878	30.9981	36.0111	64.5186	66.1772	42.9729	17.9708	17.3422	18.5021	26.9609
ENSG00000188186	64.2684	35.8168	25.0314	20.5661	26.246	29.8031	36.3845	50.7084	50.1647	22.2159	21.3661	27.9459	19.0212	25.5807	41.4229	78.2725	48.9103	43.0275	33.3133	40.5433	37.6334	62.0608
ENSG00000197448	36.6435	32.1662	23.1998	20.5698	29.6454	41.9962	33.1992	41.7678	39.5178	36.8881	31.7226	32.3886	27.8409	40.5477	38.0376	44.8679	45.2604	39.4247	47.9247	44.7274	44.4932	50.4492
ENSG00000162191	62.3698	35.9793	28.1374	28.5964	28.1689	29.8574	34.228	51.214	45.8779	28.5564	25.82	35.0391	20.4794	32.3988	37.1483	69.9607	47.3055	47.5662	30.6815	29.9863	28.4339	36.7139
ENSG00000197043	49.884	44.5438	37.327	37.0812	38.1708	33.0435	50.9121	52.4971	45.4172	38.0073	35.9401	48.7527	32.3729	27.7544	49.0994	68.3375	45.8271	54.1859	26.5602	19.5785	19.0374	13.1419
ENSG00000110711	59.1214	37.7184	30.4887	26.6853	29.775	27.2443	34.3611	42.1317	40.2744	28.7521	36.9455	25.9755	22.8115	31.4482	40.5893	55.1109	34.7348	44.3274	34.2607	34.8197	35.9986	42.5626
ENSG00000119729	45.5291	31.6093	36.4781	29.3839	39.7135	42.6588	33.4817	36.0996	38.8631	31.4511	37.4611	36.3337	36.7801	37.3291	32.9672	42.4731	36.0284	34.1419	44.7264	59.2124	48.9551	48.2128
ENSG00000138085	38.1369	34.1228	29.7139	25.3472	31.199	37.2826	35.1631	39.7381	39.1545	33.9857	32.1332	35.1744	25.3782	35.853	36.8718	56.1515	43.6063	44.3594	39.7799	47.6052	45.2195	46.1364
ENSG00000122679	46.9471	39.8999	19.6955	25.4483	37.1186	37.7294	43.3447	30.2461	40.2381	25.2329	23.9421	35.7791	22.3158	18.9494	38.4223	44.7168	31.0632	30.3813	21.6765	40.107	39.8192	41.0014
ENSG00000106244	49.6278	37.9762	36.0702	36.3324	33.6476	35.2044	41.1539	44.6688	46.1448	31.9114	27.4708	38.9631	25.8572	32.0969	43.5564	62.8151	47.0078	39.0808	30.5986	37.2294	30.8842	43.1462
ENSG00000173272	71.4265	20.9855	24.5924	17.8904	20.2019	27.9213	17.4227	31.9841	41.5943	14.4766	18.9212	16.106	10.994	32.8845	19.4969	68.1347	25.992	49.9022	69.4646	73.8866	45.6396	97.8266
ENSG00000074800	62.9219	46.5355	56.2435	51.9156	30.1957	40.0961	38.9957	38.0712	46.957	26.1602	32.4886	40.7198	40.0682	21.6239	47.175	45.9288	46.5577	31.2787	19.527	21.3144	22.8068	21.2799
ENSG00000173113	43.7922	29.8826	27.2363	25.9002	28.7589	26.7232	29.5399	39.0357	38.4156	21.1894	20.2054	30.87	20.8587	39.4043	35.801	44.3966	37.5221	47.3311	37.2485	47.6446	49.5275	61.3525
ENSG00000034713	40.3147	37.2245	27.6058	29.07	40.006	40.7473	43.9949	42.1756	44.6018	31.9438	29.5306	43.5074	35.6688	26.2371	42.4523	54.1655	46.7213	41.2119	38.2768	43.4092	41.2569	49.3606
ENSG00000123358	40.1223	36.2596	2.49593	10.5534	13.3076	5.42375	7.32877	13.7118	11.6568	36.0395	34.3126	36.9168	11.7545	29.3521	12.7695	3.69204	18.4618	4.58859	20.3141	61.8959	72.8619	60.5207
ENSG00000166295	41.1721	36.5592	27.9213	24.9455	36.1161	44.2036	33.9447	39.2998	42.7519	35.0534	30.6911	32.7507	23.7403	32.4628	35.6992	52.9682	39.4789	43.08	44.4954	49.8677	40.1267	51.085
ENSG00000120885	59.4216	39.9256	27.2033	22.074	25.7974	37.59	73.0214	66.4819	40.9944	35.1412	39.8092	48.9468	18.0354	23.9605	33.6433	62.3847	72.3599	41.9309	9.64101	9.95019	21.0769	20.0397
ENSG00000176485	46.5568	34.522	44.3044	37.1862	30.6502	22.5904	33.2613	42.7456	36.744	26.1963	33.1607	46.8803	21.2668	29.715	32.9922	57.3138	44.0844	30.1912	32.7281	52.9331	43.6424	66.3513
ENSG00000171867	33.0455	29.5142	36.3865	38.6699	28.4099	44.8141	32.4942	30.1277	37.9193	41.3918	48.7083	50.1508	38.8626	38.658	27.3826	44.6367	41.3178	44.7087	35.2577	46.4507	41.6394	41.7769
ENSG00000134716	27.8843	31.9099	10.0244	10.3143	22.139	46.9915	41.1879	47.8254	26.8624	53.5889	36.7432	42.8125	27.7577	62.4679	25.1216	40.4746	42.9455	39.5822	23.2594	28.0826	24.3673	34.6927
ENSG00000143248	14.488	19.8011	18.5967	20.5205	35.675	24.8726	21.4024	17.9854	15.6975	29.8085	28.7842	26.1906	22.9867	30.8462	17.266	13.2328	21.086	25.3427	91.9519	90.347	85.7656	66.549
ENSG00000100138	42.9843	30.4257	28.0758	30.9917	26.8285	35.2274	28.9573	36.1854	41.8649	31.1119	27.4968	30.1719	20.5472	40.3636	36.404	47.8439	38.1276	39.6805	43.8099	52.5123	47.2588	57.4613
ENSG00000204463	43.4003	37.736	35.4591	35.7379	40.6469	38.1933	40.9296	46.2962	40.0143	34.8573	34.906	42.0418	28.2312	34.1879	37.5117	50.3809	41.5972	40.1173	28.191	26.6557	22.0879	24.3429
ENSG00000137198	43.8799	34.7476	26.2717	20.3584	35.6622	41.557	41.8604	40.5084	47.6879	34.6595	34.2685	42.8786	26.5921	37.1279	37.5884	57.8997	50.4101	42.3395	33.2718	22.2498	23.9772	18.7727
ENSG00000108639	49.5492	30.9962	39.8453	39.4401	29.2356	32.4225	37.3099	48.0189	46.1663	32.5462	35.0873	41.7486	24.665	34.921	32.64	67.1382	48.1867	41.239	29.1307	23.5503	19.4509	21.9675
ENSG00000160256	44.636	33.7365	25.5745	18.5964	22.8595	31.9687	31.0489	52.4744	40.8325	29.9978	25.5267	32.3707	21.9824	32.615	32.9548	67.1944	61.5524	42.3445	46.8951	42.1036	35.7611	64.9849
ENSG00000233913	29.8824	23.0775	19.7604	17.7279	13.5514	16.9396	15.6452	20.6578	22.4787	97.1966	16.5167	101.472	13.1718	9.42106	18.5645	28.8368	139.349	29.7122	17.6037	20.9563	16.478	19.2753
ENSG00000184678	33.1055	28.0089	19.5557	30.0989	34.9519	41.5351	40.4931	36.2431	37.7359	41.4732	29.0201	33.4701	27.5735	24.3728	36.9468	31.7449	26.9527	32.1445	49.4117	70.9469	62.1879	92.0501
ENSG00000112936	41.7476	46.0811	35.1648	24.9091	34.0722	17.1982	24.4501	22.4039	37.6075	36.0011	31.7347	27.7773	56.9877	9.74371	27.4505	19.4089	23.7995	23.5646	27.2219	49.6378	60.5438	33.3612
ENSG00000011465	36.9612	37.4784	29.3668	24.8925	60.38	20.7914	46.3777	19.1799	33.5527	33.3819	37.5621	34.4186	52.9389	12.7236	19.0151	34.3458	39.4555	21.849	24.9743	45.4385	50.4564	29.5456
ENSG00000113811	38.963	27.6327	34.6754	26.2528	30.8714	35.069	28.5329	31.5413	35.8762	23.2727	25.8336	33.0207	15.7779	34.9439	29.9825	53.6665	36.0916	41.5253	44.482	61.5048	46.9751	72.3952
ENSG00000266472	40.2271	29.7152	21.2523	23.9681	22.6195	26.6043	29.6377	41.99	38.7422	22.1191	21.4539	27.9122	22.6905	39.9458	37.0602	58.3893	45.0875	39.629	34.0872	42.8791	46.3211	51.3563
ENSG00000169715	60.8849	16.3142	57.959	68.9333	26.6429	35.2682	24.3383	39.6254	27.7283	21.1904	37.7378	28.96	15.3163	43.0328	27.1076	60.5419	44.7808	27.2447	20.1974	19.2324	17.7783	22.6437
ENSG00000160113	43.2888	32.4018	41.5575	34.6988	31.8791	31.2739	42.2499	43.0343	37.5825	41.9619	32.2994	34.1546	25.3548	28.8388	36.5182	51.6028	36.8124	30.0945	49.6217	36.1252	28.3914	37.0435
ENSG00000171119	31.6638	50.2409	16.2077	13.9378	29.477	26.538	31.0091	35.8724	58.0536	27.4243	26.7923	24.4876	15.3744	33.0815	51.9259	70.6079	30.7006	42.4339	37.0765	32.9393	26.9562	45.4415
ENSG00000101161	59.6772	37.8904	27.0243	30.2593	31.2794	33.8623	39.7552	46.6018	52.1669	28.8714	26.2756	34.702	18.719	27.0741	39.0132	74.5668	47.5748	45.8893	20.8172	24.2119	21.5909	24.7863
ENSG00000023330	24.5025	40.3006	33.7816	34.0001	34.8798	44.6788	50.1219	51.2083	35.0518	56.5162	35.9203	44.8431	42.3498	31.0598	52.87	35.8777	40.5925	37.7847	38.1556	32.7727	28.1669	21.1441
ENSG00000075239	41.4903	34.4423	25.0573	20.584	31.5877	44.3623	46.8656	43.9564	48.9108	36.7086	45.8698	43.9673	24.6581	30.1571	32.2218	67.0146	51.9195	52.2963	38.9706	37.0373	31.9467	28.6891
ENSG00000167136	33.5187	35.9154	40.5521	26.8857	25.854	38.5994	42.7809	52.2561	48.3548	39.8798	25.5652	26.6223	23.1468	28.5164	42.4467	60.7323	42.5294	34.993	45.8757	41.6069	33.8387	36.2372
ENSG00000198729	42.7308	34.9243	30.0036	32.3825	45.8423	41.8272	42.1845	33.5672	47.7229	39.664	26.4731	41.7633	39.751	19.6599	41.896	45.4787	43.8258	36.8683	41.2785	42.4369	37.87	35.1704
ENSG00000124006	45.2522	32.1555	25.6192	24.7479	32.4549	32.4456	41.9243	38.7239	48.9324	32.4292	25.5203	37.7328	26.2386	41.4205	35.3639	53.2405	46.607	45.8577	30.5469	19.596	15.5483	17.1424
ENSG00000172531	49.9481	37.3541	44.0002	35.0477	28.1359	31.882	40.0549	48.5521	42.976	37.3851	29.9329	36.465	26.4539	26.6453	39.9696	59.5052	45.8867	38.5031	27.7318	26.8546	26.4041	26.3431
ENSG00000103266	59.1234	40.4763	35.7206	29.3014	36.7589	33.6659	41.8116	51.2646	48.4922	34.279	31.4983	33.8843	22.7436	16.5624	34.7455	72.6613	38.7473	46.4491	33.2186	27.1498	22.6697	36.8187
ENSG00000170558	35.2519	40.9406	28.3233	30.045	46.8168	53.9047	35.6878	36.8004	36.3922	46.0561	48.4325	52.1561	44.9205	34.3726	29.7681	46.229	46.3753	41.7616	29.575	30.0115	24.2937	19.4507
ENSG00000178209	32.8131	26.3271	26.8591	25.299	36.5792	28.1574	38.772	35.4793	35.5889	32.2368	32.3123	33.6694	30.7702	46.0724	34.6037	37.8045	44.5754	38.6473	21.6324	18.0328	13.2443	15.6676
ENSG00000106565	62.8472	21.7013	44.0209	23.8457	15.2817	19.5467	53.0709	69.6608	24.1303	14.3213	19.8715	33.8151	31.2352	14.0093	79.9909	110.24	71.2709	27.3731	7.67803	22.4573	28.3519	27.1431
ENSG00000175701	29.7466	23.8345	21.7158	23.8803	23.1265	33.1192	29.0962	39.0021	30.184	23.1319	16.9217	23.3057	15.4836	37.7379	37.8137	47.4827	40.029	31.9354	43.0873	65.2988	57.9176	87.5014
ENSG00000140983	40.0292	33.4143	18.7956	22.4311	26.6127	30.6874	32.636	40.8175	39.2647	26.2195	25.2711	31.7967	25.9496	44.8345	35.4907	46.9509	43.8025	29.2614	34.4263	23.1235	18.3497	25.6706
ENSG00000119383	42.4597	32.9897	44.1382	27.1728	23.012	34.8125	42.0852	41.5622	39.4989	37.339	31.0628	31.9611	26.457	27.6466	41.6016	56.8096	41.9914	35.3331	34.4552	37.542	23.439	39.4285
ENSG00000143153	18.6107	32.184	62.1807	84.3503	38.8931	37.4839	26.253	25.2071	28.1264	47.9263	55.0176	36.3897	39.4437	33.9782	31.1969	25.6479	28.3544	31.4877	59.6424	35.4098	34.1451	23.2296
ENSG00000169567	48.2583	33.8422	38.6082	30.0122	30.2792	34.8944	30.3545	38.7625	43.8049	28.2728	29.0613	37.5506	27.1926	21.2649	28.0561	46.4561	34.8559	44.8093	45.3233	58.5723	48.1669	66.9139
ENSG00000079739	41.7197	30.7821	79.3852	46.5928	36.2464	45.8757	44.6843	44.9769	42.1266	38.1694	40.2806	51.6296	29.8941	18.1417	32.9546	52.6562	41.4355	49.9989	31.7441	20.4328	18.5193	17.575
ENSG00000132361	42.0424	32.453	28.6007	31.0761	29.0594	39.9376	43.0258	43.1384	39.8408	41.2493	39.5639	39.7458	25.8866	36.0412	37.1907	48.9295	40.4111	43.4022	38.9188	20.7489	12.3934	15.4255
ENSG00000110108	48.0105	39.5103	40.4773	43.7997	42.1447	36.2579	40.129	35.9701	43.2759	42.3425	39.2252	36.8408	28.6304	22.9974	38.3472	50.9684	35.7229	42.8338	22.829	24.4352	27.0383	17.8755
ENSG00000069535	32.5204	36.7586	25.7415	25.8312	45.371	51.6563	37.3557	32.7724	45.0965	44.1586	41.9023	41.4079	27.5935	35.522	37.0995	45.3282	33.096	54.0483	35.9828	37.3743	33.4248	28.2483
ENSG00000125733	36.8627	24.5835	26.7083	24.0293	27.7599	28.4544	28.2439	31.6807	28.1606	24.8384	26.3042	34.0202	26.5812	33.0572	27.8152	39.8548	37.3155	27.3257	36.5024	31.8072	29.1807	38.3839
ENSG00000113845	41.0493	35.5001	38.6662	33.7669	47.2143	49.1166	39.4283	36.7795	40.8434	37.732	40.3492	40.8675	26.9137	23.6219	33.8914	47.1165	35.9979	39.608	37.2027	34.7682	33.6352	35.3026
ENSG00000143314	47.2786	31.9357	32.061	26.0612	25.2679	31.0782	30.3044	43.1228	37.4401	30.7282	25.3369	29.2233	17.8541	40.0176	34.1134	56.0066	38.532	43.7433	37.9267	41.3111	34.9413	42.6933
ENSG00000171159	43.9091	44.291	21.9669	19.9452	25.419	31.9191	37.7398	54.3725	47.9457	16.8285	16.7009	26.7694	29.2783	39.0298	53.4185	60.0012	48.717	25.0349	23.3586	21.4389	23.9074	25.9533
ENSG00000182253	45.8823	41.3924	41.9936	23.8509	37.5455	46.2322	45.019	40.9895	42.1853	38.3353	48.2087	51.1167	25.2232	24.4124	36.7135	57.1939	43.2786	53.7695	22.818	25.039	23.1608	22.3759
ENSG00000135218	35.4439	26.2408	39.6923	34.586	31.9633	38.4386	37.2781	25.626	37.7995	43.6405	30.4229	38.4397	20.596	35.1861	20.5595	41.5987	28.9657	33.6903	42.6917	40.4631	28.5224	27.922
ENSG00000105698	34.7623	36.2592	31.555	28.837	29.159	32.2791	37.3196	43.3489	39.3867	30.6331	27.5973	31.8326	24.6637	31.3063	40.2077	51.0557	39.186	35.5699	43.3878	38.1535	21.1441	35.8098
ENSG00000159840	43.5364	42.2112	35.9603	42.0915	25.8219	27.8536	33.6861	39.8925	34.5176	25.9894	24.8946	46.1313	42.7324	27.0715	34.7166	34.0619	51.8965	30.9194	19.2416	17.9109	22.046	17.5528
ENSG00000212864	46.3995	36.2135	22.166	17.3275	25.6392	30.3625	32.45	42.166	41.7753	30.41	26.8142	27.5427	17.0171	38.7052	39.3884	76.7025	38.0943	33.1812	37.3155	30.054	18.0921	36.1464
ENSG00000122566	33.8336	32.3969	33.9659	36.0603	27.8684	39.6856	35.32	35.8531	36.9969	37.1743	37.6672	38.0111	29.6848	35.1713	32.9831	39.7118	39.9001	41.2272	34.798	39.9084	32.6927	30.1193
ENSG00000099785	44.396	40.6327	36.0474	23.0266	39.7588	30.9679	31.3407	42.1967	37.543	34.5545	27.1358	25.8371	23.532	25.262	40.3838	43.3658	36.3675	44.4901	37.9389	42.5239	39.9285	46.8529
ENSG00000169223	40.9286	41.5322	66.9302	46.6325	34.3148	28.642	37.8775	40.1973	47.429	33.3663	33.1397	29.6623	28.8236	25.2332	41.1431	50.3368	38.4134	31.2947	23.7146	25.389	25.6852	20.0118
ENSG00000130731	49.0168	30.9577	20.2309	21.391	23.5631	23.1453	28.177	38.0174	39.5198	22.7782	17.7373	24.1971	14.4399	30.2169	31.6399	75.9205	34.8134	35.7223	33.7602	36.4404	32.4663	42.1627
ENSG00000213465	44.5722	35.1857	26.2109	21.4825	26.6749	29.8507	36.6299	45.1663	40.9701	25.9468	21.8855	29.1371	19.0339	31.7461	45.3798	67.5945	46.5908	43.4254	27.6224	34.811	32.7803	35.9537
ENSG00000264364	43.1122	32.6491	46.9955	31.4168	35.9301	45.7423	46.2725	38.6847	43.4492	43.8284	36.3981	42.7244	21.5684	24.3331	37.8661	59.3683	45.3617	38.7888	32.8615	27.7392	20.8447	23.9878
ENSG00000205531	44.8372	35.8673	30.1668	28.3499	33.1247	40.405	39.1318	41.739	43.0294	32.0886	28.6819	35.3247	25.4819	30.0177	37.2675	57.6016	47.6009	37.3378	26.8767	28.2643	24.3246	28.3438
ENSG00000167671	52.4464	37.9556	32.8356	29.7967	33.6369	32.9467	44.5696	47.9566	46.4751	33.3683	23.9668	31.1481	24.5364	24.3783	37.3499	54.0885	37.5107	39.7053	30.6967	29.4193	19.8708	35.821
ENSG00000174775	49.2288	31.0614	26.1133	26.0159	20.7122	23.4977	34.3864	44.6863	42.7632	21.8575	18.9891	21.0223	17.8873	27.4495	38.05	71.8976	40.5943	27.7715	31.0041	34.1691	27.6908	53.0578
ENSG00000022840	37.237	34.5735	50.9123	49.3567	40.4377	40.1699	36.4467	34.3919	38.0678	41.0499	33.7717	36.0166	28.052	30.018	32.3517	40.8245	35.9717	33.2429	33.0012	32.9839	28.2479	30.9072
ENSG00000095637	29.0025	29.8809	22.932	18.0465	46.8412	42.6176	41.1741	35.5934	28.4285	34.7156	50.8334	51.5298	36.2167	38.967	31.177	39.7004	43.4231	35.5758	32.0313	35.9901	30.7518	30.3625
ENSG00000132471	40.1869	39.0875	39.8294	43.7031	37.4622	40.3796	31.0487	38.3144	40.2925	29.6702	32.9509	39.0721	22.1931	37.1838	36.2659	43.145	37.706	40.9074	23.5588	25.2418	21.529	21.6916
ENSG00000006015	58.4448	31.6908	20.6281	15.9041	26.2997	23.5505	32.4571	41.3877	48.0937	21.3079	18.177	23.4581	16.3866	25.9878	33.5094	57.9279	39.9221	34.1079	31.946	38.3577	37.3664	53.1271
ENSG00000167978	32.5294	30.1265	25.8139	28.4188	33.361	29.3767	31.4086	32.3415	35.8281	31.2343	27.9657	30.9004	28.7726	48.8689	32.4199	29.5222	34.4947	32.7769	26.5487	18.6209	14.9278	14.9089
ENSG00000113504	47.0192	25.6631	29.3899	28.7996	31.0148	32.8736	41.4051	30.9027	31.075	32.9738	43.2765	42.4065	21.3845	28.6236	25.4537	49.705	29.1812	36.7018	30.6523	28.2854	15.7278	28.6428
ENSG00000089693	37.0843	35.1945	33.6846	29.9366	29.0044	35.9064	33.7435	40.1989	39.5333	31.8793	25.8976	35.787	28.1182	34.3525	36.3361	41.5902	41.806	37.9019	37.5818	38.3061	37.4366	32.844
ENSG00000099800	47.9747	29.5796	28.1351	28.8642	21.0283	24.3898	31.5904	41.9188	38.7551	30.7458	20.7545	28.1673	20.966	23.3685	32.2015	62.5619	39.0063	37.1265	40.4746	49.6691	37.3845	64.9616
ENSG00000168894	55.1941	29.0686	28.4712	29.5525	23.7382	32.9268	28.7392	40.9168	43.3869	25.6085	19.818	27.5123	19.8348	32.0639	34.1904	65.1077	40.5855	35.6758	32.6767	39.4089	34.7545	49.3973
ENSG00000117266	41.1317	30.0362	26.1284	22.5351	34.4797	44.6153	40.3205	41.944	34.3979	42.4181	36.089	35.795	16.2155	37.6395	32.3826	43.5478	32.6527	44.4017	31.8504	34.96	21.1008	26.168
ENSG00000213619	35.3729	32.2142	20.761	18.4809	24.0863	33.3438	34.818	42.6854	42.9395	36.6032	29.2435	28.5395	18.0964	38.1028	40.0002	51.7336	41.5671	41.1138	44.4966	43.987	42.4473	41.466
ENSG00000132819	49.5366	32.266	30.5567	33.3078	36.4464	34.0136	38.7482	42.4843	30.5025	45.0915	27.5932	37.88	30.0485	32.0683	34.6958	62.2324	30.671	33.9463	40.594	24.652	16.401	20.0693
ENSG00000236958	7.34469	4.51883	6.08957	2.51905	4.78553	40.6541	13.3822	86.8975	21.4018	62.2532	16.2839	17.0016	7.35937	27.8877	3.04452	45.3159	102.742	36.6212	130.475	118.612	27.7587	66.0209
ENSG00000100650	32.7476	31.8857	17.6306	23.6394	31.9581	32.1039	28.8987	31.4017	31.1464	29.0675	25.8294	41.1336	28.3389	47.5708	29.7417	28.8511	36.5932	35.0033	32.9074	30.558	33.8612	34.2983
ENSG00000018625	26.2194	30.5247	29.9335	28.1917	52.738	58.8888	45.2535	32.2181	33.4996	44.7118	61.6618	41.7851	29.6262	29.7292	35.367	48.5693	29.2987	65.2269	30.3304	16.4905	15.9395	12.6505
ENSG00000164692	12.6785	31.5009	68.6993	29.2232	13.9409	12.9779	48.0157	35.9374	20.4899	36.7036	14.6523	18.0946	263.582	13.7943	37.9585	14.038	29.5172	7.77997	8.65489	12.9674	18.5692	10.6083
ENSG00000111716	47.0049	30.4032	13.3659	16.132	24.5156	39.028	32.3298	35.2553	44.3807	37.3099	29.9657	27.3115	14.6431	40.0794	32.0997	80.8153	51.7093	45.1145	29.6392	47.3348	40.7285	42.1871
ENSG00000165795	36.5066	32.6918	26.8495	28.8594	38.5128	38.4575	37.3928	44.2273	40.7621	36.6498	32.6246	33.2906	22.6879	24.5176	38.345	47.2766	38.6683	44.1726	41.9928	26.713	22.7275	20.2506
ENSG00000106624	30.0893	48.3847	21.8028	32.7058	16.0171	7.85376	91.3977	49.834	39.6299	32.8891	11.5479	28.633	82.5312	17.0157	71.3205	30.0624	52.6668	9.28245	5.25697	7.88161	16.6519	12.7083
ENSG00000154358	43.2583	26.4559	16.1791	12.0839	22.9564	31.2138	38.3182	37.3738	42.6691	26.5577	26.0087	30.4396	15.6251	44.1935	31.1045	50.4144	44.7103	36.1631	28.5434	22.5253	12.0239	26.4611
ENSG00000186468	43.7006	30.3473	35.3038	29.2545	28.0266	35.3017	25.877	42.5949	40.8109	23.2606	24.0837	33.6606	26.4667	26.903	37.6551	50.8028	27.5491	46.7409	40.6319	41.0044	36.1354	50.3308
ENSG00000183648	26.1364	16.9651	17.7628	14.1544	15.9389	30.8795	21.8238	35.6007	35.009	24.3889	18.15	25.904	12.7126	43.97	30.1288	51.9829	36.0082	33.5544	52.2769	68.5569	50.1187	86.161
ENSG00000224877	42.4498	31.241	23.0719	16.7282	24.1384	28.4167	33.0448	47.1717	45.7435	22.7353	19.7487	32.7152	16.3512	23.5158	45.3139	59.6573	41.8445	44.5374	39.3777	43.5209	40.9129	59.695
ENSG00000088992	51.6664	30.3437	16.0228	12.1252	29.8615	15.2324	14.2801	13.2927	41.9413	7.44375	14.7141	12.7091	8.65493	17.747	42.1697	50.7107	19.0242	38.0988	70.3753	76.9547	73.2202	88.1296
ENSG00000167799	25.2034	24.8152	24.0872	16.4135	23.5454	17.4628	17.1171	31.4556	35.7301	34.272	22.2884	15.2775	9.99042	20.8046	30.0687	50.2216	27.7504	28.5842	48.0269	92.7706	69.943	100.792
ENSG00000182551	30.2024	34.1594	25.1739	24.1496	38.6411	38.0229	38.6978	49.5723	31.2095	39.6468	37.4305	35.6733	29.512	37.1726	37.0435	45.603	48.9376	36.6437	25.2491	34.6199	27.2685	37.1256
ENSG00000180992	44.1853	26.8444	27.7978	26.8373	20.5984	30.9797	30.4124	40.4909	38.1566	22.6404	20.6119	32.6996	19.9481	31.2858	29.8596	47.6897	45.4355	32.2404	36.6947	46.1201	36.4593	68.3336
ENSG00000141161	29.2932	37.2749	30.9683	24.7716	41.751	55.8761	42.9807	34.5819	37.0598	58.6254	68.031	39.5968	37.6272	27.3655	41.06	36.7075	35.9715	43.6599	19.9716	20.058	15.6202	14.7814
ENSG00000130706	49.0894	36.0747	32.0399	35.8722	31.9102	29.9323	37.7257	40.9886	40.2368	29.7708	25.8002	36.0973	23.7158	25.1418	34.5338	55.145	48.0591	39.5456	24.5553	18.8712	20.163	19.6943
ENSG00000198517	27.1181	34.2652	17.5416	21.7059	38.2198	37.921	46.586	41.609	38.3307	50.3304	25.4279	69.4475	33.5872	41.8464	34.5554	25.6203	66.3132	28.7834	19.8326	9.01936	6.25931	5.89697
ENSG00000087245	41.7363	40.8755	31.6008	27.0076	37.7644	20.3487	46.729	28.0041	35.4446	35.4381	26.8431	30.4751	69.0442	19.6476	34.5258	30.9309	44.1453	13.7872	17.0852	22.1808	32.5311	16.478
ENSG00000112514	42.8216	34.2308	26.479	23.6857	23.1717	29.3437	35.9028	40.2813	38.9495	31.2312	22.5818	30.6597	24.7985	33.2009	41.9709	53.1353	46.0505	39.1596	30.863	34.6576	30.3089	41.053
ENSG00000130560	35.9883	31.2768	28.1625	27.4062	31.0035	32.4318	34.4456	34.1206	35.7106	31.087	32.6322	33.0082	21.1336	33.3253	31.6932	50.5436	36.9622	36.4117	43.1033	38.4672	29.2227	39.711
ENSG00000244038	39.4007	34.4965	62.2147	46.8962	41.0958	36.703	34.4539	33.5433	38.0817	32.9991	39.5192	38.8792	32.9351	24.7887	32.2085	33.172	29.8259	33.541	26.6941	23.4703	22.8703	18.4334
ENSG00000071859	46.6745	30.4823	25.2621	22.3592	23.2902	21.7708	26.7932	35.2776	36.3767	21.5329	18.9186	26.0489	18.6709	25.1514	33.3582	59.0008	39.1471	31.1567	22.5226	29.5441	24.8714	35.9915
ENSG00000173175	31.0025	27.8998	26.6293	20.2789	35.9226	32.5137	43.0609	29.8885	35.1447	47.0906	38.8614	41.9841	24.7429	30.8691	33.7374	41.4616	29.9425	55.6282	37.5852	23.7375	17.8489	20.456
ENSG00000092010	46.0971	34.9606	30.1196	27.4378	35.4009	33.65	30.1076	34.8417	42.8038	23.4049	22.9919	26.4554	22.5847	25.3333	30.2767	47.538	31.0052	38.8094	35.2516	35.1613	38.6313	36.2621
ENSG00000119689	33.3928	38.3097	32.7423	33.9716	33.2848	43.1933	41.0083	39.7323	40.4388	45.6427	41.4681	38.9396	28.2529	28.6467	36.6269	40.4804	39.456	39.5924	32.2668	23.7565	20.3709	16.8326
ENSG00000174080	69.8566	48.0703	24.6492	20.3721	36.6809	35.047	40.926	37.4647	64.0909	27.8573	24.414	36.022	31.1472	19.6188	35.7162	82.0476	32.9086	28.926	19.1279	17.0892	15.3154	13.0593
ENSG00000183963	35.1378	25.1037	18.7166	17.4956	24.1572	24.695	27.9199	29.5686	34.2782	27.1907	26.0933	21.2479	18.0404	45.8176	24.9514	37.7317	29.2921	30.8367	41.9315	35.4995	25.2756	34.4149
ENSG00000213722	47.0532	41.1021	18.1927	13.2518	20.1124	25.3903	35.6907	43.4993	38.8326	22.0238	21.1679	30.6514	27.2875	28.9703	32.0477	52.2037	48.903	25.2203	24.7043	24.5728	31.6073	24.362
ENSG00000161835	54.6084	30.0025	7.72336	13.7451	32.4414	12.6876	13.0512	27.6706	32.3163	18.528	19.7113	30.6735	12.8513	34.26	22.8896	11.0289	17.5024	13.3227	13.5163	15.5132	19.8731	15.8007
ENSG00000100628	37.4736	32.7211	26.4743	15.3861	28.8001	30.3594	43.3421	34.1605	31.2332	49.1552	33.0521	32.7776	32.3767	41.4148	28.2518	39.2048	33.599	43.2382	30.1899	22.0579	20.5737	17.9077
ENSG00000165644	31.3817	22.7285	23.5502	25.9779	12.5762	21.8639	20.9638	42.4666	27.0923	26.9593	21.7817	21.9086	15.9088	34.6615	26.824	52.8721	36.8298	28.2749	36.0637	48.7579	31.6848	65.7728
ENSG00000167617	50.1298	49.9923	20.4739	22.4383	18.4557	17.9694	35.3661	40.3143	41.7335	23.448	16.2218	16.3458	35.0384	19.515	40.3044	34.9537	40.0543	21.506	18.63	22.548	34.5613	25.2239
ENSG00000107404	38.6151	27.1378	38.1059	34.2284	36.3314	31.2438	30.5048	32.889	32.7348	32.5486	32.9839	32.3373	20.4012	32.5218	29.846	39.2881	34.607	31.1199	37.0377	31.0437	16.9464	29.4992
ENSG00000111077	24.6581	20.2719	20.0869	27.9816	36.872	21.7159	26.1898	25.7191	24.8467	25.277	26.0444	21.3277	19.0588	33.4595	21.7359	20.147	20.0385	22.0857	29.4782	26.5539	29.8433	30.5132
ENSG00000116786	36.7292	32.6579	39.1774	37.7429	36.4864	30.4319	36.9331	39.3785	36.0256	33.0016	30.0044	35.3624	25.8774	27.2171	32.1548	46.5882	38.2103	34.8904	25.0849	17.1224	14.6233	17.7861
ENSG00000088682	31.3044	30.9535	33.6762	18.5196	26.8714	37.5585	34.5213	33.7971	40.45	35.3792	34.0788	29.7745	18.4895	29.1779	31.1719	47.028	37.843	39.7214	43.1439	41.2811	40.6044	42.8324
ENSG00000198355	34.5756	35.6126	40.6541	55.2862	39.2103	19.119	26.9021	25.9494	20.129	31.4512	28.1037	39.1448	27.2127	30.1236	37.9	28.4644	25.7531	23.6559	43.3046	32.155	29.4373	29.4433
ENSG00000155876	29.6607	41.7188	36.4621	37.7382	39.4951	36.1651	33.0731	34.0504	34.7237	36.1419	37.7908	35.8668	34.5136	31.9317	33.935	32.8864	33.7723	37.388	30.0011	31.0111	31.6471	32.1925
ENSG00000163041	23.8047	29.2804	33.8798	31.1133	27.4314	26.7495	31.485	31.553	25.9144	32.0578	34.8021	35.3801	35.2092	34.7675	27.1687	23.7255	28.6896	36.3199	35.7996	54.1008	45.4824	76.7747
ENSG00000232320	13.7245	26.8211	57.2849	42.1294	62.9462	50.8612	26.4854	37.6224	31.3007	33.4078	48.4552	49.3409	45.5779	5.79713	50.8735	27.4172	19.6562	46.8379	27.4481	29.1304	28.5895	22.6583
ENSG00000176845	29.6764	44.6032	33.7083	24.0553	23.8098	19.4934	37.0264	45.9558	31.3528	27.124	30.5056	36.4052	20.7504	32.0201	33.1487	61.1707	48.7009	37.4627	47.2442	26.7628	23.9265	26.238
ENSG00000169504	21.996	31.9293	53.0951	63.5459	44.9314	39.119	23.5414	19.0876	24.2811	26.1887	46.947	29.4481	52.3352	28.9804	28.8118	22.83	23.0694	31.6635	30.2563	44.5829	38.5751	36.8958
ENSG00000122033	38.1518	27.1214	28.3965	20.261	36.4602	30.8025	32.414	37.4638	36.3945	29.726	23.2345	29.0654	19.8474	31.8897	23.294	45.1064	36.272	37.274	39.8691	48.2984	40.3907	47.1861
ENSG00000173156	62.5742	16.75	38.4197	24.1436	23.5387	29.6973	26.0902	33.0286	46.8465	28.7591	23.0606	30.1047	16.8365	26.7802	25.6258	76.9221	31.6116	23.4652	42.536	30.6017	16.3583	31.2099
ENSG00000116649	36.9506	30.9842	43.7596	39.7578	26.3416	31.1347	33.0055	40.5665	36.5276	24.0142	21.7281	27.5368	22.7669	27.7736	38.1848	44.5863	36.2742	28.9003	25.9526	26.3004	25.2087	26.9264
ENSG00000172757	36.0612	36.9375	47.3078	45.9301	27.0234	27.5331	33.1678	40.0547	31.834	31.6261	22.571	32.4142	32.5538	27.3876	40.067	42.3467	39.4512	30.7984	19.3875	28.5409	30.1254	27.0649
ENSG00000143384	23.7756	39.1528	28.4542	35.0219	26.5025	23.7841	19.945	21.9371	22.4822	36.2027	34.0646	48.5378	37.875	27.0395	29.3138	19.2776	34.275	36.6052	21.297	21.1476	23.4391	24.2202
ENSG00000197256	30.1016	28.6411	62.9397	47.4376	34.102	34.2769	44.2984	31.413	25.8523	29.7339	43.2271	44.2612	35.9085	30.4704	23.8816	31.5358	44.0881	32.5177	22.2875	19.9985	16.2998	15.7119
ENSG00000165119	28.2523	31.8262	34.0793	39.7149	31.6878	37.166	30.4421	31.74	29.8925	35.7152	34.9092	41.2496	34.0736	31.6513	30.0689	31.1824	34.247	37.0996	30.3571	31.7674	31.4238	29.7761
ENSG00000263266	34.2048	31.0061	30.2466	32.2798	25.6989	25.671	30.238	32.5379	27.243	23.728	28.81	27.4759	23.9876	23.6312	29.4908	32.2762	26.2787	38.1468	38.4616	47.3813	45.1312	72.5172
ENSG00000115461	16.0408	48.2263	17.7412	16.767	26.5394	20.3023	57.3572	24.0962	27.9011	35.9746	35.1416	40.3619	49.2874	27.8384	29.1347	38.9093	34.1047	26.8998	29.4839	20.2785	17.5362	13.3695
ENSG00000140374	40.2116	33.5638	38.2143	28.4138	44.5805	52.5008	41.4846	36.1984	48.1916	38.0422	34.9971	36.0624	25.0684	21.6352	33.9941	48.1654	37.1741	41.4278	26.2695	24.699	22.4693	18.4396
ENSG00000119938	42.5148	26.5544	25.8775	17.3686	19.4621	49.9385	34.0229	22.8884	21.3134	46.738	36.223	35.4415	36.8985	34.3975	31.7885	41.1843	29.5569	33.2736	52.18	27.6579	42.5851	30.7577
ENSG00000103260	50.0532	35.9217	25.7333	26.8247	25.3475	25.8915	37.4509	42.1733	37.9618	27.171	22.1147	25.8227	23.8605	28.3914	39.1751	64.816	40.0294	28.1571	30.9914	23.6235	21.3311	30.474
ENSG00000171863	34.7626	27.079	30.3748	30.0222	23.1351	24.4875	23.1883	35.7326	29.0868	23.6859	24.6005	26.1885	23.0895	27.8447	28.4198	33.4388	26.2975	33.3821	41.5871	49.5465	49.1642	67.0403
ENSG00000189060	34.5858	29.2008	30.9718	36.8169	32.392	29.3364	31.1318	32.9087	27.7365	31.766	30.5717	32.0454	29.4084	25.5999	33.4566	31.4654	30.6598	31.9043	28.7614	50.1473	41.3851	49.5174
ENSG00000163344	48.6604	25.2595	41.325	23.8607	26.2219	27.1335	27.423	38.7757	49.4889	26.9007	26.8543	24.7043	14.8082	20.7102	33.2648	62.1816	30.9096	44.0515	40.0482	39.9677	30.7195	44.3755
ENSG00000130595	50.9998	14.045	5.29269	6.94614	9.99046	22.6776	22.459	20.43	52.6027	19.9638	22.9185	18.857	10.3735	17.6472	15.5734	40.7804	38.7416	22.5604	29.5042	37.8208	21.2352	35.6475
ENSG00000130600	37.7519	6.51385	23.3675	30.2776	4.50558	29.3857	5.92847	8.04884	81.3273	18.4078	8.31714	3.24557	11.2451	32.9839	42.3388	28.5025	6.86919	61.5659	24.4383	99.9309	51.1936	52.0553
ENSG00000168056	41.7999	35.7526	17.5449	18.9774	24.9708	21.8654	43.3776	41.4686	40.9359	25.7674	19.9909	27.8807	40.5558	23.8169	33.3681	49.677	42.2751	24.383	17.8845	16.9222	19.8209	17.7359
ENSG00000135047	34.4507	31.9717	72.1415	36.7264	32.9282	31.3824	28.7684	30.4909	33.0716	30.1221	34.7373	38.8073	30.918	28.6686	30.7649	27.7016	34.1416	30.6717	29.2349	28.5648	26.397	22.2622
ENSG00000173545	51.8147	28.7247	27.2042	37.2898	35.669	40.063	38.1757	41.6769	36.9456	30.0706	27.996	28.8453	29.5546	23.4265	30.3006	70.8742	43.2152	39.5545	19.0661	19.5369	14.2133	28.8793
ENSG00000181163	31.4658	30.1833	28.6243	43.1033	23.4271	32.6113	28.1396	33.6886	27.9558	26.92	34.3091	40.2738	26.7781	33.1172	27.7921	38.9656	36.6239	41.1079	26.3463	40.3388	36.3589	46.498
ENSG00000086504	41.2405	27.8884	22.53	20.2392	19.2512	25.5548	27.7351	38.4511	43.4443	26.6293	20.4926	25.314	15.1199	30.2131	32.2281	64.5974	41.8704	31.8496	30.3818	31.4694	27.4076	39.3254
ENSG00000226306	26.7048	31.1282	26.8277	27.5231	26.2492	30.9492	33.6266	34.0497	30.3849	36.984	37.9237	31.3091	27.1684	38.665	32.5469	47.023	38.0345	34.1071	39.858	30.9788	30.0145	29.4911
ENSG00000067829	33.8449	30.9549	24.1939	23.1947	22.6692	27.3795	32.0431	38.4967	33.9237	28.8538	22.5456	26.4667	20.9395	33.883	33.2707	47.016	37.1941	37.3522	29.3299	27.5037	28.7232	28.957
ENSG00000143158	25.2328	31.6654	23.0507	21.8338	25.8246	32.1923	31.4632	36.3613	28.7674	33.0737	25.8786	31.5535	23.9465	33.3355	29.3098	35.2584	37.4	35.4785	40.4354	58.9159	44.3842	64.9683
ENSG00000110321	21.6177	31.6944	38.0398	36.3508	38.5241	37.2596	30.4926	26.9191	29.4421	41.4067	38.6093	38.6779	38.5705	20.8959	28.7529	26.2255	28.3375	34.6605	32.5222	38.4356	32.531	33.7294
ENSG00000220842	59.8068	38.3118	28.9013	22.9799	23.6461	29.552	30.9703	45.1236	47.1714	22.0474	23.952	26.7531	18.5602	12.4237	31.8043	61.6808	27.9229	49.3768	18.3224	37.7269	26.5923	39.2982
ENSG00000083720	22.6274	39.6706	23.0539	34.1732	30.1636	45.9063	40.3658	38.4869	29.4259	44.0437	50.5842	52.2645	43.1616	29.9736	31.0017	37.245	44.1544	36.6269	21.4692	25.9668	20.3271	14.7653
ENSG00000133065	30.227	21.8158	34.9581	25.2818	45.3829	49.807	36.996	31.8218	30.4101	44.2252	48.2261	39.1994	23.5584	31.3531	22.374	38.2136	27.6545	43.0565	43.4317	26.7671	21.3271	17.3552
ENSG00000197982	45.6363	36.3309	24.2118	21.1856	23.2195	26.8835	39.3071	50.6795	37.2648	25.2773	18.6901	25.4985	23.2687	19.6788	42.7252	57.5827	45.6769	26.0756	26.083	30.8876	26.6476	38.6256
ENSG00000168090	45.0076	28.4411	24.5326	23.3135	27.8172	29.4665	29.2252	39.924	43.2895	24.5483	22.8457	29.8847	17.5442	29.8201	28.5977	57.4558	38.6055	43.1489	29.6685	28.1914	27.4143	27.1326
ENSG00000178605	35.9057	24.7666	20.5239	29.7817	23.1196	24.2508	32.4436	43.3803	25.681	29.1194	25.5246	30.4993	19.1155	22.1926	27.7606	55.078	24.7397	36.0356	32.9558	34.6066	26.8491	37.2384
ENSG00000131408	31.9247	30.4289	34.5579	36.9383	29.3295	27.8369	29.4084	34.4633	32.1631	29.4674	25.3701	35.6901	20.6547	23.8416	28.8618	33.7907	35.6721	32.9534	25.3712	29.8159	20.7743	34.1891
ENSG00000143198	27.9749	31.7523	17.122	16.1734	21.7449	33.4771	34.0807	37.8892	25.4972	41.1691	26.7638	36.1271	22.9248	47.5219	31.7836	40.2544	44.1591	33.701	32.4024	36.3237	32.5669	37.2966
ENSG00000204388	17.1779	25.1018	18.2599	20.2112	16.9196	12.7992	17.5968	15.9315	20.8139	22.9777	18.4715	19.7733	6.22873	8.73765	14.2648	17.7102	15.9558	18.6331	61.6308	118.365	148.674	108.495
ENSG00000148290	41.3292	22.7481	27.8371	17.5126	28.3909	31.8144	35.1462	39.9664	36.1349	22.7295	22.4968	25.3242	18.233	26.268	28.4286	51.027	34.2226	35.5017	40.5351	37.6253	32.5228	51.9795
ENSG00000105669	40.6968	34.1003	26.329	22.4379	22.4398	25.5434	30.5749	40.3621	40.5635	23.8703	18.0161	22.3947	21.9237	29.1455	37.6136	46.6365	41.0597	29.671	25.712	30.4391	26.7772	30.1328
ENSG00000090238	36.6015	27.8971	16.7902	19.2143	32.9731	18.9425	24.4082	27.1219	37.5125	17.7543	18.9299	21.3016	14.45	39.2084	28.5043	51.4346	26.9656	29.6546	25.6291	27.7277	31.9478	33.0273
ENSG00000277972	36.6492	26.4817	24.8423	21.707	21.9911	26.3459	30.2855	39.8492	35.6919	26.5293	21.237	25.9383	15.2915	24.1306	29.301	54.7271	36.3015	34.4155	39.1732	46.5977	34.5378	71.3124
ENSG00000241837	33.6072	19.8227	13.8409	14.2128	16.0699	28.2503	24.7214	35.8184	32.441	26.1952	20.0089	24.6577	11.3636	42.4641	25.9874	59.9906	39.0285	36.3577	42.5073	54.3148	37.2406	70.8801
ENSG00000116096	38.4064	30.9143	38.4219	24.8893	35.2775	35.1531	35.5357	31.2529	44.3174	34.3802	26.1777	29.9194	14.4302	20.5803	35.1036	58.8655	43.4605	38.7028	23.2977	28.1215	23.0156	27.2852
ENSG00000170027	27.6213	28.371	38.5695	49.1348	38.9716	36.8107	30.9726	29.5418	30.2556	40.22	36.2212	41.9379	38.991	26.2508	24.1792	31.3914	32.4437	29.3911	29.3099	29.0184	21.5821	23.3846
ENSG00000164111	21.7091	25.8708	44.1631	45.9129	24.0651	21.5613	29.3864	28.0125	19.5323	27.0682	27.775	37.621	48.9071	26.2871	26.1205	20.9523	33.51	21.7289	23.9815	39.8423	47.1862	38.0684
ENSG00000173372	41.1781	65.0967	76.6367	20.6141	78.1984	15.4614	28.8399	19.6033	46.7244	9.83766	34.7114	11.191	51.7286	6.0312	34.6816	36.0181	12.234	25.5123	7.97469	12.6105	6.20026	14.1761
ENSG00000156709	28.4678	32.8948	28.5826	25.7319	28.448	34.1039	41.3568	40.4041	26.1743	39.5178	34.0745	34.494	25.7159	33.7971	38.4115	42.6582	42.749	35.0645	32.1098	29.3187	24.4124	22.1474
ENSG00000124762	41.2931	45.2297	44.207	43.0099	41.2481	15.686	16.2704	24.9479	30.4652	23.5435	20.6298	75.6568	34.6365	18.6531	31.3687	26.8351	44.2344	28.8757	12.6464	8.42874	10.1832	10.0506
ENSG00000225663	47.6747	29.4597	24.7593	23.3712	23.2239	21.8119	26.8919	38.0719	36.7661	18.9718	20.4945	22.7816	17.3213	22.9951	32.422	51.4315	36.576	26.7001	29.4763	25.2677	22.8097	36.2707
ENSG00000165672	15.2714	30.3384	30.6873	30.3243	30.5082	42.4255	27.1349	23.6889	24.5664	33.6019	42.9175	34.5418	31.2422	33.5884	26.1783	18.7216	25.6	33.2275	49.2817	53.3152	41.8972	45.9527
ENSG00000241135	52.5605	27.6578	18.3215	31.5813	42.0156	21.3234	6.14336	21.4496	65.9678	4.17946	12.0023	24.4218	9.04966	11.3128	39.823	56.5025	14.6412	20.9414	31.1847	51.9095	44.9841	57.3992
ENSG00000165269	43.7779	18.1398	19.4284	14.5708	26.0461	27.8627	36.3866	34.2338	36.177	26.046	23.5997	30.3385	12.6375	39.721	17.501	57.7026	37.9191	48.5139	37.2383	25.0151	16.7654	19.1508
ENSG00000132589	45.0889	28.9782	72.0314	35.4596	25.5197	27.651	30.5696	34.5061	41.1678	27.723	32.7576	27.5706	23.9303	23.4065	31.8437	50.8309	29.911	26.7193	19.5706	16.079	12.3497	16.5287
ENSG00000164897	44.2248	26.0447	27.3368	25.134	20.373	20.499	26.5466	36.5979	31.1635	24.4066	20.278	18.8365	16.2333	23.2228	26.3637	52.6482	36.4552	24.448	24.9007	23.7875	17.9257	30.2939
ENSG00000197451	19.8325	30.1606	36.9531	48.6073	32.1794	30.0345	30.0121	30.341	25.8155	31.4631	31.4049	40.1796	34.0921	27.6337	29.2657	26.7581	36.863	32.9338	31.4443	33.5176	26.6604	29.857
ENSG00000178913	30.9066	35.2329	30.3472	31.4874	30.3017	34.3027	30.868	32.208	30.8064	35.9269	33.2396	37.9826	27.1873	20.7816	32.6766	37.4205	29.6655	39.3501	29.7252	33.5852	32.0528	39.5583
ENSG00000156482	37.6443	28.5403	29.7603	26.6095	24.2373	26.3815	24.2137	34.1627	32.0178	23.8303	25.8863	30.2356	22.5303	22.7287	31.2799	35.0706	26.4297	34.5396	39.4324	46.9811	42.9742	52.3309
ENSG00000150459	32.2336	28.3105	21.2812	24.3809	28.5006	35.1853	33.9216	35.7461	31.6984	27.6358	26.3092	33.054	22.5672	37.7773	30.562	43.3652	35.2841	35.7028	30.3001	38.1144	33.0881	35.3658
ENSG00000159388	42.2305	53.5621	18.3902	20.6832	27.1593	11.0121	11.4399	16.5354	24.0407	41.3753	35.1843	65.3116	18.8931	16.4478	30.445	13.8286	39.6135	25.2714	19.0021	21.6124	35.0221	23.6316
ENSG00000189129	37.1387	34.2738	27.7861	16.0097	12.5	12.7483	29.1374	37.7624	30.9946	18.4454	16.1424	18.1305	27.146	23.951	30.9072	32.2398	35.7477	15.5925	28.6822	34.1854	52.5176	49.3277
ENSG00000134333	41.5409	54.9921	82.7731	54.2795	22.1636	20.3944	21.265	24.0309	38.0323	15.0796	31.8374	30.9075	27.4891	18.9954	55.2897	30.1523	22.7581	27.8293	12.2207	27.3387	25.9383	22.1598
ENSG00000174903	38.3649	36.4748	38.5683	34.2024	41.0828	36.6252	41.8802	39.8334	34.9738	37.9051	32.3046	39.9387	30.7265	15.744	34.4624	42.2451	32.495	35.1183	18.5529	12.809	10.217	11.3962
ENSG00000172366	35.3944	26.4666	18.8082	16.1443	18.5092	19.0169	26.3035	31.7812	33.8077	23.0142	22.7664	21.8499	14.7993	23.4481	28.4889	55.9182	34.6882	23.9925	37.6393	38.3733	28.2228	47.066
ENSG00000116717	27.0463	25.6125	12.2076	33.7536	22.1367	45.1456	27.3321	29.4858	21.4122	40.8346	24.9405	52.5529	29.3384	38.5477	25.415	28.7204	57.5952	50.3475	29.4165	32.8099	25.6846	28.1413
ENSG00000169957	41.426	27.1016	26.3356	24.3693	26.8849	26.3239	32.8648	36.6785	33.9924	31.0203	23.8914	24.4543	17.4553	28.7337	28.5011	51.4545	34.5355	28.8244	36.8463	22.0036	15.5712	18.2677
ENSG00000102007	43.2151	33.3559	58.0755	62.4357	20.7752	20.6478	9.06564	30.8067	27.5303	25.6258	21.7996	28.9538	29.2501	23.9334	30.6423	36.3246	34.6945	25.6724	23.2056	34.6814	31.8887	31.5361
ENSG00000159348	38.9387	36.9492	18.1191	21.1617	33.5471	39.0821	33.0978	43.2021	34.222	40.5707	35.9784	40.9351	24.8144	25.3641	38.0504	43.8525	35.3046	38.5027	18.7867	18.3958	18.0692	17.3943
ENSG00000184840	36.7023	37.4025	55.5075	53.2434	26.9622	29.8018	32.7452	35.6315	35.747	32.8597	25.7361	29.9019	30.2205	17.9309	40.5668	39.8302	32.2752	26.3554	18.648	18.8455	19.5475	13.0494
ENSG00000084090	42.9437	30.2579	32.3972	44.258	47.8682	32.4846	27.4251	33.701	55.0843	28.0679	28.8963	30.1432	19.9974	15.8316	25.9585	39.5569	33.6527	26.8994	25.0143	24.4109	18.0717	32.7889
ENSG00000131477	30.8445	25.9675	17.1618	12.4586	26.1407	24.3809	31.8861	36.146	26.863	28.1891	21.8947	24.7996	26.9227	27.2599	34.9967	38.1901	31.3418	22.4809	17.2358	27.3491	43.8042	28.3558
ENSG00000115307	28.5064	26.7269	27.1896	29.299	20.0652	18.2163	23.0168	29.1049	26.8015	20.6233	19.8435	20.1814	18.474	28.3182	26.573	32.1279	26.8545	25.2874	28.1463	27.7695	29.2719	34.4995
ENSG00000198356	34.1702	31.3637	34.139	29.1745	31.1107	24.9637	31.7879	32.291	36.116	31.1267	23.5026	28.3941	21.0144	29.6105	30.0897	44.0365	36.1381	39.958	28.1747	30.89	28.2351	29.4137
ENSG00000137076	28.9949	31.4667	38.2307	41.338	38.2612	32.8724	35.414	32.9981	31.828	32.7873	28.7865	33.1503	29.703	24.7411	31.5154	31.8486	31.2349	32.8409	18.4028	19.5407	17.6448	15.2916
ENSG00000168159	38.5929	33.9964	27.1025	26.7354	25.6498	29.7221	33.7306	41.4591	35.0113	32.0005	31.8601	33.1955	22.4736	18.3824	32.7338	45.3452	32.7727	41.6152	30.1675	26.3029	18.898	34.3652
ENSG00000167874	44.1673	15.7565	34.895	27.0299	23.9743	31.3501	27.9048	33.0116	24.1318	23.0144	23.1614	26.9541	23.3028	26.3029	21.0672	44.2161	35.6234	30.3223	17.5564	28.5002	25.7526	28.2004
ENSG00000245910	36.3009	23.8407	18.6822	19.4443	18.7383	24.5332	22.4047	31.5591	35.8035	16.7802	16.886	25.653	14.0724	33.3798	23.4056	33.8345	37.9672	33.8446	33.643	50.1841	35.809	66.4031
ENSG00000136574	27.0772	28.8521	29.5273	32.0987	27.3321	35.3073	36.2509	31.114	23.879	42.3867	28.4642	41.698	27.6475	40.7909	31.2678	32.5481	30.6204	27.9316	29.9433	25.8497	19.619	24.4685
ENSG00000196821	41.3169	27.5062	49.2514	30.7723	31.9075	31.1492	34.6081	30.8566	43.2617	29.9999	28.7854	31.2326	20.1036	16.1061	25.705	48.8135	34.1007	36.402	29.884	25.3491	20.4407	22.6054
ENSG00000138495	27.2088	19.5857	16.2716	15.7592	18.9139	22.776	21.3899	25.0203	24.3702	21.767	19.5427	20.774	9.60346	35.3208	26.1501	46.0794	30.5258	28.5289	44.6654	66.7815	47.2042	96.0411
ENSG00000109501	43.3818	29.9546	36.2383	26.4675	44.1454	29.3098	26.955	27.1201	53.7612	33.0896	28.8986	28.0504	18.7668	23.9839	31.7429	41.8739	27.993	35.5855	22.3289	19.4017	21.4783	13.9319
ENSG00000213626	25.0491	29.2574	28.7953	19.0076	22.1074	48.4538	27.2556	28.8539	27.4261	39.5917	42.8725	30.7426	30.7305	16.8506	37.7951	25.1224	23.7941	30.9455	56.0972	32.4021	35.397	27.2774
ENSG00000160539	41.6589	29.2352	23.4078	20.9262	27.7021	34.6299	32.4955	31.7135	23.9001	30.9385	31.0434	29.7656	20.3186	31.3782	31.6556	42.2583	34.3321	43.4197	40.0167	24.2194	17.2929	21.8282
ENSG00000260428	28.4738	24.5075	14.5808	6.48728	15.3406	24.0614	27.8082	35.1542	33.1156	16.0516	12.9134	22.3465	21.4661	22.5059	28.5852	40.3801	56.2196	20.7609	27.4533	20.5953	18.9095	27.0275
ENSG00000114315	30.8247	26.4095	12.6339	15.7509	20.4598	10.4172	10.114	19.6624	7.14302	14.2874	10.1513	11.6671	12.9857	48.6244	18.6818	5.3692	8.80468	4.29593	30.0832	51.8816	72.6529	53.4819
ENSG00000196531	35.4547	27.4543	19.784	25.8876	23.7846	29.7927	24.6028	28.4294	31.4866	26.0296	28.7658	32.9294	20.1746	35.2767	27.0894	36.8882	34.0575	33.0811	26.9659	35.9107	31.5742	38.3062
ENSG00000078804	20.6127	26.1062	22.5373	29.6082	34.0143	35.1123	41.9787	28.8469	30.3187	40.0732	23.5041	47.9556	36.3497	27.1635	38.1587	30.8229	48.428	18.1511	25.8778	30.2803	19.9504	24.6578
ENSG00000105438	37.6052	29.2148	36.6484	34.4992	29.8473	28.1111	29.3942	30.9705	33.7388	28.8815	26.6214	29.1456	29.5302	28.7497	34.6114	36.8253	32.3874	30.1386	20.5475	23.0311	21.756	17.1807
ENSG00000167646	12.3426	21.123	1.8522	0.755747	4.23531	51.4924	37.9793	36.3746	12.8765	39.5531	10.1831	20.5051	14.1866	47.226	13.9565	37.5891	32.2184	21.3969	31.3144	15.5451	7.44975	16.9863
ENSG00000044115	30.7703	34.9858	33.569	31.0495	33.4183	37.5479	32.3219	31.4029	32.084	33.5003	37.2079	33.5688	29.7007	26.8044	29.6506	34.7743	33.7946	33.0282	21.1793	25.9943	26.876	22.3075
ENSG00000023191	46.2369	31.299	32.3591	26.851	33.9163	31.4247	37.8827	39.4426	44.1693	32.5291	24.7632	30.1745	24.9536	25.4015	36.8565	43.2402	37.0013	28.8884	19.2983	19.8908	18.5385	15.2898
ENSG00000104881	26.4321	24.7961	18.7508	20.9619	31.1388	28.532	28.9643	25.8171	31.4887	32.2129	22.5935	27.5581	24.1203	40.2278	31.146	36.4589	28.3576	35.9438	33.8216	27.8648	19.8153	24.443
ENSG00000168101	34.9329	37.2475	21.3115	18.7851	27.3884	32.7346	34.3682	39.74	35.1942	29.8543	30.2852	27.7369	19.0395	26.923	34.4363	52.9521	31.9469	38.407	36.7784	27.1583	23.6994	28.2925
ENSG00000103145	53.3216	19.6394	15.6708	13.0738	17.16	15.5737	20.6841	32.3776	33.204	16.019	16.0882	17.7047	13.5338	35.5139	23.3087	56.0482	31.9861	39.259	33.4127	32.6259	30.8204	42.7834
ENSG00000143321	31.0893	28.865	39.3315	41.8209	31.5705	31.658	33.8459	32.2624	29.6662	36.534	32.5359	37.4776	27.7549	23.5072	26.7463	40.5172	34.6024	33.9677	24.5894	22.6153	17.2386	18.5755
ENSG00000203950	33.9622	30.0922	29.8205	29.2668	20.176	26.9407	25.9963	30.2825	26.0157	21.6185	23.3238	24.7066	21.0977	27.6809	27.4318	36.5356	31.798	29.8281	25.7064	34.017	34.7354	40.6629
ENSG00000149932	39.7318	28.8271	22.555	17.6105	22.7516	26.3299	28.539	37.0228	33.2223	21.5881	18.0135	22.5643	19.3054	21.3043	35.1543	47.1072	35.348	29.4324	26.9411	32.2397	31.5543	40.9249
ENSG00000110092	28.1264	30.0263	14.3637	17.2735	21.6435	30.428	44.1942	31.9609	33.294	33.2942	24.8739	31.8754	26.4088	24.9417	34.2834	46.2772	53.7272	28.2594	19.5756	28.4811	22.8678	23.7459
ENSG00000196923	29.0789	38.7961	18.5285	17.0975	17.9824	17.9772	30.5936	40.7084	32.2858	19.124	12.4078	23.2065	39.3006	28.8696	57.2638	24.3181	38.2217	17.6941	12.4749	14.8698	22.9579	15.8498
ENSG00000182534	21.1708	40.4629	27.8446	19.5102	28.0936	45.5848	33.8149	21.6986	22.3128	42.4873	30.3129	31.2089	28.0206	29.4245	28.8275	35.3796	48.2161	26.0577	21.934	34.1247	33.4623	36.2314
ENSG00000105677	34.1173	26.5867	35.1117	32.5998	24.1287	25.9904	29.6389	32.1925	30.6138	31.6985	23.4781	24.6325	18.3782	22.9995	30.1529	41.4261	33.9029	32.8885	34.2465	31.5276	30.519	30.0385
ENSG00000235552	35.8828	32.974	28.0013	26.0978	19.5795	24.8465	26.1855	34.1075	31.7365	24.044	24.3864	26.6252	20.057	22.3865	30.6254	45.4301	28.932	36.5803	28.6751	36.1526	31.7416	43.3168
ENSG00000125445	32.9908	29.8781	25.0569	23.6653	26.2955	32.5345	33.2039	37.4795	37.1103	30.3162	27.1295	31.7946	19.5218	18.4866	27.278	47.9986	34.5304	37.9495	30.5545	32.7631	28.6188	41.8993
ENSG00000129968	36.2295	28.831	22.4042	23.4008	23.4545	21.115	28.041	31.9286	29.9905	22.3477	18.9126	24.0947	21.1834	25.9584	29.174	34.3505	29.2433	27.9084	26.5261	25.2649	23.1979	30.9187
ENSG00000149591	39.5529	62.9613	19.3207	20.9764	27.8337	12.7719	30.9554	38.1228	26.3952	18.9776	15.6917	30.0119	53.349	14.0978	50.0475	18.8294	48.4928	18.9942	9.58077	9.71907	32.6468	28.566
ENSG00000136732	41.0283	22.2978	20.8082	18.0074	20.0096	24.0885	29.6072	37.2879	33.2953	23.6091	20.3596	28.1791	19.2514	23.8114	23.7446	47.8949	37.8786	36.1078	34.9546	30.8917	23.1325	38.6641
ENSG00000126457	35.167	29.1368	23.4018	27.6238	23.425	25.9613	30.1585	43.1416	32.1024	29.2018	21.0762	27.5123	19.7607	28.3335	35.3888	40.8384	38.4056	27.776	26.2685	27.0955	25.2069	26.8034
ENSG00000167641	35.8433	30.1566	12.5037	10.943	19.4495	15.6735	19.2725	28.216	25.2601	17.7502	17.91	17.1475	12.2571	24.2395	22.2003	26.312	25.8874	21.5349	26.1978	41.5494	47.8643	45.9667
ENSG00000177731	25.087	25.9618	34.403	41.6705	32.0422	30.8593	32.6808	30.1419	26.3245	29.8092	26.5521	31.7277	21.8462	25.8713	26.3869	33.1913	31.8607	30.1308	22.9221	23.8255	20.7385	24.6107
ENSG00000196843	27.3901	38.4221	21.1498	9.73722	12.1936	18.128	29.8825	24.4808	32.2615	12.2621	10.4591	50.2879	16.4928	27.3148	28.5939	30.3553	83.7706	75.9169	6.95539	5.41134	8.53302	6.16284
ENSG00000188643	45.5261	23.4549	37.5196	45.3476	16.9571	20.1719	27.336	33.3191	24.8269	21.1684	22.7277	28.9349	27.9354	18.7995	29.0145	34.9339	32.7406	23.6597	21.2524	29.8493	29.4971	39.0835
ENSG00000119471	29.3126	19.752	22.4042	19.038	29.5824	37.9487	24.3624	21.9684	35.0371	29.6944	35.1946	31.106	18.0863	24.8208	17.796	36.6236	29.2357	34.5631	52.171	46.0928	36.8602	32.3446
ENSG00000100979	39.6247	18.214	78.7299	32.2036	58.5231	15.8273	23.2674	14.7386	30.3637	13.4694	44.6442	18.9149	19.9111	10.6119	25.1894	22.6567	18.7624	15.8048	16.7896	23.9209	33.5357	14.2488
ENSG00000162576	34.5282	39.176	22.7633	30.2739	27.2531	18.0481	43.7906	34.5536	31.5473	23.898	23.6336	24.915	41.5174	23.0263	36.1586	29.4108	37.3008	19.7535	10.9489	15.7896	20.7791	14.2934
ENSG00000111897	22.9975	24.801	32.7268	36.9372	34.1786	32.4731	26.9456	23.5582	26.594	38.7673	38.1919	36.4528	31.4532	24.0681	24.5346	24.153	26.8177	26.4051	25.3099	36.8024	29.7382	25.1255
ENSG00000133265	42.3651	25.3548	20.9971	20.926	19.9184	24.3344	26.6693	38.3074	37.8413	23.9899	17.4437	27.0058	13.9085	24.7679	34.3166	50.7203	38.1358	32.0541	23.9559	28.2722	28.5104	33.1882
ENSG00000148362	32.325	23.2057	14.5149	17.8464	18.159	14.4209	20.0037	29.2065	29.1673	18.2777	13.8512	14.4095	12.1727	23.115	29.4189	38.4922	26.0102	18.8793	18.7497	23.5621	27.6655	38.4272
ENSG00000143933	22.4587	25.1275	25.3723	25.5353	28.3424	31.9618	29.7197	22.7041	34.6668	32.1756	23.3687	32.324	27.7374	24.0347	28.6489	29.3819	30.9004	30.0141	33.3901	41.4319	41.3195	40.6715
ENSG00000141504	34.626	26.7829	16.4526	18.2489	17.1656	23.0064	23.5561	31.6859	28.5748	19.3685	18.6163	19.5979	14.3003	27.5998	28.7921	47.3652	33.552	29.3162	29.2437	36.5005	30.1041	49.5609
ENSG00000120049	29.6687	13.0736	54.3144	23.1567	25.2673	11.9622	15.4006	12.5095	27.6411	11.0023	31.7406	17.937	7.37358	35.7762	8.00059	35.8742	8.67613	19.7831	22.746	57.4822	3.25034	61.8545
ENSG00000115677	38.8218	29.7392	31.905	28.0491	27.4756	29.2924	30.6463	34.4459	36.4847	28.0511	28.3909	31.4337	25.15	19.3665	29.9891	44.2977	33.0312	33.0017	22.6162	25.2674	22.0026	23.1537
ENSG00000131055	37.5789	15.0823	10.9138	7.30945	19.844	14.2903	20.6717	23.0723	23.1634	19.7909	13.6913	15.1594	8.37027	27.7304	19.0406	34.6822	24.5649	22.3692	21.5647	36.3555	40.7532	34.5109
ENSG00000172974	30.1164	33.1911	25.5956	28.7906	25.7953	32.0866	31.8921	27.4933	31.8695	47.8318	33.112	30.7652	24.2747	24.5719	27.1829	35.1868	28.8506	43.0709	27.6714	31.1222	28.3054	45.1903
ENSG00000163468	35.91	30.4768	34.649	36.0409	25.4228	29.0558	33.3585	34.5945	35.7409	29.1533	33.3288	28.2247	24.4109	23.6114	32.6538	42.8142	33.6363	32.0095	20.8409	19.0134	17.6843	17.3252
ENSG00000183172	34.3673	26.3141	21.6846	16.3529	20.7028	22.8037	22.8615	35.2433	30.2797	20.3227	20.7471	20.5437	14.2333	24.8364	26.3272	45.4224	27.4058	40.0288	38.5608	48.5325	42.112	54.7445
ENSG00000136383	23.9211	26.0039	19.9592	12.1305	30.9251	32.38	31.8141	30.2571	30.0664	27.1489	24.7062	35.9386	27.2768	33.3823	28.0039	35.0814	44.0961	28.8614	23.7262	17.1647	11.2908	15.5067
ENSG00000116586	36.5269	24.8598	24.5122	19.8403	17.6271	25.5749	29.7212	38.6187	33.5687	21.2652	16.1191	21.5151	16.4408	21.8153	30.7876	51.9058	37.6137	31.067	27.1133	35.3086	30.0342	40.1268
ENSG00000107537	32.3186	31.72	21.4447	19.8182	28.3512	40.5945	31.579	34.1876	37.4887	28.9472	35.3126	33.0297	19.4093	28.1273	29.4277	48.3325	34.3109	39.3503	33.1755	35.0447	25.1483	23.7333
ENSG00000125878	37.5317	11.0631	19.3652	12.6468	20.3105	19.7935	31.6331	31.1532	24.6789	19.1056	12.9794	12.6674	8.76053	34.4861	17.8071	33.709	17.2857	16.4599	28.2141	34.0823	48.5931	40.7695
ENSG00000127472	28.8392	22.8541	13.27	16.3871	34.7345	21.5794	21.6006	23.0906	28.6902	23.3323	15.6593	15.5144	17.8338	26.3097	22.6026	23.5502	27.006	24.5854	38.5096	26.9578	31.1741	28.5771
ENSG00000133454	41.1661	26.5822	16.1908	20.9945	29.9039	31.5292	34.705	40.5659	31.0555	27.7062	19.8382	39.1169	26.1267	33.8857	31.1301	50.0689	48.857	28.889	12.1585	16.5661	12.3664	18.3044
ENSG00000119333	30.0401	25.6761	19.5066	16.077	14.5901	22.5684	26.1542	40.2587	36.2796	26.6371	20.7433	19.2843	13.9505	27.7693	27.2875	62.9398	33.7738	31.9897	33.5523	29.2393	24.4892	38.3957
ENSG00000164107	30.7799	29.048	28.4191	34.2878	26.2632	36.6167	34.8148	33.0768	32.4662	31.4822	29.0296	24.4477	20.4039	37.9259	25.3985	40.3598	28.1551	24.7885	34.9509	31.7158	17.0936	32.9572
ENSG00000134809	31.5596	25.6474	26.9185	25.3579	13.799	20.1055	29.1324	40.3599	24.3616	26.5037	16.71	33.193	12.7816	32.4554	34.7247	33.6789	32.7729	29.7071	27.1847	46.8486	39.5859	63.3311
ENSG00000119673	25.8847	15.5336	31.3716	23.4402	42.3456	39.8102	27.4515	36.9876	35.6798	46.7685	39.5276	38.8523	30.2019	29.837	22.122	32.2006	43.3335	37.6044	27.8235	18.018	19.4449	10.3313
ENSG00000005075	31.996	21.6403	20.9832	14.5685	18.9219	20.9994	22.8094	29.711	27.3025	19.6321	16.3694	20.8947	12.1076	30.3269	28.5166	47.7168	29.9992	21.4666	38.078	43.6271	39.2743	52.5305
ENSG00000103994	19.7442	25.9831	27.3949	21.3891	40.0928	41.2535	40.596	24.9455	23.2803	35.2943	50.6684	39.3118	26.8878	26.6155	24.7716	37.5952	41.4442	32.5346	25.0853	26.1141	20.9988	16.7089
ENSG00000099875	40.8618	27.0922	38.3527	44.6794	40.5586	21.2032	27.9158	26.5231	32.2772	21.7296	35.6843	31.3092	19.6335	22.7392	23.4248	35.3164	22.7247	28.0763	25.0976	17.0165	11.3293	15.46
ENSG00000149564	28.536	24.6106	26.669	28.3681	27.0002	21.0815	25.7768	26.9549	20.2751	22.9881	24.7264	26.0299	24.1591	24.0098	23.9028	18.2132	27.1796	24.6191	20.629	31.334	33.2858	28.5203
ENSG00000116221	37.7688	34.2715	33.6826	25.5563	27.6152	29.3482	33.8134	40.2125	39.5679	28.0734	25.4519	30.9519	22.7794	19.3693	34.8917	49.1987	29.4705	34.9522	26.3828	20.0365	23.1317	21.1107
ENSG00000188846	37.5758	27.8217	34.2925	26.067	21.5628	30.3186	18.3874	28.7915	31.1686	21.9522	21.965	22.0133	17.657	26.7427	20.9591	29.5527	24.0976	34.4117	26.7131	33.1844	29.1835	42.0394
ENSG00000127022	18.9724	27.8	53.3809	38.5601	29.2149	36.3897	29.0055	21.9273	24.0013	36.3183	39.4586	31.1627	31.9695	21.0877	24.846	22.5348	26.1535	24.9651	24.8523	34.3433	27.1655	24.0497
ENSG00000175573	43.8357	32.5171	21.5538	21.7427	27.0342	26.666	35.1912	36.5075	36.8863	27.1766	21.7406	27.263	19.8634	24.6721	32.3204	47.8035	35.3741	38.9358	21.7372	19.5049	19.2364	18.8624
ENSG00000127540	30.6665	21.4786	15.6057	18.8567	20.8052	25.9812	25.7014	31.3263	31.0276	25.7358	17.8182	24.2491	13.8104	25.4603	27.0097	49.8046	35.8223	30.4508	30.6822	48.9395	35.967	66.6894
ENSG00000196205	31.4599	40.5523	30.5195	33.5187	42.539	23.5649	24.3878	29.8402	29.9894	21.0011	26.964	35.4721	40.0737	11.9213	37.2616	18.1442	14.8361	33.328	15.6578	29.0709	23.8205	30.8834
ENSG00000099817	41.9567	30.3704	25.3922	23.2739	25.1649	24.8381	31.7643	40.9158	37.3947	24.9464	18.8099	27.8779	19.3781	19.1103	30.7902	54.0044	34.953	31.3563	22.6782	27.7047	21.6921	30.3735
ENSG00000214194	18.9863	25.0108	14.1587	10.8438	21.913	32.2711	25.3594	21.8106	22.3949	27.2958	28.0941	29.6991	23.857	37.0572	23.2882	23.3996	28.4282	32.5471	49.5821	61.4775	45.2809	61.8685
ENSG00000158109	40.1654	30.561	24.175	22.326	31.3321	30.1613	33.2454	35.9562	44.8552	23.9103	27.0132	27.8304	18.9683	16.3305	33.1228	53.0508	35.553	30.4675	23.6215	22.3974	23.1496	27.127
ENSG00000197879	25.5927	21.1876	27.2253	33.8779	25.3255	30.9902	33.5537	36.826	24.4874	32.9602	34.9918	33.1456	25.9746	26.6872	22.7555	31.9253	34.0381	24.9084	20.3313	18.8914	17.5455	15.5716
ENSG00000243147	29.509	20.85	29.3953	23.9594	31.2368	35.2556	26.2793	29.591	35.7022	25.9274	26.2558	29.5232	15.1524	19.051	27.1803	38.6373	31.499	31.823	30.4604	45.3596	34.2371	59.6934
ENSG00000135469	25.6182	21.4822	12.4959	12.3349	23.1251	27.6555	25.3937	28.555	20.0121	24.4805	26.4726	23.3725	18.5098	26.9352	21.5586	32.1403	26.072	32.3182	45.4254	62.3354	46.774	68.7718
ENSG00000111676	26.7876	23.5459	28.7258	39.5142	27.7527	22.3487	26.9749	26.1717	23.1009	26.1995	25.0805	31.7349	25.9185	28.8389	24.4006	23.207	23.5783	22.4385	25.8687	18.6926	15.6706	15.7245
ENSG00000198952	41.0453	29.5436	34.6982	29.381	31.036	30.3911	37.7527	37.305	30.9477	31.5453	28.8335	32.8	19.3594	22.2258	29.4374	51.2045	34.5405	32.5348	18.0545	13.7502	10.4369	13.8582
ENSG00000188986	43.2631	31.0673	29.9536	28.5074	26.6517	25.177	30.0539	34.2702	36.8069	23.1903	25.018	25.3682	18.8719	20.214	28.8625	46.2578	31.0415	30.9699	25.065	21.3398	15.7851	23.4273
ENSG00000138629	43.1636	29.1482	22.8356	19.4232	25.0704	27.3783	31.8685	36.9586	37.1153	29.8291	22.4519	25.0237	17.5776	27.8846	32.1376	51.7069	35.4987	35.9	23.2084	19.538	23.8684	20.3656
ENSG00000145901	35.498	28.9593	23.436	25.3707	26.6056	27.4485	35.0578	32.5295	34.3838	25.9499	26.3853	30.2942	17.0071	23.2736	32.1064	48.5988	40.1152	31.6117	16.7971	23.9459	18.5478	24.6232
ENSG00000172301	32.7414	26.952	27.6143	20.6777	17.701	24.9677	25.4794	37.6507	33.2673	23.3508	18.0755	26.3371	17.3484	21.8536	33.0896	57.2119	43.3036	27.1823	28.3638	31.872	31.0255	43.3435
ENSG00000118705	30.2543	28.3633	62.536	47.1024	30.7374	29.8854	30.8416	31.8708	31.1247	33.0131	28.86	26.9252	37.7449	15.8435	31.6337	33.3327	28.0196	24.9573	15.6374	18.3754	18.6514	15.1835
ENSG00000125835	34.6145	25.8719	29.4075	27.5119	22.8433	20.4093	24.3075	31.8362	27.4619	19.2263	18.886	30.7027	25.1698	25.7946	24.1323	33.5808	33.7992	29.6913	23.2238	30.5917	33.7356	39.6923
ENSG00000185825	42.1167	28.3638	31.3447	27.9265	23.9318	26.1092	32.7182	37.4444	31.9023	25.3093	21.3431	24.6357	20.7717	20.7254	33.9701	46.9938	35.0237	29.798	19.9681	23.488	20.6222	21.866
ENSG00000103502	36.1521	33.245	27.4083	26.6602	26.8659	25.715	30.7659	32.5164	34.7112	28.7244	25.0813	25.9083	19.6129	20.9025	32.9441	42.9714	28.9037	29.2157	26.5781	23.5808	22.0591	20.9647
ENSG00000130985	27.5732	30.7943	26.2917	27.1316	28.805	30.5601	30.9725	32.8087	32.1416	29.5783	27.6761	29.7359	26.0965	25.7832	29.757	33.7797	32.9077	31.2013	16.8935	15.1576	15.7353	14.6626
ENSG00000173141	29.9371	24.5719	18.7703	18.026	19.1469	21.7358	25.4953	31.9717	28.6649	21.8984	18.8062	25.6557	15.3262	27.833	24.2188	37.4092	31.5986	31.8364	29.7933	45.7077	35.9673	65.8124
ENSG00000112759	35.2362	32.1074	27.5693	29.4807	27.2054	27.7613	33.3607	25.3047	31.5215	32.8626	42.2281	34.5814	23.5205	26.4162	29.9702	33.4824	24.2736	37.2834	24.3097	15.6524	14.748	11.4218
ENSG00000136938	44.1392	29.9855	25.7913	27.9244	21.8279	24.4533	29.22	34.1338	31.5042	19.889	21.5045	32.5386	22.6767	19.5025	30.6804	40.7597	36.0684	28.6142	21.4361	26.3123	25.0508	27.8559
ENSG00000177156	44.8655	31.6152	28.3228	22.9177	24.7239	24.2139	31.8561	38.0852	33.353	23.5789	23.1545	28.8595	20.0733	22.7493	29.2693	53.0537	34.1316	34.6794	22.3793	21.5938	24.8331	19.439
ENSG00000163520	28.5476	36.2661	30.6588	11.6335	45.2168	15.4207	44.2526	20.2333	25.2044	34.9687	29.3688	20.9804	61.6238	10.6549	27.1512	19.7364	31.5945	16.9925	17.8011	20.7118	28.5415	18.2138
ENSG00000109445	25.3147	24.8731	36.6351	27.4057	34.673	28.692	32.6292	27.0396	25.6366	33.3313	23.1702	26.9265	22.8499	28.7535	25.3478	19.1771	30.4769	26.1302	25.8596	41.1893	27.2487	53.7209
ENSG00000100258	35.0243	25.9278	24.8109	24.0867	23.0489	18.0403	29.2847	29.3249	32.0454	21.4368	16.3106	20.7771	22.4756	25.0206	26.2332	25.9562	27.315	22.8695	22.1022	21.5835	22.504	25.3267
ENSG00000189343	39.7125	35.9715	34.7903	44.1636	27.7826	24.537	21.4672	42.6286	33.0353	22.4774	22.8102	20.3447	14.1337	13.5054	26.8983	40.4416	27.9842	33.9543	29.2634	27.9029	25.3917	33.8025
ENSG00000136810	31.6078	26.6381	32.8279	36.3979	19.0835	23.2062	24.638	28.002	28.0621	30.369	21.9733	28.4256	25.7045	28.6004	24.385	31.4459	32.6627	24.2398	25.5874	32.2871	32.8202	33.4079
ENSG00000136156	23.2941	25.0945	29.165	25.8279	36.9404	25.5703	25.4383	20.5619	24.5326	31.8758	26.8243	27.9957	29.0716	24.4559	21.9679	23.0063	23.7104	28.3744	30.7329	41.3085	39.8114	32.1964
ENSG00000101940	37.3239	24.1468	20.4476	20.3048	19.7193	23.8484	26.4524	36.1548	32.0733	24.9432	17.5769	23.8053	15.1942	25.3191	25.5545	45.1461	34.5479	29.9096	23.2229	22.1524	18.4969	33.5249
ENSG00000167930	42.2282	25.5926	21.5103	17.216	19.3203	23.3211	28.2293	33.9963	38.7402	25.3692	18.943	23.0276	13.9279	26.8493	26.9742	45.7853	35.1842	21.9055	24.6875	28.8291	21.1796	30.4872
ENSG00000212802	34.6096	31.6759	30.8967	32.4615	26.5298	30.0131	26.9613	29.9448	24.5108	26.613	31.9382	29.8937	26.2949	16.303	29.3332	27.8214	21.9297	29.9151	31.7662	26.2909	29.6783	28.9345
ENSG00000221978	22.4527	22.3652	13.3585	16.3338	20.4501	17.9867	18.7583	22.2511	21.7792	17.2879	14.1125	17.729	22.034	36.3819	23.0178	18.9071	21.8159	19.7519	24.9124	27.0324	27.2485	32.0322
ENSG00000138107	34.3432	28.9772	32.773	33.1244	28.2214	27.183	30.662	33.6911	32.0435	30.1729	25.9129	27.9567	23.744	23.8448	32.6262	40.4755	33.7107	28.23	17.0241	16.8195	15.9132	15.2839
ENSG00000210100	4.97544	25.3447	29.7712	17.8133	37.1582	41.7771	48.1761	14.4829	70.8762	37.8323	27.7429	29.6894	15.7094	9.90747	21.1213	29.7568	24.6034	14.8131	0.604986	11.7786	6.53145	11.6912
ENSG00000023734	28.3925	27.9039	33.5528	32.7481	31.0989	34.4235	28.172	29.9811	27.9737	29.1603	30.9614	35.0896	27.9047	20.7156	25.7067	29.7346	30.6485	30.8957	26.7721	35.1137	28.2815	29.5532
ENSG00000136235	13.9985	10.2684	21.5656	14.9354	20.0185	28.5429	23.9798	27.9769	10.7735	20.8	40.078	28.4466	33.0598	30.2068	21.8984	24.8754	36.3043	53.1921	22.7312	60.7416	33.9246	45.6298
ENSG00000136888	18.9034	24.3705	21.5367	26.2006	25.5856	27.9319	22.4097	24.6138	23.3225	30.132	23.9482	29.4637	24.4919	29.7427	25.112	23.7853	25.8367	32.6667	36.1142	47.8553	39.0235	51.6342
ENSG00000102996	44.0382	20.3393	24.0142	14.101	23.6169	28.8601	35.4001	32.0368	33.3569	38.4161	22.6577	29.4078	22.0432	22.8439	28.4695	37.7629	22.7726	25.0475	38.7495	22.4861	15.3997	25.8471
ENSG00000161011	33.4732	37.4069	29.687	29.3335	37.5479	28.5439	33.2655	30.309	33.225	36.6877	43.2781	40.3255	25.0359	19.6096	31.2781	28.5033	27.8047	40.4509	17.9269	13.6137	17.0753	12.6722
ENSG00000161013	34.8883	30.219	28.2669	26.9974	23.7219	27.7779	29.1524	37.1947	30.6992	25.4193	20.9246	30.2738	23.7993	22.3379	30.9373	40.4424	32.0269	21.9797	27.1431	25.1745	22.8342	30.5786
ENSG00000159403	53.1854	43.102	37.3652	31.1448	37.6855	16.5197	23.1858	24.5252	36.046	18.9962	29.2397	14.9237	31.6157	6.96974	30.8414	22.2264	19.0709	21.5362	8.61835	16.1505	22.3484	11.8853
ENSG00000102119	33.6993	27.9049	21.6099	30.2024	25.068	25.7558	27.2507	32.6982	29.6219	24.5536	23.3618	32.9727	18.0417	21.8847	26.9674	32.606	29.4611	26.5856	30.2541	25.7284	25.4524	24.8773
ENSG00000175166	41.0121	29.3703	32.4144	27.0004	32.2397	32.7069	30.6179	32.8997	34.2065	28.229	26.5957	36.1614	22.0432	19.933	29.1025	44.0467	30.9246	36.3396	18.7171	18.1909	16.116	17.5782
ENSG00000109072	45.5477	26.0908	58.0554	30.4167	15.8222	18.1608	21.0666	61.7431	20.1739	26.5822	18.3296	30.127	23.5382	29.3564	52.664	59.6506	45.6021	13.2658	5.36635	7.29657	4.93626	5.10305
ENSG00000130175	40.9551	28.6717	26.3799	24.9748	21.5555	21.6089	26.0604	34.3682	37.1537	23.0277	19.9453	21.6068	22.4852	24.4222	29.0267	40.4151	34.1761	23.7422	15.9914	16.1958	15.9282	16.4238
ENSG00000128274	34.5191	28.8518	23.8709	27.0243	27.7757	26.3242	33.7772	36.6224	25.1789	26.4764	19.4575	35.2136	24.687	23.6544	22.6365	44.4659	31.8621	33.4	25.1788	21.2681	16.3914	20.4323
ENSG00000115073	31.5595	31.1208	25.1999	22.3192	27.5034	29.5169	28.5989	27.364	33.8604	27.6236	24.8651	28.6431	22.0429	25.9757	25.2919	27.6747	28.1439	30.63	32.6937	21.8903	21.7128	22.8402
ENSG00000138279	28.7716	32.527	29.3953	28.0971	31.4769	34.0663	30.1708	29.5796	27.3401	32.3434	30.2003	35.0367	25.7952	25.4253	28.8188	29.6247	30.6138	32.6177	20.5511	26.6633	24.8404	22.2672
ENSG00000244716	36.0537	31.8028	28.6009	26.6426	20.4735	21.4458	22.3179	33.4393	27.1606	19.9338	29.5425	30.7593	23.3312	13.4123	41.9433	29.8136	26.6795	38.6741	31.1388	33.2179	28.2176	29.583
ENSG00000124145	36.5246	25.4631	13.9721	22.4217	23.683	30.9247	22.9443	23.2379	30.8041	28.2421	22.2007	42.215	22.5466	28.4876	24.8571	34.389	47.9145	40.2732	18.7073	19.6113	15.4938	14.1105
ENSG00000178814	32.5415	24.7378	21.3194	15.402	30.3003	22.8188	23.9021	25.5784	33.7041	25.0362	23.4245	23.6208	18.0171	40.5378	23.2951	37.6548	30.8551	34.1791	26.8261	19.706	10.8821	22.9269
ENSG00000095321	29.7898	27.7296	21.8395	24.6217	23.1674	38.4739	37.2423	37.2886	42.7842	32.9697	29.326	26.0635	23.2488	24.0275	34.6138	37.0939	35.3891	33.36	22.0959	17.7263	14.813	13.5757
ENSG00000118523	11.8258	59.987	14.012	19.4749	32.1623	10.2569	36.5955	16.988	17.4646	26.6788	10.6038	54.2567	122.657	5.35825	41.5944	11.1018	39.1324	6.5001	3.56939	14.3375	29.913	17.2444
ENSG00000185641	30.8988	16.1369	17.2728	19.1722	21.4024	21.9381	19.5214	23.602	31.3125	16.4409	19.1895	24.6443	16.4152	19.5493	23.3374	47.8145	27.4342	32.5401	35.3649	51.261	44.8052	60.3016
ENSG00000113312	38.997	20.5446	26.1378	21.5826	20.2956	31.0439	31.2012	30.3249	31.3206	28.2864	22.2888	22.5776	16.1143	29.0817	23.8404	36.2707	28.0311	40.1703	33.322	34.2993	25.3667	30.6801
ENSG00000108561	18.2102	26.0563	31.611	30.1158	26.3779	30.6043	30.4044	26.7179	23.8024	33.7162	30.7786	34.8908	24.039	26.5444	27.7996	25.759	29.1623	34.1247	37.8646	36.4364	28.4684	29.3047
ENSG00000128228	27.2216	31.492	80.2468	54.8691	17.073	18.8683	28.8787	31.3492	30.4165	21.7545	17.494	23.1331	14.3681	12.5789	30.2133	49.1976	26.3459	18.6393	19.2957	18.7602	15.8561	22.2366
ENSG00000155463	24.3746	26.2086	20.2859	22.7517	22.0022	31.2234	26.9277	28.2007	27.7887	31.0789	27.2247	28.1034	20.8792	30.7579	25.0415	30.1071	29.6865	33.7518	32.6563	31.1228	32.0106	30.2949
ENSG00000134248	24.1727	25.4269	21.7793	20.1827	20.8877	28.5622	24.0455	28.6357	25.9485	22.904	22.9855	24.966	17.9849	26.5596	25.5002	29.7898	29.4037	32.4222	34.3497	47.8978	40.8585	55.4209
ENSG00000116016	20.7068	19.3934	26.6297	36.542	44.3854	24.3421	22.5831	17.6674	23.1416	29.2125	32.8379	31.069	26.2267	18.8593	19.2843	17.0586	19.1093	19.5091	23.3417	30.7484	29.5273	25.5069
ENSG00000144381	24.0654	29.441	35.0068	44.0634	21.0571	30.974	31.0992	27.3862	25.9957	28.59	63.5833	26.9752	20.7039	18.1081	28.5137	28.1577	26.0611	27.4185	23.6009	23.3674	20.8172	19.5288
ENSG00000187513	49.8719	26.0313	15.5532	24.5775	45.2049	19.1716	19.6598	35.6138	28.5831	25.5321	25.7636	27.6863	16.1068	21.1017	23.6973	26.8473	26.5582	21.2069	18.9392	17.8125	19.6856	12.7959
ENSG00000103254	33.2568	24.9769	15.1495	16.4827	15.0298	18.6894	23.9538	33.4814	28.0643	23.4219	12.5947	17.3726	15.8439	25.0031	29.9254	43.8601	30.9227	27.1958	27.6774	26.4256	25.4083	42.4679
ENSG00000226900	19.0295	12.3804	7.36384	3.81859	8.45571	48.0339	27.7137	24.0936	18.9665	31.6974	16.0156	21.8726	20.4702	19.169	17.8304	30.8612	43.7351	29.8247	62.9453	61.2611	47.9222	61.9727
ENSG00000100591	28.3481	29.5502	28.4586	23.702	23.7985	28.3095	28.5389	30.008	28.7479	29.0807	37.8736	28.3663	18.5336	27.7754	28.4457	39.7266	30.2806	30.9005	26.2104	21.6631	21.9883	19.3641
ENSG00000242485	33.2997	21.3704	21.6353	18.2623	22.9698	24.0974	24.7262	32.3105	32.3788	22.5606	18.5235	27.6956	15.7723	17.6816	24.427	47.5804	35.841	36.7524	29.2568	36.4691	30.3895	49.5801
ENSG00000132475	28.6474	25.241	23.0998	28.739	22.5142	15.7051	19.535	24.0028	25.4283	18.8128	21.9809	32.2238	22.0317	17.4476	25.1523	24.527	31.143	19.322	20.6134	37.9701	40.911	46.6325
ENSG00000100380	33.7049	29.2934	24.3172	25.4623	25.0114	31.4817	30.4505	31.0398	27.8864	24.5895	37.4801	35.2885	23.9977	18.7192	25.6827	35.4926	33.7043	35.0189	19.8	27.5401	23.229	23.4574
ENSG00000090097	29.127	25.6659	22.0444	23.5452	18.1921	23.2096	27.6102	29.4966	26.5664	23.4557	17.6344	21.6546	20.573	31.1713	29.2832	38.299	30.5924	24.4155	24.4456	20.1058	16.4771	22.6472
ENSG00000101440	16.579	24.8303	12.7218	9.90991	27.1132	17.2111	20.753	27.4021	18.1922	19.4395	20.6467	18.7695	11.4096	39.8336	26.529	41.7081	20.487	22.6075	34.5542	23.5316	34.8043	31.6553
ENSG00000129625	27.0609	25.0266	28.4535	27.5602	22.5645	27.7644	24.2491	27.787	26.5231	28.9754	29.0416	24.6122	24.4756	25.9835	29.0804	31.1128	29.431	28.2105	27.2767	33.9165	30.311	28.7968
ENSG00000100823	28.6564	23.4615	32.453	31.4201	22.1219	31.4561	29.1868	33.5075	26.6015	27.814	27.6032	29.8566	27.1368	25.252	28.6955	29.3939	31.3293	32.1777	20.2523	20.0946	20.4705	20.5057
ENSG00000163833	40.5071	31.519	13.6698	8.10377	27.6956	42.173	33.1924	28.6371	34.9149	30.9665	35.7748	25.8252	17.3137	25.2636	26.3077	42.6901	29.611	48.0465	24.9239	16.3625	14.1571	12.8456
ENSG00000123562	18.984	24.7273	34.0453	33.5326	22.8418	23.8615	23.1641	21.4572	22.8792	26.0067	29.4821	32.1354	29.3955	26.2753	21.9552	19.6887	23.8454	25.9256	28.0606	36.0064	31.0743	38.7792
ENSG00000204370	13.5483	21.3952	19.3623	21.2346	24.0229	30.357	24.0256	19.7188	19.7256	31.4489	33.403	29.0771	23.092	28.5308	20.0412	21.9454	23.3622	28.0465	49.1868	62.233	41.8566	46.9509
ENSG00000129757	27.6489	11.7511	20.5738	10.7018	16.5312	20.0948	20.9524	19.799	19.3408	12.0895	20.3874	19.0566	17.6509	22.6217	13.05	19.4472	30.7336	23.0296	29.076	53.4599	51.5142	44.4843
ENSG00000164967	33.3694	27.5226	22.4883	17.054	20.6509	23.9282	32.6153	34.0341	31.876	24.2466	21.9886	16.8357	13.9236	25.1104	29.2888	54.0107	28.8035	30.4977	28.9379	28.0465	24.5557	34.7203
ENSG00000119048	27.2266	24.7155	22.9532	19.7491	27.0195	27.4781	22.883	21.7907	31.5034	21.7942	25.8715	29.4799	16.8779	27.7425	21.5194	32.589	26.8094	28.1846	29.1485	43.7886	37.4759	46.6162
ENSG00000127837	40.2032	32.1211	23.9678	23.8184	24.6445	29.4955	28.407	35.2202	31.9923	24.6633	24.0012	27.234	20.1713	22.0615	29.579	35.4255	33.415	30.7471	19.1305	18.2815	16.2662	13.3592
ENSG00000077942	47.0172	33.3729	16.938	13.0936	35.2025	12.8345	32.7776	19.2372	33.9049	29.1669	19.4734	20.016	42.3696	7.22559	21.1784	27.731	38.7997	15.3631	10.171	18.2373	28.8538	18.5446
ENSG00000128311	30.9909	23.6416	27.5252	14.9022	24.0664	30.9399	25.3947	32.6007	34.0397	23.381	22.2359	24.4062	14.3228	22.0774	25.2558	47.2635	30.7722	35.4859	29.1152	27.1842	28.6758	23.0771
ENSG00000134107	24.8733	17.0966	17.5455	17.3756	17.7531	11.6568	8.00334	14.2004	6.2678	20.3452	16.29	30.0079	16.7515	26.4871	16.476	5.21471	16.6529	6.83709	13.6427	55.7957	70.0905	58.9044
ENSG00000136842	27.1009	28.1001	28.1908	29.7726	34.9342	32.2122	26.8304	29.7609	30.4432	29.758	37.3161	32.7659	20.2338	23.5574	26.1952	31.4973	27.012	37.1894	26.4221	24.2598	23.8117	20.1302
ENSG00000231925	34.8427	29.0461	22.0691	20.3026	22.3933	23.4676	25.1168	26.5887	31.9423	18.8738	18.3545	18.0667	18.4432	22.67	31.9096	41.8358	26.7867	22.7341	20.2363	25.4483	24.9803	23.7732
ENSG00000187778	29.1951	26.4121	29.5487	25.7953	23.7433	24.591	31.1598	32.3892	26.9106	25.7561	26.122	22.1743	21.2483	23.4215	30.0624	38.3626	32.3417	27.6448	25.0669	18.2012	18.5769	21.3094
ENSG00000135924	35.0538	24.8674	21.4873	20.0974	21.4234	24.0052	27.6797	31.9347	31.4848	18.4087	22.1788	21.8017	11.7164	21.4864	24.3852	46.1483	32.0225	30.8372	23.7372	18.0881	15.4026	18.5505
ENSG00000163703	40.385	29.7432	28.1134	23.641	23.7988	26.8527	33.1418	29.663	35.6052	23.8435	23.3517	24.3312	15.4622	25.6743	26.9818	45.6832	27.6099	26.6369	15.4468	17.1756	15.746	16.9563
ENSG00000170955	40.5666	23.6671	28.1461	23.4346	20.7015	16.9347	30.6503	30.8801	31.9676	27.0371	15.8045	20.7659	29.4537	25.2585	34.7947	35.1546	34.8597	20.1985	11.9839	17.4732	22.8659	19.0718
ENSG00000158186	28.0161	25.9543	30.3005	29.393	27.8766	29.087	38.3546	28.7688	24.8308	29.275	23.0073	37.1447	21.8811	19.1295	21.6219	43.194	36.6435	28.7842	19.6751	19.4217	18.7396	18.9661
ENSG00000158417	27.0135	18.0002	14.8002	19.7782	21.2519	33.5773	32.766	31.5474	24.1729	13.6822	13.5776	22.5023	11.4947	28.1359	21.6304	49.9167	42.4127	23.7546	19.3496	26.838	22.9966	31.2116
ENSG00000085733	24.9629	24.4286	25.4563	26.5529	25.232	27.0506	26.4239	28.8711	28.0016	21.1798	19.9479	29.8656	24.0725	27.1081	27.3718	27.3281	29.9402	21.6094	20.7188	19.0206	17.8078	17.4268
ENSG00000165410	15.9038	24.6487	20.1145	21.4842	22.8327	43.3463	30.2243	26.4282	20.8613	28.7491	27.5922	36.2768	31.3037	37.3914	20.2621	22.1961	29.5262	29.9103	28.7248	39.2951	28.0086	33.5717
ENSG00000199753	33.6299	17.4298	6.66953	14.8984	21.6435	17.9333	18.0906	39.429	31.2332	14.2064	13.6733	12.0063	3.76662	29.2978	19.1315	29.9068	19.5363	14.6014	39.955	16.4989	21.4605	10.1684
ENSG00000182512	24.9441	22.5004	26.8141	21.9548	26.3601	30.8706	25.8165	31.8304	27.9888	29.4927	26.1096	29.0609	17.1245	21.2787	22.0132	33.396	25.9568	32.5132	36.0657	41.3314	30.9819	37.962
ENSG00000270170	30.8793	25.9168	16.376	19.5967	22.1531	27.1467	27.4598	30.6359	30.0209	24.7349	16.0021	27.2937	17.7754	19.7754	26.4306	31.9267	27.8932	25.237	37.2877	39.9325	33.5875	49.5719
ENSG00000197530	31.2096	22.2529	11.8594	11.1988	17.6202	19.6646	23.7701	27.0854	29.3088	19.3164	15.7971	19.1548	19.074	36.2415	25.5865	33.1414	29.0889	23.2976	23.8837	14.2322	11.926	15.9023
ENSG00000164713	26.8933	20.1092	24.0202	21.5836	18.6526	24.0928	24.2876	29.604	23.455	20.2944	21.1838	25.0321	15.6257	22.3778	23.1241	32.7698	29.5566	26.1376	32.4838	47.4194	36.8031	46.5291
ENSG00000183011	33.5455	18.7753	17.8049	14.0703	17.0044	20.2678	23.0148	29.708	30.8254	19.8327	13.2361	18.2211	13.0724	22.5956	27.5293	36.8611	26.5756	31.7379	30.9159	40.2211	29.631	50.7251
ENSG00000105655	31.7798	18.3037	8.45877	10.8766	19.8909	15.6584	18.3044	26.5465	25.0007	18.7368	14.0404	17.0826	13.6221	24.1241	20.0061	23.366	23.6213	19.582	25.4608	26.2198	34.7769	33.4942
ENSG00000158526	39.8679	24.4176	17.3477	17.9674	21.5002	27.8842	28.6867	31.7969	32.7431	21.2039	19.3423	26.0583	13.9605	24.2132	27.0892	48.8149	38.8565	30.9828	23.2395	25.7095	19.6103	23.2004
ENSG00000108773	20.9369	20.8904	13.9726	17.1258	17.0221	17.2579	19.4139	18.964	20.0586	15.1054	14.6848	13.1563	14.8384	31.4994	21.0476	16.5886	18.705	15.0734	22.4503	26.2392	22.6491	30.3424
ENSG00000113068	24.863	20.5988	20.1818	15.9453	20.7299	26.4385	25.495	30.5252	23.7238	26.4833	19.9386	29.2361	15.3817	31.1791	23.549	28.6819	35.4549	30.4987	31.4629	41.0487	34.5249	37.7243
ENSG00000109099	32.9393	21.4707	28.9945	29.2927	37.5632	27.5904	23.852	24.7386	24.1961	27.4693	36.5256	24.9106	25.7954	21.4764	18.6796	28.9137	28.2617	23.9902	22.6081	25.3303	26.7157	20.0296
ENSG00000099860	28.3297	20.7912	52.7791	54.6668	18.0427	7.13283	8.18118	19.008	12.1098	31.0475	11.3087	49.1862	23.815	14.3175	18.7178	15.9116	64.162	10.856	15.5417	12.4443	21.1493	15.6473
ENSG00000143819	42.7469	20.3834	21.8169	18.2071	26.6029	18.7978	32.4254	29.0302	28.7445	33.0426	22.566	22.3053	22.2056	22.3511	19.7884	31.5107	24.2175	22.4994	21.0551	20.0741	20.6048	15.9689
ENSG00000174403	31.9787	15.7793	7.65514	8.51931	31.2882	23.2538	23.3106	26.7141	34.7885	21.6752	9.37151	28.3435	12.3497	57.5773	23.7815	33.0654	38.7719	24.3966	17.167	13.4104	7.05346	12.9772
ENSG00000213639	20.9883	24.3028	22.3221	22.4639	21.2142	32.4892	26.6226	25.3052	22.3547	27.3071	24.723	29.1819	29.0417	26.4795	23.0108	26.3642	27.9746	28.2438	32.3299	41.9951	33.7546	33.6863
ENSG00000152642	31.4565	30.1929	23.8684	16.5365	45.4566	31.6511	20.1327	20.1565	37.1544	24.3159	38.1567	20.4334	15.7522	20.3101	25.7477	30.2992	18.678	35.6788	33.6682	25.6008	36.0699	20.5641
ENSG00000162910	34.6374	20.2485	14.2585	14.4757	16.8077	19.7463	18.1709	25.3577	29.3775	17.5101	13.1066	15.7917	11.8054	27.6684	21.9498	41.9883	31.6044	27.1874	25.5201	37.0367	30.0686	50.7737
ENSG00000131116	31.6621	23.7971	15.2774	16.2577	15.9332	18.9018	25.0433	37.2934	29.5811	21.8093	15.741	18.9658	16.6059	29.3213	25.3851	42.4474	33.1377	22.6756	22.5043	23.5582	20.9338	26.8977
ENSG00000174684	35.4335	28.0486	32.9421	24.519	35.7162	30.3826	28.4958	27.1005	37.8197	30.4966	35.0268	22.7653	14.1814	17.303	26.7469	37.1892	24.3521	35.6198	23.3501	21.2842	17.8898	14.222
ENSG00000179526	32.5312	23.3086	20.8354	18.7233	22.3201	19.8639	24.3582	29.1539	29.584	19.9956	16.3886	18.8933	15.0954	22.9264	24.2869	41.1561	28.7887	25.4638	23.1445	23.8389	19.3514	27.3155
ENSG00000163346	43.9113	29.8552	27.435	21.0554	32.1844	26.3799	32.8732	27.5808	39.3077	25.3605	22.7901	25.3976	21.0952	16.6471	33.8959	45.2668	26.3641	29.4386	14.9264	11.7406	11.849	8.32976
ENSG00000211896	5.11389	13.6645	0.405678	0.296673	2.61607	1.19517	2.10618	3.42859	3.14546	35.2546	1.59708	6.94154	5.84434	1.89756	454.721	5.9179	2.39026	44.8695	0.438297	4.07305	7.6689	3.41892
ENSG00000163815	47.5789	28.3766	9.29509	7.44919	32.7477	16.7041	23.4932	22.1784	37.9053	13.9868	19.4703	16.6377	9.5709	25.3649	27.5184	38.146	22.0206	19.4245	19.0776	23.8842	27.2577	22.803
ENSG00000115053	32.0422	28.1616	26.089	35.2409	23.8499	29.7724	29.43	29.0644	26.8867	24.6854	26.2095	32.9841	24.531	19.2277	25.9103	32.8453	32.0343	30.59	16.5795	19.9459	19.1275	24.62
ENSG00000116898	26.9269	18.3124	20.4775	15.864	17.5252	20.6002	21.1844	28.8197	24.2096	21.7408	18.8806	19.923	12.8697	26.5955	20.1265	38.0502	26.004	27.4862	32.4246	34.5602	35.7785	38.4209
ENSG00000198276	28.9733	21.8547	13.4752	13.5227	24.9994	14.5731	17.798	21.8205	24.792	16.8917	14.6905	19.7638	13.0194	30.0346	21.7106	22.4435	21.4011	19.7556	30.7967	31.7856	25.855	40.8503
ENSG00000110011	24.251	23.0803	15.784	14.5826	13.6595	22.3277	24.6293	28.1926	23.2435	23.0722	17.1676	16.9166	14.4549	26.3023	25.5807	36.315	24.2418	22.1813	33.8473	34.104	26.2637	38.2562
ENSG00000063046	32.0387	28.7386	26.1084	26.1315	26.7177	28.1717	25.2789	27.8273	28.1308	23.6909	33.7872	32.725	20.6206	16.7956	20.7965	33.2633	25.0131	37.4252	25.314	26.7882	21.1549	20.8773
ENSG00000197321	23.0338	30.9574	21.3255	19.412	35.3249	33.3041	35.9492	24.8254	27.1086	32.291	34.403	33.3497	34.5024	25.7675	27.9251	26.6504	29.4461	28.7403	14.3082	13.7747	14.5318	11.117
ENSG00000160888	24.9049	35.4931	10.2127	11.1786	11.3621	12.244	13.3457	30.5007	16.088	34.8128	16.933	18.689	10.6045	26.9015	19.4762	14.6778	13.4777	9.01103	25.7639	40.0178	45.1232	41.7218
ENSG00000185262	34.7426	30.7793	30.3191	27.0069	25.7793	20.6984	26.8886	28.8645	26.5422	22.1819	18.503	26.4537	19.7915	18.3024	27.0261	39.4975	33.4583	22.775	20.9069	13.9012	11.4946	17.0058
ENSG00000198624	35.2921	18.2943	17.9154	19.9769	38.7578	17.3851	24.3003	23.9411	32.2186	22.3567	17.1275	28.8885	17.9249	20.3699	23.3901	37.9531	29.023	33.3331	20.1488	24.7671	22.7456	28.5209
ENSG00000167393	34.4692	18.4197	15.2412	12.3244	17.3875	22.7286	28.6692	28.4517	36.4036	21.5381	18.7923	18.5871	11.6501	27.9732	18.2808	36.7759	26.0969	26.8327	27.6164	21.0434	15.4181	26.0765
ENSG00000167701	21.5856	20.4823	12.2476	14.0145	21.3124	18.3546	27.0666	29.2496	21.3981	28.7161	15.4318	19.7264	11.8523	33.6516	26.883	38.813	35.778	27.7375	40.4869	30.5911	21.6396	29.081
ENSG00000163956	47.0275	36.2123	20.4196	21.2206	30.9844	21.2189	26.8305	37.965	38.0258	21.474	18.4066	23.7262	19.5928	19.3518	32.6247	49.5353	31.0797	26.6065	18.3347	17.294	16.8504	15.7844
ENSG00000213178	22.1294	15.4742	15.9418	17.8054	16.9128	20.4119	16.3119	25.9986	31.4337	11.7232	14.5143	17.1675	12.5758	28.9008	23.8252	33.8766	24.6134	23.5789	29.9335	34.5328	35.9986	54.5125
ENSG00000024422	32.0165	20.8168	32.6557	32.6982	20.6614	15.3123	30.4743	23.8965	22.1017	21.5046	25.5224	18.7589	25.5098	16.632	20.8137	18.5749	21.1681	17.2825	17.8873	21.3165	25.5223	22.2566
ENSG00000166902	25.8931	24.373	21.3184	17.3027	21.3993	28.3344	27.3231	30.7396	31.6682	25.197	22.5938	23.4304	15.5316	30.3695	26.5711	34.3028	29.9426	28.3729	32.1674	33.8657	28.7912	27.665
ENSG00000123472	20.8891	28.3404	23.8902	22.0707	29.7462	37.2475	32.1214	29.003	32.6034	27.0057	27.6354	33.0043	22.1178	19.9493	25.4495	32.2953	27.445	29.557	27.6774	24.3825	21.09	18.7486
ENSG00000102178	35.9529	27.0459	26.4676	29.2161	28.1606	24.3607	28.1527	34.1068	28.5049	26.0744	24.6364	27.8615	17.3102	14.4983	28.9348	50.6072	26.985	27.188	24.8083	21.176	17.7926	21.4348
ENSG00000160932	32.0269	19.0869	21.292	21.6845	19.6885	23.74	55.2526	40.4127	33.4966	19.4464	16.5985	19.6182	15.8575	12.5445	24.6178	43.0956	28.0617	21.4228	12.8078	15.9433	17.27	15.0626
ENSG00000165949	27.8391	22.1637	15.4009	15.2953	22.1027	22.1426	36.176	27.6088	25.5417	19.4738	18.9558	19.6582	16.5518	22.1809	23.2322	32.085	27.5411	22.4696	15.0387	23.734	24.8319	29.0185
ENSG00000199161	42.6968	43.5402	7.68958	4.82006	63.7552	43.2119	35.8487	11.1969	69.7187	12.6744	15.6666	14.8313	10.6844	36.6382	42.1688	26.0501	16.6435	16.0329	3.92885	3.52263	3.9765	1.11653
ENSG00000112183	14.6675	24.9756	14.3015	16.0058	23.0952	29.2544	18.0745	14.7845	16.1879	28.0447	33.9174	33.6762	28.3092	31.7812	15.1767	12.9054	19.3884	36.009	40.5926	31.0751	31.2093	31.1528
ENSG00000160445	31.8615	23.9736	21.5058	21.2992	28.2287	26.3855	26.6146	29.1183	34.9949	22.6141	20.5787	24.593	16.7932	24.2646	26.3731	35.4778	27.3119	26.147	20.9007	15.583	16.131	13.2259
ENSG00000116521	37.4756	29.7277	29.8053	28.3234	25.9141	24.0466	31.1627	32.465	33.6444	28.7096	22.7158	25.3603	18.7269	14.1837	30.501	42.3365	30.279	28.165	17.3677	15.6421	16.348	14.263
ENSG00000183978	32.0493	25.0111	17.878	16.9758	18.7971	23.3679	26.0047	32.8551	30.324	23.6712	19.5081	19.2947	12.7732	18.0211	26.3956	43.862	32.2882	28.7167	25.0638	35.1857	31.7134	46.5637
ENSG00000149357	30.4889	25.3855	24.9399	20.9022	21.4583	25.0377	28.5617	31.005	28.1047	23.3876	19.7736	23.2951	17.1157	15.7219	27.4074	36.7086	29.3837	28.3304	27.3936	32.3198	27.8762	35.0001
ENSG00000163399	20.8913	22.9364	53.0072	81.0423	30.3031	23.8072	21.1682	20.12	25.3958	34.9642	24.8964	20.7621	23.3085	12.5113	24.3296	22.5332	22.0553	18.4403	20.0298	16.6952	16.4375	12.5281
ENSG00000185608	30.3247	22.0008	15.2771	14.3866	18.8602	25.6722	20.5821	29.1332	29.5433	20.3065	15.4386	23.4703	12.3744	29.4552	23.7333	39.4807	32.5896	29.0852	27.277	32.1519	29.3566	40.7874
ENSG00000130414	30.3785	24.0376	18.0183	17.4665	24.2219	35.0768	22.2295	32.9062	38.4916	29.4145	26.848	28.0216	14.8865	24.2629	26.5128	41.8032	33.9515	26.6972	24.642	19.7312	16.8068	17.4463
ENSG00000112658	25.6306	26.0064	24.1655	28.0718	27.0137	30.5718	29.3173	28.3346	22.5101	29.0797	25.2341	39.6144	27.6854	20.3722	22.3657	27.392	29.4476	25.1147	19.1633	18.4048	13.5494	20.1803
ENSG00000085063	33.7879	22.9222	30.3973	31.6759	30.2268	28.0274	23.9204	26.6234	26.49	23.4419	22.7758	23.9766	21.5746	19.3963	24.0445	31.856	26.1915	26.1166	16.588	23.2747	21.9541	21.3715
ENSG00000249116	41.5428	17.3204	7.25017	9.64012	21.2517	18.9257	13.3152	31.6872	28.0228	11.1144	9.49788	18.5391	7.65142	21.8042	19.9259	40.6381	17.0873	25.0515	29.8593	50.2227	38.6162	70.788
ENSG00000175826	26.5906	26.6932	25.4392	26.7381	20.0926	22.5452	27.2908	31.2334	25.6725	27.5328	21.548	23.3162	21.3144	20.4591	24.4044	29.7426	28.5786	25.2163	24.2807	25.9562	21.3214	23.3406
ENSG00000106628	30.8065	25.6014	25.6619	25.0893	16.6218	15.4392	33.9398	33.2527	28.5416	25.2201	21.1732	25.5885	16.7847	18.3778	24.1447	54.4997	31.995	26.002	23.8037	21.8678	15.1341	26.6222
ENSG00000176014	19.1195	28.0448	45.496	55.7468	14.6208	20.689	17.2538	32.1444	29.8365	27.3854	22.8844	44.0812	29.6944	21.1433	24.7983	29.5514	44.7168	21.9092	9.57162	8.47808	12.2784	10.1544
ENSG00000164687	25.5489	11.259	23.2197	17.3049	13.8593	18.3782	20.101	13.2427	20.3879	18.0544	22.901	12.3921	13.1176	19.4556	13.3887	23.4538	13.3046	15.2962	35.9758	42.0128	48.5676	43.3858
ENSG00000135842	16.795	13.6115	46.4023	40.0309	19.767	42.201	29.108	22.7361	15.6138	33.0563	44.9547	37.5636	30.5487	25.8846	11.4656	22.986	27.7858	27.805	23.2105	25.5208	12.722	19.8947
ENSG00000167004	20.8898	25.8692	57.94	45.2837	22.6899	23.7075	24.5279	25.4881	23.9095	24.0208	22.9763	27.1805	26.0693	16.9829	25.6582	24.7347	26.6034	21.1331	16.6385	20.7417	23.5875	17.9961
ENSG00000142669	22.4623	31.0144	39.4458	36.9123	16.6721	11.9749	21.4263	25.1522	17.9756	14.8249	17.3122	18.7052	24.8179	15.4381	27.766	22.4965	22.7597	15.9047	16.8051	23.5669	36.9881	29.4652
ENSG00000251322	17.6767	12.1981	16.1196	22.4825	21.4012	15.6913	15.5533	13.7813	17.1408	18.6029	19.1689	13.8664	15.9153	31.5037	18.4182	9.0671	16.1996	15.7325	24.7553	25.0796	26.6946	23.1184
ENSG00000087191	37.2251	21.7749	19.2154	19.1041	19.415	20.7928	22.9331	30.375	31.9325	17.1463	16.0711	19.7943	13.0886	22.8549	23.2646	48.1407	32.81	31.9454	21.5414	23.6548	20.5846	28.3024
ENSG00000130520	29.3873	22.1003	21.409	21.9369	19.1222	24.3598	25.2673	31.7507	30.9993	22.5303	17.3794	21.3127	16.945	19.961	27.2169	33.3876	27.8673	27.8668	25.2339	35.3891	27.3393	42.4394
ENSG00000163220	39.0989	24.3171	156.405	48.4132	33.5285	16.6798	16.1859	6.68028	42.0792	7.97111	54.5964	25.3079	7.97134	1.18478	14.9499	15.8385	8.25443	5.90468	1.66397	3.70666	3.31949	3.7008
ENSG00000134686	26.7941	21.516	21.9592	30.6128	23.6012	20.3545	22.328	22.0764	20.6663	20.6886	21.7399	26.0051	20.9282	24.1536	22.8651	27.3196	26.9764	30.1665	22.5879	19.139	16.132	19.1813
ENSG00000188257	46.1621	60.9679	17.4556	50.2212	29.5331	13.4101	2.32507	19.2889	16.8336	1.27872	51.9378	4.39547	12.3443	2.47932	14.0723	1.72027	9.79512	3.84172	1.43689	4.69634	7.55574	7.77264
ENSG00000172053	27.4073	19.9805	18.633	19.509	20.88	23.4049	23.0564	28.8775	25.59	26.6056	18.5798	21.0199	20.3479	26.3785	24.6638	29.2794	28.356	26.9745	28.4264	24.4038	23.1015	23.8774
ENSG00000058262	26.8346	27.3958	37.7609	36.6195	22.3183	22.1036	26.1266	27.2633	27.5731	21.9572	18.7828	22.1986	26.3645	16.1068	28.4952	30.2308	26.6353	22.7309	20.9476	15.0081	15.4077	11.1029
ENSG00000128595	16.7226	28.3081	41.0888	44.0104	23.4265	37.3427	29.1762	28.7073	17.0182	33.4808	29.0026	29.627	42.7139	13.4269	28.7274	19.5839	29.2481	20.3035	17.2975	20.9867	18.6331	14.0778
ENSG00000196126	15.603	15.2552	31.6057	112.92	13.655	10.7439	9.33786	53.3947	41.103	4.78749	21.3998	6.15456	38.3064	4.82072	6.05729	10.8428	11.0505	6.06413	6.14782	7.83103	11.2454	6.17771
ENSG00000011638	36.6389	15.6922	14.3637	9.53717	25.8551	35.7338	28.6047	32.0717	26.0009	25.5772	24.0934	39.4675	16.6637	18.5588	21.5728	46.3343	40.2434	28.0532	21.4105	25.9358	21.4206	24.8207
ENSG00000154556	21.5825	25.0306	14.9764	13.5844	33.171	39.1219	31.184	33.1396	32.7185	29.655	30.8744	35.7601	22.4965	21.011	21.5958	35.023	31.7216	24.4442	20.2262	16.0521	16.9101	16.4111
ENSG00000187713	22.0806	25.2584	20.5098	22.4863	23.503	22.4556	24.9842	27.6596	28.6011	24.8559	23.3329	24.189	18.1947	15.8549	28.131	34.7	24.4414	25.8206	31.8509	33.7638	29.9096	44.3744
ENSG00000013275	29.9152	24.8583	25.8567	25.3403	22.2391	27.3665	25.8129	29.2458	26.803	24.1114	18.1486	28.1892	19.5756	24.6933	27.6065	32.096	33.1103	24.9423	17.3482	18.8876	18.0463	16.5796
ENSG00000158747	41.7334	30.7056	17.8516	21.0984	19.186	11.5717	36.0847	28.9014	26.7675	14.6338	13.9563	20.3478	19.5524	13.0327	24.919	35.0645	34.6986	15.0525	13.5355	17.2479	19.5403	15.2413
ENSG00000176435	31.3472	21.3304	30.335	34.7322	34.0834	22.806	29.7803	23.6779	20.2019	23.6878	30.4353	22.8229	22.2272	15.2451	23.3168	21.1507	17.7227	22.4867	13.6999	24.5479	29.7034	20.3458
ENSG00000162517	30.699	25.7129	21.9912	22.8961	20.1999	19.7082	26.8856	29.8085	29.2712	19.406	18.1818	26.3227	19.8507	19.5436	26.8308	34.6732	38.8559	29.9662	15.483	20.7248	20.8269	21.9897
ENSG00000102409	23.5616	25.3571	16.9099	16.0146	31.8559	30.319	19.1012	28.0934	22.9186	25.8035	21.81	23.495	17.957	23.4507	27.8804	23.8887	22.1934	35.2117	28.7619	30.2774	41.4019	37.5189
ENSG00000139644	25.6317	25.1932	34.0603	30.2555	29.9361	23.6152	24.8148	22.6702	23.159	29.1709	30.1715	26.544	26.0661	15.9748	22.655	25.9674	21.8249	23.7928	21.5131	24.3538	21.9288	14.7206
ENSG00000108828	34.9651	31.0393	21.083	20.7454	27.3795	23.891	24.6753	28.272	24.6836	21.8006	26.9228	22.3403	31.4632	14.8834	23.8176	29.4613	38.1724	23.7935	11.4465	18.5223	17.2815	17.7151
ENSG00000057294	13.7807	19.1019	23.9565	28.2187	24.1258	29.6272	26.2847	20.3103	15.17	32.7518	38.2229	27.0431	25.935	25.3335	15.5529	20.3268	18.1716	29.599	25.4744	30.373	25.0568	58.8053
ENSG00000114867	20.8184	22.9132	41.287	47.1201	27.6993	26.1609	27.903	24.9546	24.2278	29.5423	26.1268	29.9439	25.606	16.8436	24.5385	22.8576	27.813	24.7005	17.9575	19.1935	14.2091	13.8386
ENSG00000091140	20.9909	25.6956	23.5152	26.4566	28.2172	41.9577	30.4622	27.6055	30.0323	35.1251	38.4496	30.9772	25.9843	14.75	26.1202	28.2323	28.2458	29.6722	22.9399	18.9859	16.9175	12.94
ENSG00000203879	28.5808	25.5731	21.1494	24.9582	22.5057	21.4955	22.7305	27.7589	27.3553	22.2156	19.6275	21.3368	19.6031	23.0647	26.6037	28.6854	27.6515	21.8366	15.5905	13.42	15.1052	11.511
ENSG00000131634	23.4556	24.795	20.96	26.1467	33.135	20.51	25.6346	20.9223	22.4855	27.185	21.6915	13.5232	23.8432	15.5848	25.5149	22.4405	17.8766	17.2888	18.1088	22.0665	25.08	18.9625
ENSG00000226950	16.0116	18.6172	21.0448	14.1649	14.4593	21.2427	22.6355	24.3869	16.5932	25.913	27.3909	16.0916	13.4492	22.1057	19.9959	28.1374	21.2772	31.3303	34.3817	39.8358	34.9097	44.7113
ENSG00000146540	36.627	29.8975	15.1137	13.7016	16.2914	24.0576	25.0473	36.6229	39.3501	20.488	14.495	24.8608	13.8773	17.8525	26.6056	42.1013	29.5714	24.9035	29.0719	28.2464	22.6728	32.6553
ENSG00000107829	43.0081	20.028	18.7933	14.3794	24.266	24.7973	30.4143	27.9022	27.2143	18.9823	16.4624	24.3245	13.4792	21.0473	22.8919	50.4319	41.4187	26.5348	17.9885	17.278	12.4714	19.4877
ENSG00000149823	41.1914	25.6873	24.4344	23.6318	29.2907	23.5329	28.7835	35.8315	34.4643	23.3085	22.2063	25.8653	15.9452	15.3378	26.0329	44.229	29.7556	38.3358	18.9209	12.4869	11.2868	14.6599
ENSG00000134463	25.2513	19.2459	35.7469	22.8589	32.429	33.3224	20.9729	25.1763	35.9165	29.7918	27.4446	27.4297	12.6972	15.2957	17.7924	32.668	27.9486	31.7701	31.0644	19.5961	20.1616	21.0224
ENSG00000233762	36.9747	17.7417	14.3089	14.3318	13.1663	14.3538	12.8369	28.8501	29.3466	14.6461	10.7062	17.9792	10.2896	17.3325	28.4619	51.067	27.4288	18.9595	21.7592	30.3347	28.3139	55.839
ENSG00000124942	23.9662	19.9012	32.1255	29.7489	30.5439	26.4058	27.4115	22.2446	24.0278	22.5112	29.6678	28.4833	21.5178	16.4597	19.1185	25.4399	25.2269	27.9658	18.2224	18.7163	18.3679	14.8708
ENSG00000161677	32.3286	26.9965	24.546	18.4754	17.666	17.7807	25.9552	29.6395	26.8293	19.4588	12.5063	17.5554	17.5892	18.1113	30.1267	40.1794	26.7864	16.5399	20.0724	23.0826	22.474	30.8723
ENSG00000100116	29.5101	24.6259	27.2487	14.9409	13.266	19.2914	19.7678	23.1827	22.9428	19.9497	17.5042	17.4509	10.8885	24.1518	29.0359	37.81	22.3456	30.8274	31.9231	31.7355	23.4724	32.3417
ENSG00000174407	25.3258	14.8677	9.56695	5.55636	17.6723	22.8277	26.1767	25.3146	18.1093	19.9705	6.89026	23.8526	9.53319	40.5936	21.6959	42.4702	34.6716	30.2302	25.1491	16.5139	11.8824	15.6749
ENSG00000123240	27.0036	23.4534	23.8704	20.2323	29.3623	28.1696	21.5812	28.1001	23.762	23.2096	22.994	27.3883	22.7902	18.3019	27.7513	33.3639	30.783	25.4796	20.0271	28.0559	21.5409	27.8176
ENSG00000112511	26.8267	21.3639	13.5023	17.1108	20.142	21.1007	20.1278	23.9125	21.8716	17.9638	18.3307	24.3648	16.4892	22.8337	22.2573	23.6898	26.2534	21.9925	21.4524	23.9211	21.8379	28.2525
ENSG00000125648	20.4491	22.0045	20.0333	18.3662	20.8547	34.3991	30.2317	32.7006	27.2695	24.0051	21.1626	28.2799	25.2202	28.2319	29.3285	31.6837	28.7462	23.5682	20.9794	19.7016	14.4226	17.6275
ENSG00000070756	24.8933	28.5336	33.0108	42.9598	26.5849	21.838	21.5437	21.2598	20.1348	18.3285	24.3276	31.0942	36.2007	16.6556	21.7333	18.2573	22.2386	21.1145	16.2689	20.1182	19.4892	23.3168
ENSG00000126088	33.4434	21.1179	18.7196	15.1392	15.8902	21.6321	24.1685	27.4753	31.8539	21.0312	16.6	21.0977	16.8341	26.7992	24.0692	40.896	28.3134	30.0368	20.3409	24.3146	19.3074	26.9735
ENSG00000099783	34.341	28.557	25.1064	26.3654	22.0669	22.0295	26.4902	27.4721	31.3808	22.0536	23.5499	31.1385	18.6192	17.589	24.6686	30.2769	29.8025	31.952	15.5257	17.8978	17.7745	16.1612
ENSG00000166311	30.5854	26.7679	37.6719	22.9706	21.2318	26.51	28.4064	31.4591	31.7592	33.51	26.6938	22.6346	22.5952	15.3848	25.0367	40.0982	27.3679	24.7627	14.7698	13.6724	10.3518	11.9235
ENSG00000119632	19.1217	24.9596	17.3039	14.746	11.1844	30.5203	29.668	37.8518	33.7524	18.5238	12.4943	18.8366	15.6175	27.2386	40.9052	55.6895	35.8923	26.4699	18.1594	13.5376	15.524	14.3043
ENSG00000103507	25.6931	24.6768	23.4458	22.4745	21.8158	26.8063	28.957	30.5449	29.6067	23.7401	19.2653	22.785	18.6078	20.1807	29.9405	39.1885	29.9522	28.4247	28.1311	20.6309	20.4215	21.0002
ENSG00000150093	9.65207	22.4761	46.9197	43.1138	24.6422	26.7083	20.6655	15.0574	12.8642	32.419	36.4014	25.3855	48.7178	16.7558	15.163	9.45699	15.6587	14.7792	25.9659	30.9408	28.5589	20.7304
ENSG00000149743	20.2832	25.0089	12.0414	16.2803	18.0877	21.5849	20.3238	22.0708	27.5699	21.4489	13.181	20.7733	12.8186	23.7495	26.4669	29.6934	24.3891	21.3901	27.6908	31.665	32.0499	43.0293
ENSG00000127445	39.8895	26.9468	19.1548	16.6832	20.5287	20.4492	23.9258	33.3315	33.1738	18.9043	15.3345	23.9994	14.2121	17.2691	26.3652	50.9979	32.5555	25.3102	22.0412	22.548	16.2057	25.5434
ENSG00000159189	24.6136	44.8735	108.446	22.4313	64.6872	10.5177	22.1136	11.6917	26.16	6.95246	36.2217	4.95765	39.9171	4.95002	19.5319	17.2195	7.13529	18.0239	2.56405	4.2935	3.71339	3.62559
ENSG00000125970	29.8061	24.17	18.4622	19.0468	18.8471	18.6211	21.933	27.8439	24.7431	22.9321	19.3421	21.4571	14.88	19.7349	26.3446	35.5758	27.3411	21.6084	23.8252	26.0019	24.779	33.5509
ENSG00000196976	25.7879	22.3703	19.4323	19.7415	21.2452	22.5855	24.1859	31.3902	25.6451	21.0452	16.3125	19.8708	18.4296	18.0088	28.4726	30.5444	30.9076	26.836	24.1931	31.0106	30.3533	35.6019
ENSG00000116685	25.3962	26.0056	29.9245	27.1881	26.0541	26.5841	29.7432	29.0074	28.4605	28.5666	21.7775	26.9121	26.394	19.0993	25.4626	31.6699	26.5606	25.6745	16.9343	15.0057	15.1895	11.3099
ENSG00000155287	26.3522	16.7312	16.9456	20.0131	20.5525	18.0147	17.9714	21.692	28.0626	14.8743	14.0849	17.2099	13.5212	24.1938	17.8875	25.6695	22.3019	22.7619	21.9781	17.4268	20.7574	21.3604
ENSG00000198626	19.7256	14.8841	21.6481	18.9194	21.6143	34.9861	25.048	15.2903	20.8882	25.9586	43.2624	27.4944	17.9349	31.3409	13.8459	25.5297	24.1128	35.2161	34.4153	31.3574	22.2331	24.7846
ENSG00000167363	29.5376	25.1768	9.12754	11.8895	18.2397	22.8267	22.7812	29.7786	21.6944	23.7355	23.6123	26.2909	12.5219	35.9581	29.6634	35.8611	28.4011	26.6172	19.5783	15.3777	9.43745	10.8827
ENSG00000266412	17.458	21.596	25.7527	20.9834	29.714	30.9693	24.5453	19.4243	22.0745	33.9996	32.4631	29.1934	28.9225	18.8264	20.1336	22.5823	22.428	32.0216	28.266	30.6208	22.0234	20.2886
ENSG00000147166	26.5606	27.9752	20.9571	16.8546	21.6563	29.2989	31.9678	31.847	32.2833	40.9271	8.94304	25.512	24.5575	22.4662	33.0176	40.4787	31.3448	28.5787	19.7815	18.4042	20.015	15.6091
ENSG00000169908	22.1151	14.935	22.516	28.3406	15.505	18.7471	17.6073	16.619	14.87	19.0232	17.9255	49.9784	18.4178	15.7796	19.2969	17.2649	24.4011	12.3188	17.492	42.4833	49.4021	37.724
ENSG00000108523	28.8471	23.4916	29.7237	26.1427	22.1489	22.9758	25.2524	28.8746	26.5868	26.3502	22.3996	23.2775	18.6516	18.6018	25.5077	29.7102	26.1561	22.7527	22.8193	19.6571	17.9294	17.2932
ENSG00000185028	46.6117	20.1408	5.40177	2.55725	22.5971	19.2419	26.2396	19.7547	18.398	24.5504	55.4771	20.5702	7.20759	21.1502	13.6219	45.6851	13.5804	77.4319	27.7586	21.9449	10.0515	23.7112
ENSG00000065427	32.1166	20.88	22.5337	23.1264	21.5595	23.1611	20.6676	27.358	29.7228	19.8768	21.9384	26.1539	15.1777	21.1148	20.0963	39.0113	26.345	31.5032	21.2982	26.875	25.0649	23.8722
ENSG00000274523	31.1724	24.2117	20.5506	15.5339	19.7754	27.2913	29.3027	28.7494	31.784	26.4551	21.0056	22.0075	14.2779	19.279	25.7489	32.7946	32.3218	31.8188	23.4885	20.1233	18.1156	18.4563
ENSG00000181817	27.0461	20.4163	22.4383	16.7806	19.7093	18.8337	21.2415	26.7516	24.4985	23.8475	18.2759	19.0307	13.003	17.8723	23.6436	34.9039	22.6956	21.8062	26.1458	38.0856	33.5643	47.5794
ENSG00000146729	17.9737	19.4099	16.6803	17.6508	24.9025	33.6342	26.5269	23.3681	24.0585	27.7385	26.4518	31.2506	19.9022	22.017	20.3738	27.7704	29.0149	27.0477	30.4493	32.3896	29.1222	27.1145
ENSG00000129245	31.016	23.0626	22.4217	21.5684	33.5552	31.0031	27.3385	28.4246	29.6243	28.5102	24.8668	27.5554	17.5735	18.5202	22.5908	35.3047	24.2914	36.4909	20.2696	15.1109	11.6283	12.1069
ENSG00000143537	22.4361	21.3786	21.3295	20.5294	19.3558	16.7714	18.4042	23.8801	23.0349	17.2312	18.9111	20.0568	20.3612	18.2279	18.9584	16.5464	22.7618	17.8526	11.7294	17.9896	17.9223	23.3154
ENSG00000167315	35.2452	20.0701	23.417	18.9534	32.111	34.3662	23.3913	22.8551	45.4766	23.4626	22.3497	26.3984	14.0935	15.6946	17.5664	42.323	28.729	29.1362	29.3163	25.5198	19.97	15.3903
ENSG00000243679	35.9696	18.1232	8.11135	13.782	13.0607	12.3326	19.5767	24.1089	22.5866	14.2881	9.65852	13.5847	17.7952	33.0424	14.7837	17.3531	26.0799	9.03714	17.9931	18.8345	20.7703	20.6425
ENSG00000164530	45.5788	13.4938	4.00509	2.66266	47.8811	24.8111	43.667	32.2581	48.1473	17.9472	23.4672	8.65886	37.1559	8.0493	23.0566	15.1014	14.8529	33.1316	9.8655	13.4728	21.9997	9.9774
ENSG00000144579	27.9197	22.9889	22.5779	23.2364	19.4277	19.8978	27.024	26.4259	23.3572	21.0114	20.257	22.3467	18.2519	19.2504	25.1729	35.4387	27.7133	23.3254	19.0837	17.89	14.9763	17.8286
ENSG00000204227	25.412	22.9521	20.082	19.8317	18.2377	19.5898	24.4231	27.0391	23.7038	18.7348	18.4495	22.9699	19.015	21.726	25.3273	28.2567	28.6622	22.4416	20.7572	18.611	19.3976	16.6267
ENSG00000102103	30.591	19.9393	18.5717	14.366	13.0137	15.0012	17.8631	23.6808	27.8151	15.6989	14.3671	14.5741	10.1758	22.392	22.4367	40.2169	24.681	27.1683	18.5358	23.5565	19.0838	25.185
ENSG00000214530	34.3834	16.9693	13.9557	8.92497	14.1986	15.5773	18.8799	22.8314	29.3567	16.295	12.3049	12.6717	9.39682	14.8025	25.3636	52.5214	22.9173	21.8218	32.0113	34.266	27.0685	40.9422
ENSG00000130402	19.8893	21.155	18.6808	20.4798	21.2424	15.6225	24.4721	20.1178	18.9739	24.9102	23.4141	29.8643	27.2878	24.9994	22.8657	12.458	20.8407	22.4461	13.8211	13.7626	16.2467	11.6102
ENSG00000188783	33.6828	40.0325	6.48269	22.6249	47.4623	10.9702	46.8034	15.7077	25.7891	20.9809	16.4734	15.8213	16.817	13.4151	20.102	43.7338	40.9942	10.7599	6.12323	8.35102	13.122	6.3826
ENSG00000130511	27.4242	22.9877	22.5584	24.2587	19.6718	14.2108	23.5257	25.5695	21.5901	16.3986	16.0777	19.5521	21.5632	20.1259	23.8926	23.216	25.0529	18.7018	18.6543	21.6463	21.9223	22.8806
ENSG00000115234	28.0193	27.5234	27.7516	25.2263	22.9833	22.4134	27.9377	30.3342	26.1314	23.8488	22.0396	23.592	20.8846	14.5459	25.6522	33.7365	26.3024	26.7402	17.629	18.4165	17.945	21.9933
ENSG00000111678	33.7277	23.3973	13.8044	12.2916	13.7772	15.0603	21.8025	30.2489	27.3975	17.6892	14.8393	18.9343	12.1823	15.856	23.0529	52.2077	33.6049	27.7078	20.1324	27.0481	25.6403	40.4634
ENSG00000163380	29.0408	16.6254	21.1488	12.6476	19.4736	30.8364	23.8864	27.5326	21.8783	22.491	22.8023	23.3647	17.2926	26.681	21.9879	40.4287	22.5306	21.2539	27.6862	34.762	23.9511	29.397
ENSG00000111348	22.3286	26.0617	31.5835	27.0751	23.8406	15.5274	21.1609	18.4506	17.4083	17.3469	18.5305	16.1681	27.6096	21.6453	28.6325	19.3635	19.4728	15.6613	16.6222	23.5852	30.963	25.6226
ENSG00000112473	24.1512	27.6323	30.3751	33.9206	22.2228	23.1734	27.7917	34.8244	20.6276	28.6043	19.4688	25.4791	27.082	13.4561	32.0645	31.9668	28.874	20.4779	18.2383	14.5089	12.237	11.7088
ENSG00000260032	25.1878	24.3605	23.9249	20.517	33.2446	32.2209	22.5328	20.4287	27.7383	23.1896	30.7256	27.3509	22.3712	13.359	23.0989	26.0754	23.5208	28.4688	22.6664	24.8285	23.1286	21.7931
ENSG00000137038	28.1347	23.4256	16.4026	12.7629	15.0533	26.672	24.9047	32.4541	25.8331	19.6404	18.3936	20.941	14.6089	17.1157	25.8651	38.0181	29.3942	27.5541	26.1039	35.7455	26.8775	43.688
ENSG00000176907	16.1098	12.1306	8.10848	8.85947	20.6494	8.70193	10.0534	8.7268	10.6443	11.264	13.9164	16.2626	10.9346	15.4045	8.92294	5.7327	4.98526	11.8069	24.8798	61.0475	63.6667	65.0105
ENSG00000104870	38.6308	27.1812	30.3973	13.3257	30.7622	15.2974	23.7932	25.7148	28.6778	15.8176	17.1923	16.9301	22.5143	14.5981	24.0219	29.5504	20.7927	16.4921	17.1358	18.5429	19.9164	17.5005
ENSG00000166925	35.2216	28.3755	18.5239	18.9087	21.1751	24.5172	30.8703	25.8749	23.2617	23.0321	21.1041	20.4313	13.0038	25.7212	23.4952	32.4349	18.4564	23.4432	26.3274	14.9683	11.656	15.9282
ENSG00000105135	34.8677	19.4547	16.5378	17.9298	21.3262	22.0173	23.2576	29.7639	28.045	23.9979	22.56	26.2029	13.0123	18.5869	21.5426	40.883	29.5704	32.4166	21.1805	15.2969	12.6613	16.0062
ENSG00000186994	34.033	15.6952	19.5762	15.7938	20.0397	17.0115	22.8366	23.9522	25.8699	17.3397	20.8767	15.3899	13.2459	21.0711	17.4475	17.6652	20.4161	24.4458	13.2875	15.9959	14.3682	15.5931
ENSG00000171202	23.0823	19.853	22.7424	14.768	19.8037	21.4513	17.9322	23.1318	20.1461	23.2994	22.4572	23.9647	14.0898	20.2605	18.4164	28.8987	23.3111	26.0525	30.9104	39.9995	35.0031	39.3401
ENSG00000172638	28.034	22.9307	16.6003	13.6092	17.5989	20.0035	25.7296	31.3718	26.6406	20.4221	14.7042	21.9765	25.7459	18.7325	27.1566	33.3815	28.1261	21.3924	20.0483	18.8393	18.9623	20.9786
ENSG00000173726	22.8464	21.3566	18.5851	22.2613	20.992	24.9009	20.1776	23.3097	23.6344	24.5431	23.5212	26.3676	18.8662	19.1073	19.3828	22.7211	25.4954	30.5158	25.7041	31.749	30.261	37.0162
ENSG00000100906	25.6482	19.4178	15.6409	24.9405	31.2349	19.3382	14.1917	16.0427	18.2812	16.3786	22.1137	27.0053	15.1974	17.5089	21.7773	16.5244	17.7259	27.4585	14.161	17.1784	21.872	22.2365
ENSG00000197296	26.4688	18.9767	29.9701	19.9882	32.5009	25.9625	29.4582	23.9849	30.5885	30.6552	33.096	27.7549	13.8928	12.8055	22.0119	40.3818	18.9672	31.6836	27.7325	20.1731	14.3704	15.7212
ENSG00000180879	30.6763	23.3207	24.1266	20.0998	17.4051	16.0044	21.2092	28.2203	24.0167	16.854	14.7781	15.804	17.5329	19.7257	31.6566	41.6977	24.9652	19.8371	19.2623	20.5766	19.5225	24.0364
ENSG00000086015	20.8266	20.1514	16.2814	17.812	18.8047	17.5835	19.4324	22.6123	18.8593	17.5379	16.7736	18.5783	13.8465	24.6859	17.5615	22.703	23.3178	19.3231	25.3368	25.3923	17.6742	30.133
ENSG00000100201	16.5997	19.0876	15.2135	15.4685	18.5277	20.7932	17.0527	17.1065	16.7971	18.2407	20.3513	19.6709	21.6254	31.4848	17.4972	16.0191	19.9053	20.9806	29.1686	25.4295	26.7569	27.071
ENSG00000006282	25.5924	24.5678	19.28	11.0195	19.4455	22.5544	17.2767	23.3787	31.4356	20.675	13.045	6.36786	14.3653	33.8015	28.1926	30.6489	30.6513	23.3884	20.8994	20.7262	17.9159	24.7888
ENSG00000137207	30.4414	25.9762	28.7032	24.7412	23.419	19.2798	28.1536	27.1212	27.2315	24.7554	20.6777	21.042	18.1169	16.7937	26.5514	31.5955	26.8605	24.1464	18.2536	18.4662	17.7631	20.4234
ENSG00000100632	20.6214	19.1816	19.8887	22.9245	18.4968	22.8611	20.5803	22.0821	22.5603	18.9124	19.2819	25.5372	19.3888	27.4728	22.6088	21.6052	21.5889	25.5937	24.2208	36.1781	32.1276	41.119
ENSG00000070610	23.128	21.1603	17.759	19.6815	17.7736	19.2732	26.1679	22.8274	20.4001	22.1714	19.7892	21.9056	16.6639	23.3581	20.1412	26.4707	26.8821	27.0883	28.7593	20.243	16.3266	20.5302
ENSG00000143196	34.7918	19.606	11.5541	8.42517	14.1599	15.255	41.6117	25.2588	33.3419	19.2329	8.97063	23.2344	32.0353	16.8416	26.8838	31.9865	35.4598	13.1387	11.6397	22.0101	26.5793	22.0524
ENSG00000276345	55.6711	36.2178	2.08198	22.2972	26.9306	2.82733	36.7389	3.0224	4.19849	1.90379	1.12471	2.48441	16.9441	87.2482	45.2435	6.14769	57.4162	3.7408	3.77953	4.97113	4.5676	7.56675
ENSG00000175220	20.311	38.5293	16.3153	16.8329	22.6514	23.9893	32.4361	29.3444	23.3308	22.2771	18.9495	25.8615	31.3435	24.9231	41.0761	23.678	23.3785	18.9555	12.0852	12.0422	12.2433	10.8001
ENSG00000126768	26.0724	18.5886	18.6237	13.3457	16.2622	20.9241	21.3621	25.6879	28.0712	18.1947	14.0014	18.0832	10.8173	23.1548	23.8145	35.1522	26.6521	26.1975	26.9169	33.2582	26.034	37.9879
ENSG00000182871	34.4887	29.8163	22.5027	25.1568	27.5052	12.6692	25.4986	28.7921	23.3514	17.3032	12.9652	21.5162	40.248	17.3298	32.9153	24.0658	24.9141	17.1849	11.7618	12.4386	15.7801	12.7913
ENSG00000113013	21.2538	25.4788	21.8614	31.5286	24.1795	31.3639	24.5571	23.4936	23.3165	31.2297	34.9846	29.3948	21.2639	19.1688	22.5479	26.0656	24.5723	27.7897	19.0159	20.3872	18.4458	14.7463
ENSG00000079785	30.8106	19.4806	22.9475	21.5818	23.7158	27.4135	28.0409	25.5501	21.7501	24.9499	28.5753	30.4366	19.7192	21.3227	23.9537	39.6605	30.9169	29.2213	17.4033	16.1368	14.2953	12.281
ENSG00000214022	21.7315	21.2226	21.5809	24.7799	25.7951	19.1116	22.7872	23.8804	20.222	25.0538	26.2362	21.1624	20.2784	24.0992	23.5449	23.0869	19.1507	22.7915	25.5906	20.6007	12.5779	21.9655
ENSG00000128626	26.2374	18.912	16.0268	18.9878	18.6989	22.7482	22.5737	27.6331	23.3735	23.6746	18.1287	18.3503	14.1561	16.1905	24.9852	30.4197	25.4478	18.5923	34.0728	37.9267	31.1272	47.1869
ENSG00000167862	23.2824	21.2891	22.922	19.06	16.9343	23.8764	23.2153	28.1741	24.5613	24.6818	20.5067	22.2341	14.8595	22.417	24.8844	33.9006	26.9831	24.484	23.2832	27.0238	23.0148	31.9919
ENSG00000125656	26.8039	22.4592	29.1023	22.3999	19.5686	22.3693	23.2262	25.5899	25.0799	22.3184	20.2774	21.2831	14.5322	18.7392	22.8757	30.5037	24.3442	26.4536	25.0867	26.7014	20.6079	30.1213
ENSG00000115649	28.591	24.0922	26.5066	27.5296	21.4082	27.5257	25.0344	29.2762	23.7852	25.3116	21.0937	20.8397	15.7094	21.9616	23.9185	35.0809	26.8929	22.3276	19.5108	15.2347	14.4644	11.1926
ENSG00000175920	21.7417	20.37	12.4621	16.5948	15.2218	26.39	28.6368	29.4658	19.6398	21.2882	12.1922	20.3542	23.6708	27.8315	26.3534	33.8773	36.043	20.4116	17.2009	7.96921	6.53104	8.49931
ENSG00000180964	24.0402	21.2666	20.1341	19.6288	20.123	26.9375	19.7866	22.2746	22.0346	21.9045	21.8288	23.1688	22.9429	20.5744	23.9167	27.0811	23.4239	25.197	29.2755	32.7287	29.5652	31.9198
ENSG00000165886	24.9243	18.6183	28.023	21.1773	17.3515	23.3559	24.913	27.7543	22.3259	25.9396	23.1733	27.249	21.6371	15.4497	20.3869	31.8109	27.0058	18.1234	21.5327	22.2148	13.6707	27.982
ENSG00000146674	25.7825	40.1534	10.8878	31.3058	28.4024	10.8021	20.4056	18.3642	27.3136	13.6517	43.2531	24.4309	26.8349	25.4576	23.5676	14.277	21.9121	14.7114	8.21	10.7148	13.9181	10.6511
ENSG00000122477	18.0065	17.2809	11.0913	8.39951	15.3652	22.7449	23.1755	22.1083	13.1483	25.5564	28.2794	18.8371	15.8913	24.2636	16.4794	22.4246	18.8294	26.1814	34.7203	41.9369	33.0476	47.3095
ENSG00000165810	18.6656	8.59429	15.4532	18.4991	29.1825	14.7043	12.992	10.21	16.3972	19.1355	14.4248	9.81646	10.3339	37.2075	11.0344	11.9078	11.4735	10.0557	27.8219	12.2752	13.3284	11.068
ENSG00000164096	27.6221	23.2157	19.8285	17.8776	19.0658	23.2912	21.2197	25.3806	23.9424	19.5594	21.3624	23.3103	17.8586	12.9813	23.623	31.1152	22.4697	24.5271	21.2698	34.2416	27.9641	40.6542
ENSG00000172428	31.437	18.0908	17.1269	13.8645	16.0038	18.2874	20.3397	26.9324	26.9756	15.5459	13.7966	19.0377	11.4511	21.0103	22.6981	38.7389	22.3409	20.6567	25.0587	37.4253	27.4255	48.9187
ENSG00000125826	25.0702	22.4571	21.6147	18.8544	19.4622	19.6998	22.7467	21.3809	24.7926	19.1732	19.3904	18.7057	17.1451	18.8761	23.2963	25.092	19.2189	20.0449	21.0795	21.3343	18.5446	25.0706
ENSG00000163754	25.1434	21.1398	29.9189	22.6488	25.0941	36.3502	29.384	25.8196	22.9582	21.1957	29.1574	27.109	18.7991	16.1174	21.7416	24.1601	26.1234	28.7475	16.8355	24.3662	19.1576	21.4895
ENSG00000120265	23.6213	24.5855	24.1017	25.0937	25.0408	29.5019	25.4878	26.8347	25.6591	25.3265	26.4498	29.3798	19.872	15.9049	21.9195	30.1375	23.7281	32.0158	19.3685	21.7197	17.9027	21.0956
ENSG00000172336	23.9758	18.4412	22.2565	22.2043	18.1064	20.5175	22.4302	24.5158	23.177	19.0821	15.6686	20.3092	14.6183	20.2194	23.641	29.7869	25.3442	19.4403	27.9279	32.211	24.3657	41.3529
ENSG00000145592	28.8619	17.0001	18.5877	16.8436	13.9584	18.7675	15.4788	26.6388	24.4098	14.9011	14.3428	17.5757	14.0497	21.372	22.262	32.4918	22.031	25.3916	27.7457	33.7088	32.1433	39.2518
ENSG00000131165	31.3555	24.9113	22.7903	22.9652	20.1078	19.1019	25.6584	25.9591	30.8658	20.0719	19.6527	20.6311	18.7848	15.6982	25.9929	30.9599	28.0323	20.1521	16.8642	15.0539	14.7976	14.4813
ENSG00000185787	23.5832	24.0347	23.4781	24.6873	24.5067	25.8032	22.9902	24.1981	25.2545	21.454	24.6311	25.9606	21.6872	15.3553	22.0872	27.1248	24.051	29.308	20.3902	25.2725	22.8963	24.6848
ENSG00000146278	22.7515	22.0338	30.7396	27.0755	25.474	21.3511	17.3265	17.2725	22.0563	21.5348	26.2594	33.7601	16.6944	21.6549	18.1276	18.3669	25.4696	22.1763	23.7461	21.5304	22.4557	27.8181
ENSG00000111275	30.1376	22.4561	16.9359	13.0706	23.5601	19.5638	22.775	25.2572	29.1048	17.1625	20.606	25.5396	14.4038	26.9758	19.0053	33.9097	24.3351	32.6022	29.6975	25.8893	26.0263	19.313
ENSG00000185100	24.2203	25.0355	11.3827	12.2412	24.0449	22.8806	22.2569	26.1542	26.2518	20.463	19.0958	23.194	13.1337	21.8731	21.1231	31.9982	23.6395	28.3843	37.0167	30.709	24.7186	29.6876
ENSG00000150401	21.7119	14.0556	14.8031	11.6811	15.285	27.6759	25.4868	18.9756	22.6247	27.5728	20.3667	22.5774	13.7582	30.1487	12.3712	32.6909	20.1386	28.8686	36.0578	26.9877	23.1678	27.0019
ENSG00000117054	14.6936	18.5108	23.9144	21.8585	25.1943	31.8837	33.0618	20.7141	20.1486	27.7218	29.3467	28.9379	29.3756	24.488	18.0431	18.5935	26.5409	27.0145	29.5691	27.0976	19.4885	18.5326
ENSG00000117640	14.9061	22.6034	17.978	14.8868	17.8208	24.9933	25.8651	26.3171	20.0586	17.003	18.7361	23.18	14.3483	26.1809	23.5572	25.1715	22.5284	21.2389	34.3238	26.9061	23.3651	34.0497
ENSG00000126461	27.8863	24.9758	19.3194	21.7841	22.1399	20.589	24.7724	27.7171	28.1728	20.5446	16.8727	23.3648	16.4194	23.0978	23.3403	29.6633	26.3882	24.9738	14.3644	11.8223	10.3468	11.7484
ENSG00000198692	27.6758	17.7592	11.6889	12.845	17.2782	29.09	30.1996	27.683	28.8239	21.1042	20.6438	23.9172	14.5257	22.5038	18.8724	46.7517	31.6229	30.7855	21.1794	31.2674	20.8336	30.7032
ENSG00000145337	17.3689	20.8576	22.8803	21.5649	19.4807	21.5218	18.9579	19.72	18.981	20.2154	21.8009	22.5008	22.7738	13.4502	19.564	19.3161	17.7053	21.1529	27.7271	40.5434	36.6728	55.123
ENSG00000167700	24.32	20.7921	14.8793	18.245	19.3064	14.2313	29.8916	31.2198	25.4693	28.3888	14.4041	17.951	15.6845	19.4997	27.6562	38.4041	30.0322	25.9777	22.9901	18.208	13.0817	22.594
ENSG00000104763	16.3128	25.1929	20.6383	16.2445	26.267	26.8599	25.3734	23.6108	20.4541	32.1611	30.5005	25.9871	24.7981	23.7434	21.208	26.5751	22.6399	24.509	17.5929	26.1745	21.2689	18.6132
ENSG00000013306	25.0086	21.2228	22.7608	23.4398	17.7655	16.6671	21.2793	25.4804	23.3501	17.4508	15.3192	21.3179	16.9245	19.0216	23.8833	29.0926	22.6153	18.8177	20.1262	20.3805	19.1933	21.5595
ENSG00000165507	59.119	21.8569	21.5959	52.8995	24.0986	11.7678	17.3091	15.3351	24.7792	13.3389	19.1239	26.3255	14.1219	9.68908	39.7454	21.8392	31.8176	22.3731	4.13377	9.1609	12.7203	10.5291
ENSG00000245532	13.4958	15.3357	14.9942	35.4529	18.8631	15.9922	11.3834	12.9339	12.1049	22.5204	18.6421	18.6051	12.1742	29.1291	22.1985	11.0166	22.1563	18.3541	21.7677	21.2737	20.237	19.244
ENSG00000198736	26.2612	23.7003	17.8782	14.2457	19.4776	23.8828	24.5842	27.5328	22.8059	21.4765	16.4374	21.5516	16.597	22.8189	23.3007	29.7511	25.2726	17.4141	20.2237	26.7119	21.642	26.8392
ENSG00000100600	34.3267	26.5671	43.1664	22.1527	33.0585	19.6636	24.9477	26.3381	29.9701	20.6805	24.6549	23.1854	31.6628	13.6758	24.3261	24.1927	21.0928	18.2299	9.80701	10.5867	11.8572	9.18868
ENSG00000112110	22.2925	20.3495	22.6473	20.8848	12.9255	22.0804	21.902	18.5156	23.1813	19.7082	20.7013	20.4762	14.8291	26.0741	21.8856	23.0136	20.9203	20.9995	23.9838	36.7397	31.2191	36.5126
ENSG00000104915	29.5736	18.8628	19.912	17.8349	18.6558	15.636	19.9188	23.9788	19.3491	14.6962	13.9024	16.2613	13.5714	19.8352	21.4926	32.5033	19.9024	20.2267	20.7558	22.2448	20.8899	32.5774
ENSG00000186591	20.5963	21.6199	18.0343	18.328	18.2976	33.5173	34.6562	30.4488	25.2948	30.9284	19.5498	32.4147	28.3905	21.1297	23.3011	27.8651	33.2554	21.0089	12.8448	11.9583	12.3357	9.99692
ENSG00000035862	21.8881	24.1648	20.8114	15.1615	22.8511	15.7813	25.4525	18.5346	20.6729	22.7148	23.1676	23.9465	31.5791	12.918	19.9424	18.4751	23.6327	15.0678	16.6887	25.6664	31.5221	21.237
ENSG00000073169	30.1567	20.9285	18.2756	14.0598	19.6538	15.8193	19.5103	20.2188	27.0265	12.2044	10.2847	13.8932	12.1002	23.1118	21.7861	30.2924	22.331	18.9959	15.5988	10.6439	11.1889	13.2337
ENSG00000176946	28.7685	19.2944	19.3156	19.6112	16.0907	21.1416	20.0067	24.2697	26.9849	23.7263	18.2749	20.6304	13.4052	19.5022	20.126	35.9864	26.7025	22.2614	22.5367	25.7709	21.29	33.4595
ENSG00000058404	20.5696	21.3142	13.0922	14.9687	23.1612	25.5121	30.7652	21.3875	29.8992	18.1201	20.7996	26.2348	13.63	28.3385	27.527	26.8625	34.106	19.7096	18.388	12.8393	6.82624	10.9689
ENSG00000178104	21.84	21.8151	27.698	16.3166	27.2991	31.0324	32.0448	24.4816	25.2068	28.5951	35.968	25.4641	19.4582	17.1477	21.8766	32.2082	23.7959	26.6968	18.9898	15.1709	13.328	12.9939
ENSG00000143862	27.0174	21.7865	23.1661	20.9897	20.6825	20.9046	21.6601	23.7572	23.684	20.938	18.5843	24.6547	19.8323	21.8449	23.7727	27.1316	28.7476	20.0539	21.2419	19.6006	13.7483	16.5543
ENSG00000152795	21.1453	18.1364	21.4421	27.0842	14.6103	20.7507	20.3503	21.9684	19.8577	22.4354	24.7665	22.8297	21.8596	23.6777	18.939	21.0118	22.6827	22.5925	20.7196	27.035	28.0571	23.7956
ENSG00000134056	19.0405	16.8791	15.5928	13.2917	17.7098	23.2773	16.9673	23.1402	19.2911	21.3135	18.7945	22.6246	13.9012	24.6241	19.514	26.0764	23.1776	23.1587	32.0038	42.02	35.3221	42.18
ENSG00000197586	24.0016	17.7657	19.9735	18.2349	24.3607	21.7326	22.6207	22.4489	20.6184	19.5393	20.8892	18.5478	12.8524	20.5756	17.036	25.4237	23.7332	17.6842	25.2956	20.0183	12.0204	17.798
ENSG00000178537	19.7956	19.2267	21.0585	20.3706	31.5168	32.0202	22.8414	18.7994	32.2799	27.8048	25.2794	24.9386	16.7764	10.309	19.575	28.3358	23.9589	30.0175	29.4441	18.2149	21.9044	14.0299
ENSG00000105341	20.3406	19.3925	18.6171	18.1001	19.1665	21.9363	21.1822	20.0948	23.2582	22.6613	22.1323	18.4644	11.7558	22.7473	21.1462	27.9453	21.8614	25.537	24.8597	27.8363	25.5116	27.7285
ENSG00000234520	19.3039	12.5949	18.3296	9.56264	11.759	18.4396	16.1297	23.9597	35.1187	18.379	13.6775	21.3573	8.83854	20.1845	9.99466	40.2592	31.9402	22.1659	19.8503	31.8781	14.407	39.6781
ENSG00000101955	23.9664	21.0409	38.6746	29.5231	17.7423	26.1601	24.7158	23.9011	24.0911	31.1339	35.2058	19.1394	22.8824	13.7618	17.6227	27.4743	16.6602	21.4974	15.7354	11.431	15.1584	10.5556
ENSG00000114353	29.5992	21.063	29.0312	26.2036	21.5412	19.1202	21.9748	23.5383	23.2997	19.9215	18.5279	20.036	21.5143	16.3134	22.5055	21.9505	22.105	20.4476	13.369	16.8415	15.7342	16.1525
ENSG00000115306	22.1682	18.0379	21.4208	20.511	29.7621	25.3852	25.007	20.7176	20.3132	26.5689	26.668	24.6655	21.2405	16.6413	19.0322	21.6439	23.8841	21.227	17.7363	19.5959	18.8591	16.0816
ENSG00000218175	29.5683	14.9711	12.5851	10.9039	11.8231	21.0233	14.9116	26.483	28.3505	11.2897	10.9766	18.2704	8.74633	21.1359	23.0622	37.8086	18.9993	19.8742	42.228	30.3763	25.6904	29.4343
ENSG00000141552	27.67	20.1378	15.6395	13.8736	16.4814	16.7064	21.0002	26.9544	26.66	14.755	12.814	17.7396	11.7417	17.1267	21.2836	40.4392	30.657	23.7208	27.0865	32.0891	25.1056	39.1097
ENSG00000185896	25.7994	23.6689	31.6126	24.61	26.3178	22.2869	24.7272	23.2171	23.7398	25.3999	22.9282	21.8842	25.3909	12.5868	22.2714	24.7069	24.5191	21.1416	14.1911	15.9949	16.674	13.8165
ENSG00000103202	22.8781	19.4371	15.1128	12.6453	15.0202	20.7512	12.5729	21.7058	23.8762	15.1516	15.2624	18.6065	11.0319	28.3132	21.5724	27.1503	23.8738	26.9102	25.1829	26.236	24.9895	26.5062
ENSG00000160972	30.0385	17.976	10.5981	13.7935	13.9596	17.0466	17.7473	25.4722	20.9778	19.1335	14.9578	15.766	9.15025	21.0447	21.0256	34.7118	24.0573	17.9034	25.7912	32.5354	23.9528	54.7273
ENSG00000186815	18.4813	19.4913	12.7094	9.68275	20.5831	21.6968	24.103	22.0868	18.9124	25.2183	21.6273	23.6398	15.6952	27.9183	20.3396	21.6103	18.9156	23.5188	26.1283	22.2059	15.3055	21.682
ENSG00000171033	14.0989	18.4826	32.2023	26.7948	14.1531	27.0295	22.152	20.4298	15.9804	28.0004	34.1424	19.2119	19.4635	20.1964	17.6575	23.023	20.0885	21.9301	25.7534	34.648	25.0313	36.4898
ENSG00000124767	25.4184	20.3693	20.5644	20.5391	21.1579	25.0656	22.4282	24.6431	23.2634	19.7312	22.5588	21.8195	19.8047	19.6675	17.9023	25.6926	26.8864	24.9514	25.5753	28.2074	22.4505	25.5219
ENSG00000110958	22.0328	21.6449	23.2266	22.2665	21.258	21.0515	21.7367	18.3403	20.3293	21.0042	24.6822	25.4524	16.6433	15.0618	19.2249	26.2709	22.1146	26.7754	23.3099	26.7799	26.7609	28.3124
ENSG00000077157	23.2799	22.0228	20.2134	12.6027	30.6054	23.2238	24.5433	16.5873	29.3668	25.4347	29.2737	22.9167	15.7388	15.9384	22.1965	29.014	23.9755	26.0793	26.4999	25.6133	24.0925	17.867
ENSG00000181524	28.7738	20.5762	16.0798	16.5439	14.8099	16.6759	15.7917	24.6411	27.0591	14.8616	17.9901	22.2088	15.7266	17.6813	23.1091	26.2976	20.3859	33.7868	24.5903	28.2456	27.9216	38.21
ENSG00000213563	28.9914	25.8165	19.5397	18.5671	20.4074	22.8054	28.0349	30.4929	25.6328	24.8668	19.8712	19.4637	16.7127	20.0967	25.7777	28.7489	20.9934	18.3065	24.3982	18.9287	14.2915	16.3973
ENSG00000069275	18.2659	16.8493	20.1482	16.677	18.3732	23.3748	20.0768	20.0931	17.8775	22.8192	20.9852	22.8133	18.5416	15.7925	16.3005	28.211	22.8218	24.1043	21.0761	26.7588	23.7177	32.2149
ENSG00000133943	17.3543	18.7952	14.7595	11.7594	18.7934	22.3831	23.6221	22.9884	20.5026	24.0902	27.2583	27.1013	16.1672	30.8379	18.4162	25.2095	19.8185	23.7326	22.5679	22.3542	20.7463	18.2125
ENSG00000164442	19.5594	26.1664	23.0947	24.6837	30.6181	21.5137	20.8872	17.2326	35.0429	25.891	33.4721	35.1426	13.787	14.9218	16.9984	15.8337	16.7606	19.303	29.0644	18.5948	15.4223	22.1071
ENSG00000221968	19.7408	14.7	21.0361	29.7707	12.743	16.9533	22.4414	25.1907	15.7779	24.9879	12.5049	23.0325	19.8166	29.2441	18.268	18.8128	28.9784	14.363	19.52	16.3529	15.6308	18.9644
ENSG00000121766	26.0664	16.8944	13.5613	20.7654	19.2922	30.8104	22.8046	24.2269	23.0319	20.1893	18.2618	18.4297	10.904	24.0406	16.4238	34.9779	26.1926	25.1845	23.6644	23.603	22.0526	21.466
ENSG00000256393	142.101	19.8133	7.18257	15.7579	7.47062	10.1333	10.147	109.815	19.1783	9.0308	9.60333	12.1217	11.2677	3.89524	18.1793	33.5493	17.5325	22.3857	8.56288	14.8067	8.66673	18.251
ENSG00000169764	18.4828	20.5818	34.0976	35.8995	22.1037	33.499	26.65	22.4648	25.7805	25.7243	26.0018	26.9061	20.0308	17.3623	18.8793	26.3626	22.3415	25.8827	16.6244	18.3048	16.678	16.4452
ENSG00000253683	22.9892	18.852	14.1033	14.9372	13.6572	15.9823	17.5194	24.0412	19.1783	17.049	13.8715	11.764	9.15499	30.8576	19.8994	20.7587	17.6837	16.8576	31.9603	30.9672	33.6438	39.0495
ENSG00000162444	23.2402	16.0599	12.7426	16.8277	13.874	17.9279	11.0309	26.9161	18.1091	16.8437	13.0982	16.9601	14.0866	21.7021	24.6578	25.1094	20.429	18.9443	19.6357	34.7266	28.4395	43.4293
ENSG00000211450	24.7452	25.5662	19.3633	13.7026	18.2776	19.7473	22.9027	29.4398	23.3384	17.3472	15.2015	19.2107	13.7774	16.1141	25.9229	33.5348	25.3684	23.982	19.8307	24.7556	22.175	35.1005
ENSG00000095066	23.1453	24.8528	23.3669	17.4586	16.0318	20.4417	26.4708	28.2481	24.1356	18.9907	16.352	23.015	21.2802	30.9829	22.7195	28.4521	26.6058	18.1945	13.1266	9.79867	6.61488	11.4763
ENSG00000260549	39.0201	8.80676	16.6982	9.60601	28.9228	20.5885	13.5762	28.9457	26.3176	21.0706	14.7827	32.9735	6.20133	21.9925	16.3879	59.7521	21.3409	31.0858	14.9303	19.7742	18.915	23.6685
ENSG00000272789	11.858	13.7951	4.16454	4.54645	16.0724	16.4802	9.0108	13.1254	21.0691	13.52	15.1902	11.344	9.90286	33.7885	15.5335	18.3813	18.0435	10.8968	10.485	9.48878	11.4607	12.3087
ENSG00000165943	22.6757	24.9755	19.4697	19.9516	25.1504	32.2726	24.5363	24.9282	26.8965	24.9886	26.4252	27.2265	21.513	17.6046	23.1176	22.502	24.4426	30.1487	18.7577	17.3156	17.1718	15.3935
ENSG00000148248	20.5653	22.4001	37.9482	35.6138	22.5237	19.6041	24.9773	24.0972	22.0556	24.1687	21.6888	26.4771	26.2694	11.5721	22.0031	20.667	22.2919	20.2556	16.2688	14.9327	15.7809	10.2589
ENSG00000168066	21.5654	21.1383	17.0033	19.9888	21.5637	16.754	18.7264	20.1359	22.3318	18.1505	14.5776	25.437	18.3615	19.9305	19.371	20.6419	21.2883	22.7842	20.0612	15.4353	14.8852	14.9223
ENSG00000105894	18.7242	17.5688	4.82402	7.67531	16.2601	16.6651	40.9593	14.6399	14.2745	21.3345	13.2641	19.9929	45.0641	14.1006	11.221	30.8113	24.3353	20.9333	19.3246	24.0718	22.5598	13.2136
ENSG00000136807	24.5054	19.2909	14.0527	15.4943	19.21	15.4825	16.8978	20.9857	19.9454	15.193	11.3469	18.5597	15.4976	25.5723	20.2325	18.9621	21.5191	17.3473	17.3655	16.7107	18.8155	19.851
ENSG00000162496	29.3034	17.7761	9.82636	13.1637	23.4926	20.5976	21.1683	25.5802	22.381	21.8232	12.2266	24.8623	20.4859	18.9393	22.5484	37.2888	29.8844	21.8689	20.0745	15.4981	16.2791	16.177
ENSG00000105968	21.1397	19.0116	18.5213	18.1485	22.8838	24.7987	21.1074	21.0027	20.4625	19.1254	20.1719	21.8892	19.0556	21.5444	17.4756	26.7547	22.9775	24.4818	25.9922	29.7956	26.8245	35.492
ENSG00000082014	22.314	19.9983	14.3797	15.7138	14.6854	19.3918	24.423	26.549	20.9197	21.5786	15.3792	19.2102	17.5562	23.0298	19.5275	30.8953	27.3794	23.9401	22.7994	17.7501	14.3417	21.0058
ENSG00000126756	31.7225	22.0524	19.6062	14.5028	15.6108	19.0389	19.1658	25.4587	25.967	18.1009	14.9651	19.2277	13.0335	16.8658	23.7345	36.6317	26.6702	23.9833	19.2768	24.7082	20.6361	29.4335
ENSG00000128245	19.9933	23.6257	26.5884	27.3005	17.5074	18.6127	18.375	21.0289	21.7192	17.4829	21.1041	25.6749	25.7847	13.0982	20.1037	16.6092	28.7015	21.5629	16.473	22.6516	24.5269	23.291
ENSG00000142327	33.7888	19.6342	24.2484	20.3108	25.7541	20.3185	25.4281	25.109	28.7857	19.3509	15.6206	16.9127	13.4582	15.6607	22.9912	35.1571	24.5463	17.5287	16.7836	17.3829	10.66	17.4139
ENSG00000122140	27.9851	22.9426	19.5539	19.0613	17.1691	21.2468	24.396	26.2654	28.5806	21.8276	22.3948	20.785	13.1142	16.1533	22.8114	40.5043	28.7264	25.4765	21.7869	14.8427	15.3637	15.0793
ENSG00000136463	21.2911	18.6043	18.0293	15.6867	15.3543	23.5582	24.12	27.0926	25.5738	25.1118	19.6478	19.5361	12.8826	18.9647	23.4799	31.7204	27.5402	19.868	25.2267	25.4062	24.61	34.7439
ENSG00000076706	19.11	20.9375	18.6697	22.8082	17.7592	21.0419	26.2115	29.4163	16.3488	27.2384	16.3946	31.3806	27.7881	16.6304	22.9421	16.3923	29.6968	11.4416	12.8123	14.4024	20.8272	13.8995
ENSG00000121057	27.306	16.8734	19.5775	18.9851	21.942	26.2653	22.9787	19.4172	19.0859	29.3325	34.8624	23.7585	16.1375	17.5719	16.5389	27.6274	17.3813	28.744	25.9402	16.6298	15.1642	13.755
ENSG00000130300	23.4899	41.6398	12.3755	19.0996	27.7071	15.7131	16.9624	27.9946	14.4274	15.0462	20.6899	29.8074	31.6727	10.3803	60.2019	14.0427	8.96076	6.96551	1.90157	1.81863	9.1079	3.23212
ENSG00000120306	17.4786	27.7362	15.4966	22.9194	18.1375	23.296	21.1803	29.2023	20.7232	20.1323	14.5677	25.2114	20.0414	18.4207	33.9893	19.7306	27.7848	20.728	19.2611	25.2572	29.6202	29.4802
ENSG00000129353	26.4211	23.4691	18.5727	20.9865	20.7232	18.1839	23.5725	22.7168	24.0795	21.7186	21.98	21.4299	20.1017	19.3097	24.4441	22.8774	20.2784	17.8564	16.8305	13.8756	15.6099	12.2998
ENSG00000147065	16.5505	19.7455	29.0864	35.1999	22.7579	16.2195	19.3856	16.529	15.5424	22.3242	21.4101	27.315	31.0279	13.8532	20.3704	13.2017	20.052	17.0108	12.0247	22.3151	23.404	18.8189
ENSG00000079999	27.032	21.043	25.3605	19.9252	23.643	20.6323	25.5474	24.3058	26.511	23.8851	20.3702	21.4803	13.5146	14.6623	21.1028	32.4878	23.8729	25.8854	21.1772	18.4929	17.3949	17.2474
ENSG00000156261	20.8299	21.8746	25.153	28.3497	18.2086	24.0471	22.8722	24.2705	21.6466	23.6012	25.447	23.6617	21.1587	25.0539	23.6967	26.2209	24.2205	23.3651	16.8426	16.5927	16.2206	13.4929
ENSG00000149923	26.2977	21.971	21.0039	20.0398	15.4096	20.577	23.0723	28.4232	24.9584	17.1865	14.9319	22.6325	16.3196	20.8091	22.0858	32.2191	30.0981	19.0195	13.5126	14.8789	12.8437	13.8852
ENSG00000158716	31.2096	22.627	25.4089	28.6681	23.0964	14.0327	16.9325	20.8805	23.2929	13.0584	13.821	15.6627	14.7368	12.7056	32.7043	26.6443	16.5191	18.2739	11.4859	16.2285	22.1238	28.8741
ENSG00000119335	21.9035	20.0032	21.9336	26.1876	17.4478	22.6544	21.454	23.0886	18.5618	22.026	23.392	25.329	21.4389	14.8252	20.2504	28.0844	27.8933	22.7166	19.7937	23.6317	21.2572	26.9352
ENSG00000198931	21.9241	21.8347	23.2786	26.1114	13.5416	15.6785	23.5288	27.6072	21.1248	16.5466	11.9558	16.4021	16.2485	17.6517	24.9263	27.286	21.6559	21.2819	19.9343	21.4467	20.7047	32.5299
ENSG00000134775	26.526	18.4838	23.7859	22.5767	29.5634	33.8912	27.0777	25.8277	21.3236	31.7438	23.8506	29.4919	19.3835	18.3861	21.6352	21.8658	19.0698	31.0597	15.9639	10.4292	9.69898	7.17894
ENSG00000163902	21.0082	20.4672	39.2954	34.4282	19.9394	20.4517	21.3925	23.6861	21.9791	20.2714	19.1393	20.8163	22.6324	16.8583	21.5689	22.2878	22.1843	21.5391	17.0239	18.4515	15.6545	12.933
ENSG00000105518	28.4917	18.866	17.8491	13.2193	15.1301	15.4594	19.5648	25.6897	24.4326	19.4277	13.2669	13.5734	10.2518	18.3035	21.5582	39.457	24.0774	20.6573	18.6107	20.9346	20.0641	22.6921
ENSG00000063854	19.0757	17.7993	17.0494	14.1877	18.1786	26.34	22.0617	23.0009	24.9783	18.8904	16.4229	22.2769	13.7875	23.4546	23.2375	30.2668	25.4211	21.7535	22.4335	25.2711	19.441	24.8183
ENSG00000173267	33.2332	15.8177	9.69676	9.97605	11.6822	13.3106	16.5973	30.9485	20.1626	14.6536	9.51091	14.7852	10.196	15.6544	15.9512	15.7873	20.0046	16.0514	13.9593	20.9929	26.0813	25.2674
ENSG00000169727	29.2748	18.2434	16.6874	14.7955	16.9085	17.0037	19.7191	23.6349	26.08	15.8875	14.7797	17.8107	12.6846	22.1146	20.3821	35.6413	23.4442	22.2313	17.4708	16.2621	15.1993	18.1407
ENSG00000092199	20.895	20.7103	20.1144	18.4472	18.9107	21.2654	20.9155	19.2521	20.687	19.5357	20.4001	22.983	18.057	21.7719	20.5807	23.63	21.6975	22.899	18.933	25.8089	23.1378	28.9818
ENSG00000006712	30.0548	21.0969	16.2214	16.6266	18.0841	21.0512	24.5627	27.8065	29.8888	19.087	15.2701	22.4443	14.4284	18.5338	23.5031	38.7201	30.33	24.4064	10.9367	13.2108	11.1344	12.29
ENSG00000102241	25.726	21.061	18.8176	19.5612	22.6691	28.0653	28.0394	23.9299	23.5019	22.0786	22.0546	23.835	18.0017	17.2938	21.6536	31.2856	32.9915	24.9061	17.5575	19.9416	15.1373	17.144
ENSG00000114023	20.5329	20.651	11.7425	14.5331	15.4703	21.4021	16.714	21.7421	21.9036	19.2921	14.8004	17.8923	10.8209	24.4914	18.661	26.7899	21.272	22.5008	28.0201	32.9072	26.2485	36.7935
ENSG00000071553	28.418	24.873	23.4294	21.6277	21.5235	20.6957	23.5705	26.541	26.4938	25.5111	20.2278	18.5524	19.7526	16.1121	24.5734	30.2768	24.8914	21.0845	13.9574	14.8713	14.5794	13.5828
ENSG00000089289	34.1356	21.9947	16.2476	17.9629	16.8366	22.4978	18.9577	23.7422	29.6635	15.0432	22.2599	22.145	12.6341	14.1961	17.0077	36.4754	24.7686	30.1223	21.8136	24.1211	22.1866	24.3634
ENSG00000165458	20.5834	18.2229	22.3443	19.1572	13.9532	21.4817	22.4121	22.1181	21.3406	21.6425	19.4635	19.862	19.4093	20.9031	20.2048	20.0524	20.2037	20.2844	25.8251	18.7464	13.112	17.8702
ENSG00000101150	23.5292	22.4921	19.6434	22.1698	18.9436	21.4938	20.2081	24.4827	25.7644	16.8513	18.183	20.0195	17.2006	18.3663	22.5976	25.4558	21.79	20.1506	21.0677	18.0704	14.8175	19.5107
ENSG00000141522	25.1046	25.3431	28.9641	35.3214	19.7515	15.9037	22.0699	23.6048	21.2262	17.6846	17.5747	24.192	23.7859	12.0621	22.7131	18.9161	23.5701	17.8829	12.5534	11.1542	11.2422	10.1672
ENSG00000134153	23.597	18.9861	25.2558	23.8781	19.4362	20.7076	18.4486	22.8033	20.949	22.5497	20.0767	20.2528	17.8481	19.0634	24.0992	24.8937	25.7245	23.9243	20.6277	26.1433	23.4907	19.5919
ENSG00000104946	27.8448	20.6904	13.2041	14.2233	17.2909	15.6384	22.201	21.9832	25.439	14.4173	14.4445	17.0922	10.5515	21.9308	22.8528	33.1067	22.5795	22.4112	13.7944	12.7378	11.2865	14.1008
ENSG00000232388	23.7178	15.0751	15.5622	12.7545	15.2311	16.2178	16.9754	21.323	20.6979	19.0573	14.9327	15.5478	12.1133	21.0301	18.3669	25.8495	22.8911	24.5518	24.2556	39.3855	34.7169	46.545
ENSG00000158828	27.0673	26.3224	38.9249	25.6932	37.7507	27.0926	31.1692	25.1119	28.9459	23.5452	25.1786	27.654	17.5861	6.94233	23.1313	28.7792	22.6909	27.4054	11.3251	5.61663	6.04186	3.36564
ENSG00000130332	22.4133	17.4605	17.3219	18.3378	13.0406	14.2384	17.3861	25.587	22.7022	13.9094	12.9647	16.8286	12.9054	20.6221	20.1813	30.799	25.2446	19.814	19.9378	23.0752	21.5869	27.2754
ENSG00000128928	20.9597	20.8047	17.5727	15.2621	24.7604	27.7483	23.3029	23.8407	24.1571	22.5665	22.6513	21.2747	14.4708	18.8701	27.1673	33.9858	25.3648	28.4221	18.6772	14.1361	13.6473	11.8613
ENSG00000185651	25.838	17.3147	21.1781	21.2723	18.5228	19.2735	21.0342	22.8758	24.0903	17.5437	16.9364	18.3258	14.0755	19.3752	21.9315	31.8255	23.7871	22.0039	17.0761	16.3387	18.3082	18.3727
ENSG00000031698	29.7892	25.9644	20.5441	28.6432	20.7199	20.4835	21.9324	26.9691	25.8127	19.5727	20.7747	23.3197	18.4971	12.0985	21.4398	34.3085	23.652	24.9907	13.3416	13.1023	13.3638	14.6341
ENSG00000106554	19.7004	19.9195	19.2304	16.8193	20.6362	25.1322	20.3523	21.9471	18.6132	28.2844	26.1972	28.0259	18.3313	14.1367	18.9359	29.4193	20.3868	26.3749	23.6972	26.6032	21.7031	32.1979
ENSG00000183684	29.3514	22.4276	21.5044	21.8175	15.3266	16.3349	21.9488	29.9307	27.0494	15.7686	17.7403	24.495	17.5887	12.1609	21.9214	29.9003	27.8924	25.8393	18.9625	21.6592	18.9211	22.8218
ENSG00000138867	17.3152	17.5734	28.1419	25.4282	25.4621	21.3118	16.5493	18.5135	19.9828	21.5731	22.1993	20.7953	15.8608	15.4967	17.2112	21.1385	20.3661	21.007	28.665	27.5878	19.1055	23.742
ENSG00000177989	24.5111	20.5733	10.1449	11.1365	16.3594	16.7507	21.7214	16.524	22.2038	12.1731	6.76393	18.0799	9.15419	21.4569	21.2776	17.8288	20.5759	19.082	9.79652	12.0833	13.9386	14.0646
ENSG00000002330	35.6916	21.0729	13.0111	12.8224	11.4972	16.4688	22.8681	26.8859	26.0052	17.7823	9.40466	15.2231	13.8761	19.9232	21.8389	33.895	28.1338	19.673	19.7722	24.7182	14.6881	29.505
ENSG00000135506	31.3579	26.696	30.411	24.6	26.5595	21.3985	26.7573	25.2802	29.9974	22.4773	20.0223	21.5232	21.4576	11.4913	23.6986	31.6294	23.5646	20.9436	7.54284	6.93467	6.85872	3.84651
ENSG00000133142	25.5346	22.8866	15.4819	15.561	16.3149	20.9943	20.871	22.5083	23.4663	19.1215	14.494	19.5674	15.6718	23.2879	24.1837	27.5963	29.2528	21.0401	18.634	21.6422	19.8965	21.446
ENSG00000089597	19.3249	20.6662	31.8268	29.2858	23.8297	18.5328	20.833	20.5862	22.0531	23.5597	23.6946	21.8986	25.6442	16.7166	19.6081	18.953	20.0439	18.2119	14.6727	15.2476	14.0368	8.9056
ENSG00000111652	22.261	21.3341	22.706	22.7807	20.6466	22.0148	21.9159	23.0061	22.5297	26.4212	19.5573	20.1133	20.4309	18.788	22.4209	23.4209	21.6317	24.4471	20.7312	20.4462	18.6512	18.2615
ENSG00000078061	28.0527	21.56	22.8349	21.3045	19.1544	20.1101	23.8783	25.577	23.3069	23.8415	20.4482	23.5519	16.4919	13.451	22.4408	32.344	24.0118	22.8539	14.1823	14.0848	11.2933	14.4572
ENSG00000182636	22.5534	19.0394	20.2607	19.462	15.5711	24.1258	22.4815	21.5138	24.611	25.7925	25.3005	22.3058	21.4523	21.2806	17.685	22.4126	25.2022	21.3489	25.4874	22.9712	22.3273	17.2018
ENSG00000131584	20.3434	14.9077	13.3928	11.8304	11.2388	11.9863	18.7915	18.6587	18.3989	13.5845	14.262	11.8245	12.6775	21.8068	17.7961	23.0705	18.581	12.0235	19.3911	17.4761	13.2164	20.4807
ENSG00000090621	22.873	22.3736	22.3245	27.031	23.1039	22.5203	20.9478	18.8747	20.7845	17.5224	27.6182	26.6278	19.2657	18.8381	17.6789	22.7534	23.2097	22.0536	17.3759	20.8639	16.0479	18.0588
ENSG00000011009	28.5194	23.4831	20.5371	21.6759	17.5396	17.5093	20.7237	26.242	23.8418	19.5101	16.316	17.8919	14.7814	19.1277	21.8645	30.6344	19.9062	20.169	17.9446	14.7063	14.5708	14.1104
ENSG00000143434	22.8459	16.0605	14.2736	11.5348	12.9703	16.1676	25.2672	18.4891	17.9171	24.2164	16.9567	16.9998	12.3407	26.7008	19.8739	24.3815	17.2423	22.6537	23.1895	17.0466	17.1455	19.2702
ENSG00000143553	19.249	19.7289	19.3822	18.2611	21.2477	26.4389	20.5555	20.5264	20.9421	19.5637	18.4085	22.7256	15.6536	17.5135	21.9136	18.7216	19.4857	26.6999	23.9812	25.2382	23.1319	29.5656
ENSG00000100836	18.714	17.5437	11.2019	13.751	13.4552	16.0377	18.1326	22.2833	19.0001	15.2657	10.5647	16.8722	14.3154	24.5352	21.6758	24.0143	21.8871	16.5362	18.0719	15.4722	13.0806	13.9934
ENSG00000172057	25.7505	21.8197	15.8401	14.1161	18.0155	30.9298	30.5342	29.2344	27.5253	20.3975	13.6312	29.1617	23.9006	15.6085	24.7017	28.4991	30.6165	21.1122	12.7391	11.4005	10.3198	10.8766
ENSG00000100353	27.8838	23.4224	21.531	23.2627	18.913	19.6371	19.9422	26.4124	26.1522	19.1193	18.8236	20.7916	16.3611	15.1728	21.9007	28.7057	22.6745	24.1085	13.0976	16.122	14.4041	19.9604
ENSG00000211895	14.5199	42.7858	0.75513	3.14312	6.76139	3.23691	12.384	15.4272	19.502	31.9653	2.22412	12.4116	19.5512	5.60866	79.8294	9.85246	4.97432	85.5344	0.616473	4.9934	14.0504	7.97549
ENSG00000184557	12.1802	36.5787	40.488	40.7199	8.63193	4.21744	2.33039	15.195	5.59776	49.089	21.2638	82.1919	28.578	4.86193	24.4773	3.25431	34.3756	3.22444	1.08406	4.00525	4.10724	4.51268
ENSG00000055118	24.7596	17.3971	29.639	25.9841	29.2395	26.5103	22.3555	21.9675	19.3643	29.4215	25.385	20.2441	15.9914	18.2494	21.0246	23.5102	17.3718	25.08	19.4479	12.1112	7.15075	9.43076
ENSG00000168936	24.1656	20.8782	21.5122	24.5529	20.4676	22.0718	25.1443	23.5307	18.9554	23.4383	18.2441	19.9916	16.7077	17.1467	22.0401	25.8375	22.4274	21.7639	23.807	14.7761	9.24166	11.6219
ENSG00000066583	20.1483	14.2762	17.5918	19.9477	20.8153	27.393	24.2539	18.9856	14.532	28.1291	22.3946	28.1049	19.9937	23.4528	14.1311	13.5927	12.5913	21.0084	23.5617	33.4702	24.9921	27.6154
ENSG00000149294	24.9396	18.6344	32.3329	25.7098	22.4446	26.0485	25.2812	21.4788	24.3248	23.5854	24.6576	18.2199	18.2901	18.0456	22.5253	25.6057	23.7911	25.4248	13.8371	10.8306	10.603	8.58743
ENSG00000106333	20.0923	20.7032	21.8365	14.5841	7.04464	8.37205	23.1367	29.708	17.3158	21.2574	10.2976	10.5442	46.6811	13.914	25.0137	16.8583	21.5355	11.9009	14.7262	17.6331	20.7238	15.7862
ENSG00000129116	13.0683	16.5388	37.6531	39.5181	33.3528	21.9736	20.5613	15.8042	15.8997	21.7214	26.1973	21.2624	27.9548	16.7701	14.7794	15.7271	21.8998	21.538	20.8266	19.5519	18.1355	14.7509
ENSG00000167778	26.587	25.9284	21.5653	28.2422	24.1693	26.0066	24.6039	23.5677	24.5089	19.7709	18.6362	20.0658	14.8122	10.7419	26.0853	32.4018	23.4224	22.4995	12.2148	10.7583	9.12178	13.3533
ENSG00000149182	26.635	18.4036	12.8432	15.1677	15.5179	17.7239	19.907	22.547	24.3245	15.7886	13.7402	17.5831	12.0045	22.4868	18.4629	31.9257	26.0723	24.784	12.4357	10.9792	8.64964	12.0435
ENSG00000122705	25.1166	21.976	25.6916	22.6141	15.6625	17.6732	20.0148	21.6458	21.8701	17.2826	17.6055	18.9015	18.4046	13.9834	21.1899	28.3815	24.2251	21.8272	16.1333	16.2425	17.755	18.132
ENSG00000064601	28.1146	24.8281	22.4823	18.4004	21.6426	16.9271	21.4693	24.5653	24.975	17.7035	18.8601	15.5448	20.2961	16.8491	24.611	32.2637	20.2686	18.3339	13.0308	14.4628	14.8851	10.7854
ENSG00000158856	28.3209	19.0845	21.856	18.6688	23.8789	25.6636	22.5513	25.5966	27.4233	23.4273	17.0533	24.1911	11.5795	18.9681	19.3816	29.2786	18.3861	31.9145	17.5637	12.2405	8.53885	9.50536
ENSG00000105254	20.393	20.7627	19.3148	19.4292	14.2962	18.7877	18.8823	25.9395	20.4122	16.32	10.9854	17.1196	16.5946	21.2616	24.3483	27.9611	24.6274	19.2322	19.8178	18.9567	23.5543	16.45
ENSG00000104853	24.3577	19.2342	22.2407	21.6182	21.3626	19.8459	22.8781	23.6159	22.8423	24.9532	21.8219	22.0999	16.2083	17.0537	20.6019	26.1157	22.4014	21.0372	16.1021	11.9351	11.233	7.99497
ENSG00000187840	36.8855	17.7384	25.6712	24.0901	19.3874	23.9619	13.9041	15.9657	24.9335	12.2028	16.3665	14.6862	12.8869	14.5827	17.7303	36.207	19.8207	21.1152	17.9737	19.0155	14.9453	20.7411
ENSG00000131669	26.8369	23.5293	21.069	15.2894	20.2892	17.3298	21.1615	24.0989	15.9481	16.7901	11.2837	18.4283	17.9228	17.8993	25.5698	36.7776	25.9468	20.184	21.3134	17.7205	17.7284	21.0741
ENSG00000112667	18.7935	18.773	12.3626	10.7566	13.7985	25.0695	17.6655	23.8695	21.541	18.5631	14.9812	18.6157	13.3121	17.5613	23.381	32.0463	18.8626	29.8113	19.937	29.3948	25.8685	34.7732
ENSG00000198832	34.7937	25.3434	16.0554	17.4601	22.5075	14.9533	22.2762	26.7573	24.6243	12.5333	11.6212	19.3496	15.3144	9.81939	23.7171	30.6081	21.6621	15.9018	10.007	14.2941	21.4588	21.2174
ENSG00000176087	21.724	20.0971	22.119	22.1087	20.481	21.3342	25.0148	24.3197	22.6535	24.7088	18.7125	20.3686	18.9117	13.5564	20.2278	26.3491	21.1812	20.8015	16.9031	16.1509	13.9842	14.3549
ENSG00000167470	19.3576	25.8032	27.0226	30.2395	25.6978	13.3313	11.7786	17.6173	18.0725	20.0074	15.434	40.9626	19.0632	15.8273	18.8875	10.2978	30.1184	13.1972	10.9285	7.60843	7.91749	7.41578
ENSG00000123159	27.2722	19.5287	18.2856	19.9652	17.14	19.2782	22.8794	28.3913	23.3249	18.8139	14.7806	20.0646	13.2888	17.2957	23.8814	35.0999	24.8209	21.7733	15.0053	12.0521	9.39742	12.6219
ENSG00000259781	18.676	19.1386	20.6694	21.6211	17.5895	21.3757	18.1326	16.0587	17.8126	16.8051	18.8747	15.8558	17.7318	20.1063	20.6088	19.631	15.4755	20.6345	20.872	27.0157	27.0914	30.2638
ENSG00000130204	26.1656	16.9099	17.5754	20.5626	14.4951	16.3694	19.085	23.6484	20.7667	19.2141	15.4008	21.3166	13.244	19.6521	18.9086	32.4416	25.1588	20.5034	19.9932	18.2119	15.1784	20.4138
ENSG00000143621	23.436	22.6793	24.5817	26.8118	18.0101	22.3399	22.3976	23.9707	19.75	21.7622	18.9555	25.8377	23.0027	12.321	21.5678	24.6038	23.8987	24.5518	14.6589	15.6397	14.6206	16.1434
ENSG00000105258	24.0387	13.1719	9.97014	9.33349	10.194	13.0066	15.2181	20.3997	20.5838	12.9629	8.82134	13.2043	6.41787	18.8546	15.0849	46.287	28.2047	21.8139	22.7964	33.6738	30.8082	48.6491
ENSG00000127920	22.3465	12.487	14.9153	21.104	11.597	14.3971	18.4848	17.3057	13.6539	15.1772	13.7443	11.967	15.324	13.2273	15.7812	17.4479	12.8118	21.5656	20.6466	42.9708	45.6817	50.9785
ENSG00000174233	19.7807	22.4818	17.3646	14.0259	22.8164	19.2278	20.7936	20.8623	22.7334	20.9394	23.1279	23.8966	22.9804	18.0184	19.535	19.2153	19.4065	18.0478	17.5166	12.9952	9.99405	14.405
ENSG00000174851	18.7483	20.3347	23.8555	21.6718	17.0387	19.8923	24.7458	30.1182	22.1885	22.466	14.8197	19.9471	16.7247	18.2041	24.6801	31.2561	25.0308	16.8913	15.0948	15.9729	13.7071	15.1368
ENSG00000100991	20.8732	18.9732	21.2594	22.9987	21.2239	19.9754	20.6453	20.4154	20.1889	18.0975	18.1241	20.2229	20.7233	21.3792	20.439	19.8426	18.0966	17.6766	15.062	13.0075	12.8873	13.1502
ENSG00000132432	24.4952	19.2087	22.6083	20.0586	12.7804	19.5113	18.0464	23.9484	22.5829	17.0961	13.9618	20.3323	13.2961	13.9379	24.5697	31.5386	24.4999	18.4962	21.1666	29.3061	24.0382	32.9746
ENSG00000196656	49.9299	24.173	16.406	8.37659	14.2752	19.8859	12.8732	19.4934	15.0191	13.479	3.76034	6.856	10.4712	34.1655	6.72292	14.6324	8.99572	19.84	14.4176	23.7924	23.1519	65.938
ENSG00000071127	20.0197	22.9873	23.4477	24.5879	20.3468	20.9748	21.8065	26.4168	21.5893	23.5791	18.5662	26.1127	23.5393	15.0226	22.4746	21.0529	24.5332	19.7947	13.5947	14.3293	13.0128	11.9131
ENSG00000067836	25.8468	15.4153	18.7862	15.1087	13.9546	16.1839	19.0184	21.6808	26.1664	16.3019	13.0391	16.8864	12.9259	22.583	13.9351	35.2637	23.5334	19.8773	19.6423	20.4989	10.7273	21.3878
ENSG00000053371	24.8109	24.6391	18.8477	15.4756	18.3548	22.0852	21.7753	22.257	25.0685	16.6114	21.2395	23.6536	15.199	15.5668	24.1063	29.4315	18.9844	27.3794	20.3212	17.1003	17.7974	17.5849
ENSG00000136522	19.0447	19.6519	15.8121	19.4114	13.4831	22.0591	20.1332	23.0639	20.2002	19.5987	14.2461	18.4421	15.3109	21.6229	22.023	29.0924	29.361	21.8222	20.2017	24.1038	21.2999	21.3363
ENSG00000173992	25.2354	19.1511	11.5301	11.3364	13.2134	13.9444	16.3475	22.1969	25.2325	12.5278	11.2026	14.2678	11.4744	22.2284	21.0953	31.3254	23.0255	15.5959	15.3714	17.9467	17.3662	19.0462
ENSG00000138073	19.2916	18.8132	23.742	21.7509	21.2207	18.5773	22.1885	19.7822	19.7916	17.3923	18.1135	17.906	14.5434	15.1867	23.0877	22.2982	19.6766	22.9002	20.0102	19.9598	16.3819	24.706
ENSG00000115286	25.3193	19.8839	10.1145	8.61309	13.1193	14.0784	20.9502	25.0663	24.6927	17.9922	13.8328	16.3377	8.85918	21.4269	17.94	32.4404	25.1589	26.5656	21.7503	25.3935	19.3936	30.2492
ENSG00000171443	27.1182	19.6469	16.2374	16.7059	15.3389	14.5977	20.7177	23.8283	19.1642	13.8321	13.8613	14.4837	10.7059	17.4813	20.4762	35.6116	19.2787	18.5694	16.1144	19.8777	15.7127	23.5518
ENSG00000175203	24.7835	22.0466	22.0204	21.6039	21.2384	20.5512	19.6975	24.4648	22.8666	19.5927	18.7694	20.5775	17.0204	15.8147	23.7433	24.3541	21.8953	22.8541	17.2044	16.7975	16.9567	17.4754
ENSG00000107562	16.3263	15.9077	19.3369	18.9509	26.906	16.7476	17.0548	12.3881	25.2786	28.6441	23.9675	17.8319	21.737	13.1366	19.3734	21.0405	9.90155	12.4462	12.4676	20.0465	23.5458	16.3355
ENSG00000114378	22.1416	16.3872	22.0912	12.0704	24.447	22.6086	18.1314	25.2823	22.9074	26.1287	26.1884	14.2891	11.9915	17.3644	19.5307	22.0577	19.9798	23.7685	13.7148	19.4754	14.5451	17.6659
ENSG00000142186	23.1016	18.5681	19.2329	20.641	19.1741	16.5693	20.8679	19.8815	19.5366	15.8213	15.8508	19.1243	14.949	17.313	20.936	26.5699	20.737	19.782	14.6231	15.8133	13.612	16.7669
ENSG00000132002	11.6999	20.0467	15.7657	12.9529	11.1559	10.0407	11.9625	13.0112	11.5634	14.613	11.5822	23.274	8.74411	8.39833	10.909	15.1959	14.8841	14.8105	25.8172	48.5643	64.4954	69.0207
ENSG00000091527	23.0562	18.3185	24.4606	26.6615	20.7758	23.5397	23.0534	22.6328	22.0021	19.0335	19.7923	25.4278	18.6026	11.2014	17.9128	29.6021	24.3719	22.0983	13.6885	18.3069	15.5486	17.3967
ENSG00000115484	24.5045	24.8615	25.4055	27.9673	20.508	21.2919	22.849	22.2968	22.587	22.2844	26.4391	22.3845	18.3126	10.6823	21.1835	29.8032	20.4623	24.1981	13.4672	13.4824	12.1692	13.498
ENSG00000025708	20.9469	26.6311	27.337	15.6164	13.9534	13.6541	21.7772	13.7027	29.5646	8.91111	5.59037	17.2455	13.2097	16.7701	19.3739	13.3025	20.3824	18.6256	6.09815	12.8711	12.0586	13.907
ENSG00000121361	24.739	20.4002	19.1145	18.518	24.3264	17.482	15.1028	17.0117	27.5167	14.0287	19.2659	22.7535	11.3929	12.4455	13.1136	19.0761	16.6301	18.9621	22.5861	30.1869	24.7046	29.1325
ENSG00000204219	38.0349	17.5521	17.4395	12.4294	14.4061	17.5129	16.9664	22.7441	30.2815	13.0377	14.6213	16.6175	7.7678	18.1087	15.8786	34.5439	22.2031	27.0307	30.6756	20.2618	21.4544	22.815
ENSG00000142694	29.3614	27.9078	15.6907	20.2684	11.5483	11.3259	22.6786	23.5379	19.9068	15.7051	9.03765	14.7476	22.353	13.3599	24.882	27.4268	23.9092	9.00281	9.99651	14.0581	17.8941	15.9089
ENSG00000170421	17.9325	7.08065	29.616	53.9013	8.4345	22.2841	16.4021	18.3334	17.4168	18.571	10.2569	17.4812	10.9801	26.3052	16.5716	35.4616	29.4137	25.2332	17.223	16.1625	12.0893	14.8337
ENSG00000170348	17.7184	21.1932	32.3353	27.4515	23.3365	23.9667	19.9457	19.4212	20.4854	23.0336	20.322	21.6911	20.7263	13.3009	21.769	17.9281	18.3165	17.1326	19.4789	21.8862	18.121	15.3214
ENSG00000089248	33.1199	21.8979	24.3504	17.9283	20.6018	15.8046	20.1524	27.6444	23.3834	15.55	15.7522	16.0496	14.2441	14.6593	24.7471	38.418	21.6739	21.8394	14.0681	16.2747	13.5825	13.637
ENSG00000226094	10.0285	11.2781	7.97728	7.35529	11.8337	18.4934	24.0543	16.3288	10.2338	11.1423	2.27306	16.0378	9.84738	36.5957	24.1075	27.6852	25.4275	9.54342	25.3738	9.76512	13.5706	10.7665
ENSG00000082781	18.4931	23.6182	32.9783	35.6918	25.4794	18.0653	21.8583	19.5528	18.2948	23.9538	20.4231	19.7579	26.7149	11.1574	22.8131	16.9667	21.3583	16.2899	12.3089	11.2461	14.907	8.83248
ENSG00000184887	21.4668	17.1723	15.2239	15.1818	15.8588	15.647	19.8859	20.5705	16.0193	17.2705	16.0577	17.7214	14.4398	16.7347	19.0191	25.8521	20.4634	21.454	23.2978	19.9926	16.2658	22.6748
ENSG00000136521	18.4028	18.4055	15.6656	15.2701	18.0936	23.7023	20.9089	20.6363	21.0108	22.0198	23.8161	23.5752	14.9	14.3997	20.6637	25.9	20.6987	25.2653	24.4307	27.5111	20.9496	23.7465
ENSG00000074842	21.6867	22.8311	38.1451	31.6746	15.2449	17.2897	20.6356	25.9487	19.2011	17.8286	14.5576	19.4082	23.552	10.9092	23.8725	23.6085	19.8968	16.2432	13.9561	14.0713	15.0179	13.4892
ENSG00000135972	21.615	17.2659	11.8241	15.1901	16.9488	22.6764	19.9829	21.9918	26.0184	20.6203	19.1883	19.0361	11.5654	22.331	15.632	24.7442	20.6602	25.1967	21.2099	22.9398	16.6109	26.8361
ENSG00000171298	21.8489	16.3356	17.1861	16.1308	17.4948	17.2323	24.1538	22.2982	25.3193	22.8634	15.6982	18.3887	18.4037	20.875	18.6705	21.293	20.4778	17.676	16.4758	15.5635	11.9966	13.2436
ENSG00000118971	16.405	15.3938	13.4183	10.2521	14.183	23.9453	24.0414	22.8259	18.5137	24.9585	23.322	27.383	14.4044	23.476	15.3877	25.0094	30.5526	19.4045	26.5326	25.1377	18.5864	18.1403
ENSG00000085998	18.7217	16.6864	24.4883	20.552	19.5082	23.1494	20.2974	22.0966	21.3505	24.7423	17.0607	19.8313	17.7581	18.3337	22.1345	23.3774	19.5534	19.2049	19.5924	16.377	13.7487	15.9477
ENSG00000179094	29.0395	14.933	8.21452	18.4368	23.4016	12.4634	13.7223	14.2448	20.5998	17.5695	20.6943	23.233	15.0538	12.2256	19.8236	9.91818	17.7527	12.5415	7.9291	6.71984	6.87075	6.93287
ENSG00000125730	49.6619	17.097	28.7756	11.8563	33.1937	14.186	10.2354	16.7993	15.7792	13.9611	38.2115	12.7345	12.7202	5.17144	7.22689	9.22365	4.9546	12.0787	10.2706	20.2317	18.2458	15.4585
ENSG00000166848	21.5391	22.9886	16.4143	20.1386	22.3323	19.4286	21.2798	20.5472	22.561	20.3069	19.1877	25.6497	18.1897	18.5678	19.1755	23.0904	21.9803	23.5435	15.6154	15.925	15.6492	15.2651
ENSG00000100299	22.1967	14.9528	20.0791	17.1367	20.8082	16.4124	24.5241	16.2301	21.8012	18.6544	12.5184	16.07	7.25405	20.3105	23.1199	27.8601	25.4278	18.1563	11.3757	11.6274	11.1566	10.9244
ENSG00000178252	18.5855	22.313	16.8122	17.0219	21.522	19.1358	18.4287	20.5814	23.0183	19.4912	20.6268	20.4802	16.4431	18.1587	18.4243	20.2359	19.0529	19.9689	14.9378	8.82271	8.21357	9.77858
ENSG00000125967	26.5888	20.5127	13.0426	11.323	21.6738	20.4415	21.418	24.5605	25.0705	23.4279	16.1781	19.6464	13.9125	18.2109	21.7172	24.7007	23.4696	22.7356	20.8528	12.0975	8.38995	12.1527
ENSG00000140941	18.1663	19.0602	21.4409	31.2941	20.0488	22.6825	18.2783	17.1251	21.095	14.7555	17.7173	20.6531	16.1671	18.3853	18.9491	17.8753	19.7484	19.0213	23.3037	26.8983	23.058	27.0711
ENSG00000182326	27.1098	25.5207	25.2652	16.3924	25.1407	12.8286	20.1724	16.1789	21.4398	19.5699	22.7134	13.7618	24.9301	8.1811	19.0847	13.2266	16.1567	15.7973	7.2222	10.5646	15.0932	8.55497
ENSG00000106049	16.6786	16.4218	18.731	18.9356	21.1962	24.5779	18.6878	15.4867	19.5663	20.2807	25.0976	24.0591	17.5423	18.8994	19.194	22.3046	19.2442	23.4296	28.051	27.823	22.0679	20.4681
ENSG00000234964	19.4963	8.33472	19.1358	11.6796	8.20108	13.8908	16.611	11.2798	16.6212	13.198	17.8788	10.2461	9.1143	15.7541	11.8652	20.3781	8.61625	13.3546	29.1693	31.157	35.1448	37.3762
ENSG00000226210	24.6972	13.6311	16.5215	10.5978	12.8279	8.7256	16.5959	25.8754	11.8426	17.4681	10.8559	14.4255	12.6568	14.1714	15.4129	10.6797	6.15085	15.024	9.94781	10.2641	9.61115	12.0916
ENSG00000184584	17.2481	21.5812	24.9319	21.593	15.211	17.1363	20.1772	23.7439	18.2019	22.0415	14.7542	15.3489	18.9929	13.5934	27.5412	20.8616	17.6868	15.0882	13.3039	13.899	14.8565	12.7567
ENSG00000049245	20.1683	19.6274	20.5016	19.7026	19.3603	21.714	20.7042	20.1381	23.2849	17.8352	17.4901	21.7913	18.639	14.641	20.1366	23.3824	21.4255	20.013	15.533	17.8538	17.7166	22.1273
ENSG00000183283	16.3964	18.3016	20.4473	22.6946	22.0638	26.9828	20.3563	19.1559	19.9981	16.6363	20.5277	25.9659	20.5343	13.8369	18.9897	18.672	21.2044	20.9928	17.1099	21.4658	21.0682	22.6043
ENSG00000168288	17.5044	21.6062	21.3297	19.2944	18.9094	26.0586	18.5313	20.5898	17.9091	22.6562	23.1909	23.6386	20.0833	18.3393	17.0785	17.4928	18.6388	23.3833	20.5958	22.7247	21.7004	23.4339
ENSG00000271952	15.0003	25.2309	8.00055	5.81715	27.9346	15.7333	27.0403	28.6965	23.7128	20.2234	16.1583	23.0164	9.08747	23.2321	19.7369	18.4267	20.9698	18.6609	24.6299	15.681	19.3074	19.5574
ENSG00000187051	31.4228	16.3196	17.6673	16.4504	14.7729	13.2081	16.4897	22.5983	23.3014	12.7621	12.3196	14.4754	8.99198	14.1701	19.1028	38.5367	21.5544	18.1419	16.1629	21.1998	19.6911	35.9772
ENSG00000142733	19.8611	13.1841	16.4172	29.2867	22.774	13.1847	12.0774	13.1966	17.8148	13.106	15.4489	10.4503	10.7219	13.4854	14.2327	11.8151	14.2584	9.91788	13.9456	9.52951	11.6741	10.3799
ENSG00000244187	20.1204	15.6985	11.3886	12.9057	10.0954	13.3714	16.8659	21.4355	16.148	17.3437	8.3921	12.5949	9.52169	17.1601	16.7053	33.1169	20.0652	17.5899	23.7215	37.0834	26.4947	47.321
ENSG00000129009	34.9419	24.4077	7.46358	13.3449	17.2784	15.7533	32.2245	22.5551	19.0203	19.4224	12.4797	14.3364	22.3421	8.53133	21.1468	34.2904	28.0891	10.8422	10.6743	13.1639	17.5757	10.2509
ENSG00000099821	26.8093	19.3505	13.9222	18.7974	19.1393	16.8227	17.4156	21.2673	25.9154	15.2431	15.2278	17.4784	10.1084	17.6255	16.4964	30.7601	18.4245	22.9311	15.8943	13.4151	11.0307	14.3358
ENSG00000163644	22.2941	20.4974	10.8392	7.59593	28.6255	31.2058	17.6202	15.8608	27.7327	21.1896	29.1166	16.1264	11.2768	24.729	20.6589	26.0653	18.5831	23.2432	19.0567	18.3498	15.0078	14.8104
ENSG00000135447	57.8251	6.43439	8.67609	6.58492	16.492	10.777	14.4896	17.0174	26.3834	8.77199	7.73347	19.4966	6.56989	12.7231	7.666	30.5938	11.7832	18.2457	21.0817	36.2222	24.4368	47.9292
ENSG00000131069	20.7559	15.7089	21.8478	18.6195	16.8158	20.7042	18.225	18.1068	17.6611	19.4981	22.0089	17.8311	14.1774	20.6925	14.3144	23.5799	17.1637	22.2151	18.2402	21.2166	18.607	20.3469
ENSG00000088986	18.3934	22.9685	19.1989	15.6189	12.8878	11.2579	19.0305	23.8819	17.9006	15.2738	12.2718	17.5151	19.775	14.539	24.2564	18.2303	18.9296	15.5689	18.2957	24.3167	25.3632	33.443
ENSG00000141295	25.8192	18.203	10.709	10.5018	13.4619	17.2041	22.303	26.9601	24.9576	14.7877	12.5541	19.6784	12.2171	20.668	18.1733	30.1382	21.6799	22.7283	12.3874	16.9806	13.9461	15.5472
ENSG00000151640	21.1709	11.0253	14.5235	8.47884	7.6875	33.8164	22.6773	14.7285	14.8728	20.3916	27.3848	18.6889	3.80036	13.7756	7.98682	26.962	18.2924	27.5156	29.7834	14.1415	6.45639	11.9229
ENSG00000167775	27.4403	17.7895	20.4216	14.9507	13.0003	15.6817	20.5774	21.8602	24.1308	13.4297	18.2394	11.3037	14.4743	16.0121	19.3569	34.0532	20.9584	19.6759	15.363	15.3854	14.168	16.1926
ENSG00000115128	19.5027	20.3857	19.3065	18.3896	16.2594	17.7119	17.2575	19.5197	19.1302	13.3272	14.9144	17.4214	14.1218	20.5599	19.7436	22.7026	22.8888	20.6711	20.0525	28.0162	27.8296	29.7718
ENSG00000210117	3.60615	5.9808	1.37314	3.83414	0.856924	2.73493	0.581959	2.09941	1.6922	2.43738	0.611977	11.5869	2.58494	4.46807	0	1.18409	2.77391	5.0103	0	0	0	0
ENSG00000262919	24.6635	15.7976	19.8891	23.5101	19.8054	16.3938	16.2868	23.0232	22.6148	16.2628	14.6973	12.1451	11.6506	14.6207	17.4402	33.8829	22.0518	20.9984	17.518	18.7665	16.7807	21.5868
ENSG00000142227	20.9472	18.5903	25.7939	17.9862	12.6539	11.0168	14.3622	19.3259	21.9509	9.51996	12.9811	12.7931	17.8552	11.2091	18.052	22.9432	30.127	17.4233	8.81458	14.9596	18.9018	20.7231
ENSG00000142552	24.721	20.7525	36.0467	13.2042	16.9829	7.95261	24.1259	21.281	19.1599	14.7489	9.62321	10.5406	31.6055	11.3591	24.446	17.9079	19.9621	10.8046	8.57618	12.8345	17.154	14.0793
ENSG00000184343	26.7445	19.1602	10.6187	6.72845	13.6833	18.1702	17.576	24.1143	21.5634	12.359	11.7984	16.2432	11.1589	23.0081	17.2781	33.8096	22.6538	21.6528	14.6069	11.2437	7.89274	12.5533
ENSG00000213398	14.5356	13.6339	7.59437	8.47079	7.70285	9.4936	13.4172	16.2067	17.0961	10.5128	5.80224	8.88465	11.0376	21.2391	16.9558	14.386	17.3716	11.6	16.8248	15.9041	18.27	24.7838
ENSG00000104980	20.2275	16.2328	12.942	16.177	12.8511	13.9539	18.6856	20.9896	18.9625	16.5894	17.0868	14.8835	10.5005	20.6365	18.0826	25.1373	23.0862	17.3382	23.1608	17.2569	13.8606	16.8821
ENSG00000232112	23.4238	15.5679	11.559	11.9684	11.9714	17.2668	14.1407	19.6363	20.458	13.5329	14.0663	12.2672	13.5806	18.8059	17.9133	21.8439	19.3346	17.3865	17.7751	29.6682	26.51	35.329
ENSG00000173369	24.1695	38.2308	72.9316	20.2864	49.5721	6.96972	16.3879	10.8489	30.9057	4.11507	26.3307	4.23238	29.4606	2.75173	19.5589	17.9544	6.39161	12.5821	2.21627	5.04962	3.51866	4.83121
ENSG00000105379	24.8074	15.3367	8.91383	7.28824	15.0901	16.4289	15.081	23.3631	28.2913	13.9938	9.73086	12.6771	6.46432	16.353	17.4852	42.9366	22.9713	21.9529	22.9637	23.3734	18.9563	23.0791
ENSG00000061794	17.1739	19.8929	17.0799	19.9686	17.2251	23.2822	19.5167	21.1844	20.5253	21.9216	23.5514	20.7827	16.1653	18.4616	18.1119	21.6248	19.2057	21.0463	21.9161	25.894	20.2866	22.923
ENSG00000048544	15.4801	16.287	18.6083	18.4111	18.3374	27.8082	20.1242	17.659	20.069	19.4216	21.4383	22.7287	14.5091	18.6113	18.0515	23.9456	19.0861	21.1323	23.8792	22.5227	20.1306	21.05
ENSG00000102181	26.0539	16.9397	26.479	17.537	22.0968	25.9259	18.468	28.2861	24.4039	22.3501	17.8317	16.9379	13.8853	13.1429	15.4286	30.3376	20.8857	17.9678	15.5906	15.9088	10.8783	15.7132
ENSG00000137161	26.8422	21.9501	26.6158	17.7092	15.9292	13.5788	18.7464	19.1236	22.3821	15.2963	12.7857	12.1194	15.1442	13.2215	19.7402	27.0433	18.8957	16.3683	11.4113	12.0179	13.3156	14.4409
ENSG00000130764	26.5309	20.848	15.4864	19.4312	23.3677	23.2057	24.0454	25.2264	27.9648	21.0939	19.342	22.7627	13.902	12.7493	19.2058	30.3549	24.3719	24.8867	12.4419	10.3717	9.76319	10.5917
ENSG00000162076	20.5516	16.5359	14.673	15.8261	14.7705	14.6464	18.4095	20.3246	17.5344	15.026	9.93868	14.3537	12.6842	19.6988	19.6798	25.4533	22.0064	16.5046	19.4806	30.6474	25.1198	33.6165
ENSG00000196576	21.5719	17.188	21.4745	26.0932	16.3322	15.8888	19.1949	20.9048	19.8839	17.0093	15.4542	18.2764	18.8726	17.9296	20.929	20.3154	17.8892	15.0468	10.8487	11.3229	11.5302	11.7634
ENSG00000167543	28.0954	16.6148	15.4567	13.8307	13.7325	13.7752	18.2279	25.8447	20.6848	12.1042	12.0928	13.7468	12.462	17.1195	21.7197	27.045	16.3964	12.6924	15.0078	13.3098	12.5734	16.4578
ENSG00000111667	26.4242	24.1318	20.5581	18.8322	22.1984	21.4434	23.5449	26.5813	26.7819	21.0392	16.3764	20.952	16.9365	10.8917	24.9418	28.7781	21.8121	22.3191	8.94515	9.18892	8.37923	6.6139
ENSG00000130707	35.4079	15.3877	23.8638	17.4751	30.32	15.1524	15.2454	21.453	23.0139	13.3273	11.5702	20.4254	16.8188	8.76622	19.5522	20.42	13.544	15.0104	12.6053	15.455	20.1324	17.1451
ENSG00000141448	17.6408	21.2161	14.651	17.372	17.3409	25.1974	20.3935	18.5884	18.7991	21.9308	20.7175	23.0615	19.9019	22.9316	14.078	19.7265	15.4678	24.7213	14.1051	16.4051	14.4131	21.5551
ENSG00000138069	15.3261	19.8927	25.6692	25.3929	20.0746	22.7556	18.3289	15.1007	17.1284	20.0421	21.2972	21.1886	19.6633	15.8015	17.6962	15.3525	18.0539	15.4817	18.8176	24.5645	19.0274	22.3938
ENSG00000143164	20.1276	16.2587	20.841	19.1427	23.6835	29.3886	20.9476	18.677	23.357	22.3736	20.1869	23.2567	16.9662	16.7429	16.8834	24.6944	23.7353	22.8268	17.0127	18.0636	14.6447	14.3125
ENSG00000034152	19.55	18.0072	19.2893	41.8832	19.4082	18.9269	20.9216	19.2838	18.7524	21.6871	11.0884	33.4354	21.0253	14.4365	24.895	17.0381	35.2521	13.1939	10.9353	11.4767	10.7019	12.0168
ENSG00000005486	21.6989	19.6266	13.5221	15.6399	16.3044	16.0376	19.8109	21.8731	23.1224	18.6892	13.6726	17.667	15.9982	13.8472	22.3809	23.4199	23.1822	19.7323	15.4595	16.2793	17.9086	14.3854
ENSG00000168385	17.4823	19.4362	16.3574	18.4463	17.9994	21.4446	20.3605	18.7883	16.8986	18.6173	18.1901	19.4504	25.1188	19.2724	24.6378	14.8148	19.1809	16.3585	14.9935	19.7409	20.4831	19.0955
ENSG00000081041	24.0967	15.4544	7.3765	12.6388	9.32334	6.23018	1.34549	9.61252	5.33156	15.2482	10.7088	24.5478	11.7184	22.3314	18.7751	1.28829	15.7503	8.91499	14.6661	26.5774	42.0125	22.7772
ENSG00000220205	33.6612	26.3455	11.4431	16.5601	20.2022	16.3042	22.4628	24.4777	31.1089	15.2657	16.656	21.4418	13.124	10.8776	20.8151	30.8843	20.144	17.5928	16.133	12.1989	9.96356	10.5708
ENSG00000148672	15.2747	17.509	19.6618	20.2053	14.8037	24.6672	20.4107	18.0394	18.5406	17.9801	22.5397	21.5842	16.7834	19.3832	16.6217	19.8607	21.1327	16.0596	19.3477	23.6301	19.9145	20.0921
ENSG00000117419	26.591	18.9401	21.0551	19.2716	16.6757	16.4273	20.4047	22.828	24.2535	15.5773	14.2102	18.3705	12.5704	14.4823	21.0873	30.1257	22.2152	19.3288	17.3122	16.4648	17.0586	19.0832
ENSG00000218283	16.9903	18.9258	25.1056	22.9946	23.6217	20.2419	21.7305	18.9953	17.3735	26.1382	21.216	33.3525	20.6011	10.7613	17.3114	17.7357	19.6038	24.4427	12.0872	16.588	15.2243	13.7401
ENSG00000008517	15.0386	10.8993	18.1422	11.9897	9.36982	11.417	16.2782	11.7595	12.8552	8.49626	6.06904	11.7692	9.6862	13.1369	15.9444	10.5259	18.1631	17.6375	11.8117	29.4318	27.0346	30.8907
ENSG00000174307	25.3345	24.7153	15.6961	12.2491	15.8397	15.2905	19.2191	27.448	24.1654	20.0839	11.6833	23.3009	22.6488	15.0075	22.8071	30.3804	20.9033	15.838	10.017	8.92846	11.1662	13.5341
ENSG00000143222	21.6965	19.5657	18.1902	14.561	16.528	18.8102	18.8991	21.6379	23.1253	16.7455	14.0911	17.6709	14.2228	13.7952	19.7808	30.3803	21.8985	23.7097	15.5668	22.5348	22.2131	24.0393
ENSG00000135821	24.3155	18.7948	26.8428	17.39	23.4516	14.0274	14.4763	16.1748	12.3389	14.2767	31.1924	23.3559	14.9821	13.6239	13.9944	22.9511	17.3809	19.8462	18.5704	12.2329	12.5574	12.9086
ENSG00000112782	19.0276	15.9258	21.1941	15.7666	22.0927	26.2632	23.3017	19.4551	16.4796	23.031	28.871	26.574	18.9403	15.3855	14.6821	19.2404	18.2753	19.7457	12.6276	17.4878	12.8437	13.314
ENSG00000168374	11.7931	20.4209	24.8096	22.6633	17.8518	19.565	16.9425	14.5603	15.8304	20.3584	16.0845	21.5778	31.5764	13.0547	20.8857	12.07	19.4986	16.2473	16.955	22.6154	22.7795	21.4314
ENSG00000100028	21.9385	16.3061	14.0023	14.5382	14.2241	15.7538	18.5733	21.5861	21.1911	15.2451	14.7384	15.0108	11.9994	19.4372	19.3691	29.8779	23.8563	16.7906	18.903	27.121	21.9666	28.7252
ENSG00000013364	22.9206	22.04	28.7525	27.6752	16.4726	12.2575	16.2842	20.1319	23.5817	12.9751	12.279	13.6772	15.7905	12.2328	23.8922	17.8252	17.3237	15.5065	8.29307	11.7646	12.8489	14.6816
ENSG00000204356	25.2162	19.3849	17.3938	15.9449	13.3515	16.2446	15.7478	22.962	23.0224	15.0563	13.6368	17.155	12.8863	14.6383	20.4692	33.922	22.5463	22.2727	13.3415	16.7387	17.0859	21.0299
ENSG00000108551	35.3237	10.3768	22.7024	28.2328	40.1029	1.96828	6.18048	9.47379	9.94023	7.30098	5.8803	20.0734	6.31841	5.99663	7.18816	2.87895	5.77317	1.90036	22.5198	19.3074	20.0455	18.0526
ENSG00000105618	28.6959	17.8471	11.4927	13.7251	13.8211	13.7064	14.79	21.1497	22.5361	11.6416	10.7267	14.4239	9.67764	16.3395	18.0364	32.5026	21.9817	19.6607	13.6492	15.6985	12.9401	20.3089
ENSG00000214456	25.5149	13.5058	8.07685	5.99493	19.8351	9.19256	14.8348	14.6862	22.3328	15.7566	18.4175	21.7092	7.38027	25.2402	10.5199	23.2525	16.2575	25.6498	20.7116	16.8878	11.6528	15.6697
ENSG00000178035	23.8055	20.9727	22.2911	27.8438	14.0371	13.9331	18.9803	23.9049	21.2254	12.4022	18.2935	16.3663	15.3928	11.2306	19.1758	27.0911	18.7062	20.0267	15.0839	15.4255	16.1573	16.907
ENSG00000110719	19.9687	16.8837	17.827	14.8678	14.2886	10.213	13.7387	15.457	15.0793	11.5497	10.2422	9.28577	14.2003	15.5068	17.7356	12.6269	11.3911	13.4835	10.7788	15.7088	19.7716	23.7804
ENSG00000157110	17.4516	17.4909	16.9371	16.6233	16.207	19.3659	18.1626	16.9918	17.207	17.477	19.0995	20.1382	15.4106	24.4771	16.8297	19.9831	21.5217	20.4903	16.3732	15.1731	15.5799	15.5412
ENSG00000167283	19.0983	15.224	10.45	8.86546	11.2682	17.0331	17.3645	18.0103	18.9855	16.6869	13.0307	12.829	7.23304	19.5396	17.0854	26.2601	21.5007	21.2686	20.5881	36.5395	20.8878	42.8784
ENSG00000117410	21.9066	17.8899	18.952	18.702	17.2258	13.9021	18.6056	19.8155	17.9196	16.1991	14.2325	16.1669	14.8925	16.008	20.3126	25.34	20.37	18.4686	16.2489	17.4487	14.9798	20.7395
ENSG00000161547	13.2972	15.5021	13.2926	14.5181	13.2495	14.3627	13.7332	14.4953	16.019	14.8464	16.4002	19.0993	18.1194	20.6195	15.2619	11.596	19.0689	19.0423	23.6462	25.3076	28.058	32.023
ENSG00000204564	15.2827	14.9582	10.1177	12.6263	14.7465	18.8566	14.1813	19.839	13.6095	17.8223	14.9128	13.6651	10.4154	20.7287	16.7745	18.799	17.166	15.9452	24.9912	25.0429	23.8137	26.4148
ENSG00000102317	20.6769	16.2743	10.7613	18.3784	21.1156	20.8481	14.3932	21.6953	19.9236	14.1376	11.7671	23.9196	25.9588	17.4065	19.6256	13.8549	27.6923	20.295	14.8582	14.5831	18.2495	14.4736
ENSG00000182180	16.8686	16.7394	19.9847	17.5432	16.0589	23.43	20.3673	22.1583	16.7415	22.4084	16.6219	19.1573	16.4515	16.828	19.7788	21.729	21.1647	20.5469	20.4836	25.0923	16.8154	26.4437
ENSG00000183207	26.1254	19.3928	18.6238	16.0046	15.8776	18.0148	18.7083	23.8323	20.8505	16.3145	14.6161	16.0588	12.3809	16.6609	20.6494	30.7264	23.0386	21.6651	14.4114	13.3569	12.1161	14.2875
ENSG00000151726	14.2276	12.9956	16.5157	18.3148	24.7586	22.4627	18.949	15.6906	14.457	18.7791	27.9725	24.2576	20.289	10.6853	11.1697	12.9157	13.5451	21.0566	25.8808	25.9208	22.1665	17.7607
ENSG00000103415	25.3299	17.2842	21.6755	22.6343	20.9394	16.3029	15.6811	20.2742	24.5884	15.7964	14.7675	14.8595	12.3038	12.6562	21.3298	30.7278	18.2136	21.4341	19.3918	20.2428	18.7928	18.9785
ENSG00000168291	16.1053	16.6489	18.9934	15.9817	16.2817	24.5037	21.0157	18.7845	19.6621	25.3866	21.0234	20.2894	14.2039	18.5505	17.9365	17.3856	20.6941	21.5691	19.5932	23.6046	20.5415	19.1239
ENSG00000162878	20.0923	24.9715	16.2244	20.4022	17.8004	10.2583	23.3104	19.8834	20.9764	15.0857	18.639	11.9642	16.4878	13.682	10.6675	22.0118	15.2102	8.84301	22.2918	11.65	14.4865	8.3057
ENSG00000182934	15.5946	17.8313	22.6095	22.8553	21.0318	18.3989	19.5824	19.6308	18.4879	20.0366	18.8348	19.6773	20.7539	16.7336	18.1015	16.3375	19.8947	17.8138	13.6342	16.2292	15.619	11.5813
ENSG00000112651	22.9282	16.8028	12.6508	14.6108	12.2784	17.6527	16.8019	21.7411	20.5983	19.3061	14.7511	15.8472	9.48455	21.9286	18.1661	29.8892	21.4331	21.7718	19.1046	21.2947	16.6701	21.4368
ENSG00000184900	19.5851	19.6351	22.2668	23.6127	20.6678	21.5791	18.3381	16.7215	17.8164	18.746	20.6244	21.3994	18.444	10.1202	17.8199	18.096	18.0548	20.0935	14.3476	22.4051	18.8054	22.8925
ENSG00000179950	26.4025	18.6177	17.9551	19.7423	17.8766	16.698	21.1947	23.6267	25.7125	16.4321	15.2602	19.3782	13.2491	11.9453	19.8903	29.8752	24.3086	20.4929	12.3677	12.894	11.0992	13.9278
ENSG00000159111	16.2355	16.1118	14.729	14.0818	17.6668	21.7667	18.7701	20.0057	18.2763	19.8182	16.6518	18.6241	12.8461	16.7634	19.2952	20.3626	20.2514	20.3539	19.543	20.5362	17.3784	24.928
ENSG00000138080	17.2978	16.4609	40.5059	27.0075	11.9545	7.37699	22.7861	23.589	13.0536	19.3358	11.8808	11.0018	33.1226	8.29044	21.0377	12.0635	14.9524	10.5554	13.3838	16.1567	22.6872	9.4953
ENSG00000179115	23.0213	19.4579	20.4003	24.5043	18.3308	18.7885	18.7059	20.8326	22.5177	19.518	14.8513	20.1481	12.1876	15.3162	20.0096	25.5609	21.3415	23.3138	15.2919	13.7196	10.9814	11.6536
ENSG00000102225	16.5383	16.4386	16.6094	17.9265	15.0232	18.9068	20.4053	22.7795	15.8741	21.2512	14.5434	20.4748	14.5672	15.9622	19.4467	21.8143	22.4507	20.0469	18.4534	19.2762	12.6587	18.4384
ENSG00000065268	24.657	12.6305	11.3894	11.1722	10.2845	14.2223	23.9253	19.6646	34.1743	22.8361	11.8293	23.088	9.85647	20.1736	18.5495	27.1925	19.0067	13.0816	22.0144	11.1429	10.6437	11.4152
ENSG00000110917	19.2804	17.7789	32.8675	22.5924	25.6468	23.0014	20.5548	18.7572	17.7149	20.5482	18.7615	21.4626	14.6719	12.3037	19.4745	22.1447	18.6999	15.9379	12.6729	12.2223	12.9432	9.16865
ENSG00000140564	18.1839	15.3887	28.5472	32.7005	25.475	20.3558	16.6981	18.7307	16.1482	17.5803	18.7564	23.0863	19.5492	13.7681	16.4952	17.7028	19.8281	15.7001	12.2371	9.55376	7.52229	7.12591
ENSG00000100075	29.5057	24.7393	23.6107	21.6083	14.6511	17.6792	17.2755	18.5715	19.1874	18.2862	12.9449	16.5151	15.5146	11.5603	13.9062	19.7454	15.5239	16.3767	10.9937	16.8977	13.8326	16.2099
ENSG00000130734	20.4097	17.4961	17.4614	22.2527	19.1337	17.7771	19.5955	24.0858	17.8565	21.4271	15.2172	20.5913	12.6546	13.5376	17.7576	22.7982	20.825	18.9195	22.2097	16.618	11.2272	17.352
ENSG00000105202	27.3768	20.1008	17.4887	16.9689	12.4694	11.9177	17.2643	23.3225	22.585	13.9961	12.4479	18.6131	10.0305	13.1081	18.3619	28.2908	20.4858	20.4216	14.1196	15.6493	16.6435	21.9247
ENSG00000141858	19.2013	16.6416	18.0104	22.8446	13.7244	15.0391	18.0641	19.8716	17.9494	16.5339	15.5571	16.2248	14.6674	16.5475	18.7282	27.4858	21.5257	13.5874	16.8968	16.0665	13.4424	17.2574
ENSG00000130202	27.8398	17.2468	25.5301	20.3277	14.5872	14.6418	21.3972	23.1393	22.9402	16.322	13.1163	22.1633	15.3477	10.4398	18.9426	24.4542	23.8111	17.3555	8.67857	11.8952	10.514	11.0051
ENSG00000174171	21.4541	10.8882	3.259	7.74895	12.1072	15.044	8.57979	15.606	15.5453	10.4127	10.321	17.0682	6.60021	29.4223	10.7286	23.2761	14.4322	17.1376	17.6667	20.9717	8.40971	22.7195
ENSG00000106635	20.2987	17.9579	17.6888	18.3075	22.7194	20.3329	19.0269	20.26	19.7522	16.9626	15.0268	23.5944	13.5727	15.2901	18.1707	25.1194	20.9688	20.38	16.2875	13.8758	12.9357	12.9952
ENSG00000182872	20.48	16.5648	14.5859	15.0459	12.3914	13.9039	17.4716	18.9295	20.1794	13.3927	11.9953	15.141	9.63475	17.7735	16.7115	26.346	19.3282	16.8642	14.9738	13.8586	11.936	16.1551
ENSG00000128654	13.1678	16.7225	15.8523	15.8572	15.238	20.9859	17.0554	18.1533	18.7985	20.7539	20.3104	20.1299	15.5267	20.792	17.5264	16.2491	17.1653	17.7345	23.3397	26.6066	23.6446	22.7728
ENSG00000131097	23.3541	10.8168	7.86246	6.14277	12.5881	11.124	13.283	18.0177	17.9086	12.8974	10.4399	9.45617	4.86565	11.2039	9.01222	29.5515	9.80373	17.5099	20.7508	29.9076	26.9565	33.1782
ENSG00000213144	11.1585	15.1484	25.0138	38.271	15.2894	20.9862	29.7707	14.4943	17.8411	19.8434	26.0376	25.2517	11.0196	14.0765	16.6226	23.7862	27.6882	21.6454	22.289	13.5781	7.7179	8.0974
ENSG00000207425	22.5601	6.10041	4.66867	15.6433	20.9775	6.97408	14.2464	14.7519	10.9316	9.11579	10.8198	0	17.2846	25.0659	9.84711	0	9.4313	11.0728	23.7941	20.1042	26.2891	24.6753
ENSG00000122873	15.7928	18.1496	18.4982	19.2944	14.8686	23.1574	21.0817	23.8683	19.5542	18.6945	19.154	20.4263	14.448	12.8944	21.7691	24.5473	22.7117	20.3323	17.3873	21.6644	17.0888	24.9803
ENSG00000146926	23.5616	11.3532	8.19721	6.46119	11.5315	14.2907	18.362	20.0766	15.4557	13.6781	18.9587	14.9289	7.9315	24.6581	15.6393	26.8508	25.8517	24.1718	22.533	20.1177	14.8168	21.2388
ENSG00000183873	15.07	17.0319	11.7078	11.6642	37.0614	26.062	19.7925	15.5582	18.2191	27.2224	23.2188	16.9166	16.4276	17.1903	17.2464	16.3697	14.5325	18.6684	18.7488	10.2229	7.02602	8.36589
ENSG00000000419	13.0431	15.9039	13.8474	14.6577	19.5041	20.7239	19.5079	15.9674	18.209	18.8468	18.9282	22.4558	15.631	18.3757	16.5125	16.4773	19.6518	19.9001	19.8863	24.9845	22.4962	25.751
ENSG00000133243	24.0432	18.1452	16.7142	15.0199	16.8323	15.1199	17.5163	19.7504	19.7752	14.0116	13.8901	15.35	11.4197	15.8457	19.7207	24.207	17.9376	17.3675	15.6329	12.6007	9.24364	12.3581
ENSG00000119655	23.0678	27.8132	22.4348	15.2967	17.1485	15.6276	17.4761	24.7368	19.0667	15.9321	13.9724	15.8595	22.4968	12.9312	24.9885	24.9551	18.8352	17.5369	10.2955	14.113	13.1562	12.7737
ENSG00000185000	20.4081	13.3104	14.7937	13.3981	11.468	11.4237	14.7621	20.3894	13.6212	16.4398	12.7533	14.2667	11.1411	16.9713	14.6932	22.2493	19.5544	16.6907	15.9054	15.1177	15.046	20.2285
ENSG00000065717	19.8336	16.9708	16.6953	14.2047	18.0671	14.1969	17.9736	16.97	19.164	15.7102	15.17	14.7384	14.0893	13.3179	19.7235	21.4157	15.8707	13.2888	17.2848	15.9955	15.0298	18.2971
ENSG00000197345	23.8187	12.0353	11.1552	8.24025	13.49	17.5442	13.672	23.5323	20.2645	14.0367	12.2855	13.7036	8.49324	18.7944	16.8708	29.9129	22.2846	23.3666	26.5536	24.6201	23.1849	23.0124
ENSG00000255135	14.9602	20.119	3.28169	3.95182	10.9741	17.3273	17.4773	25.2449	17.1689	18.1349	8.27873	11.2161	9.48039	16.4205	20.948	28.7261	16.9488	18.7521	22.2561	20.8201	23.2607	32.2853
ENSG00000168497	10.8598	11.4993	14.2417	14.1878	16.7468	17.0338	15.4665	11.9519	12.1342	30.9386	21.1101	16.0722	20.822	16.8428	14.7722	8.91463	15.2028	17.4755	18.3058	26.2027	21.1448	20.3095
ENSG00000177354	18.9159	16.3925	8.44692	6.62869	15.4858	20.9828	32.3548	20.7021	19.7985	23.5855	19.2575	25.2881	15.3708	23.6954	19.3921	29.3592	25.4476	25.3432	10.3299	11.755	6.69772	9.76061
ENSG00000143549	9.59358	13.0507	11.5646	12.7379	23.6793	29.385	43.7244	29.8261	17.7014	13.1434	6.39917	35.6027	13.9094	39.5224	16.3817	17.7613	44.7057	7.32552	4.51825	6.53681	9.46394	6.63509
ENSG00000127054	20.7928	13.8236	11.4843	11.4094	12.519	13.292	14.6739	17.6974	19.3883	12.6323	12.5856	12.3523	9.80809	18.4349	15.6068	24.0135	18.8397	15.7294	15.2706	12.9938	12.1897	16.0311
ENSG00000225921	19.3545	17.0528	17.6233	19.3319	14.8723	17.7749	14.9169	19.1623	17.862	15.8632	15.8648	19.0958	13.5563	15.8838	15.7342	19.4064	21.0371	20.4374	18.1749	25.0915	19.7747	28.9549
ENSG00000100387	19.9061	14.1133	15.22	13.9371	11.2132	15.0819	14.5776	19.2224	19.2775	14.4863	11.8033	14.6778	12.0329	22.3548	16.5859	23.7623	19.8417	18.36	17.6184	29.1206	24.0736	30.8626
ENSG00000172731	27.4509	16.1892	15.2231	10.4083	19.6433	20.1751	24.3334	26.0447	22.5219	18.243	17.2542	22.3296	9.43128	15.0238	19.8626	32.2074	19.8252	22.0868	18.4825	15.2809	10.4949	12.9594
ENSG00000197894	17.8194	16.1641	14.67	15.7756	14.8372	26.7153	18.1194	17.6714	18.3388	20.3345	19.1139	21.2334	16.2374	18.6849	13.7123	24.5394	17.1143	21.9677	19.4651	22.3983	17.2112	19.962
ENSG00000198937	21.0753	19.2506	31.4513	16.3665	11.2023	13.52	18.9235	20.2955	21.0992	15.7977	8.40356	16.208	9.79687	10.0622	22.3986	25.2352	15.2364	10.8705	18.0059	23.9097	23.9654	34.6503
ENSG00000242299	23.1862	14.8855	13.8331	12.3342	8.63272	13.2695	11.8116	19.0762	14.1643	11.6453	11.3329	11.215	8.04203	15.0591	18.4499	23.6819	15.6161	16.4226	15.8245	23.391	24.219	30.4978
ENSG00000090861	20.7601	20.4794	23.7897	22.8378	18.085	20.8075	19.3731	19.8578	21.9753	18.3502	21.6029	18.2176	15.5468	14.0837	17.2861	24.7659	17.7387	22.3068	10.4035	12.2676	11.0296	10.5391
ENSG00000178988	13.9932	17.2379	15.9763	17.5637	16.4923	19.1094	16.5372	16.7863	17.9203	19.5203	16.9321	16.0715	15.0377	17.0033	17.4899	18.2459	17.7161	20.2584	20.5082	21.976	17.8132	23.2038
ENSG00000096696	20.8944	15.6384	23.2948	20.5032	28.1742	21.6922	18.5613	15.7239	20.0656	18.0677	26.0745	19.7141	15.1719	16.2782	16.0785	24.4355	16.0443	25.8825	15.4353	17.4736	12.5546	12.412
ENSG00000105552	24.8288	19.303	12.8791	12.1808	14.1422	17.8909	18.8349	23.6627	23.5548	15.5804	16.3332	15.8055	9.30419	17.5504	19.4131	32.3365	19.772	20.5688	17.8235	15.5673	13.0575	12.7673
ENSG00000165915	17.8457	20.5831	15.5317	16.8029	14.0847	16.4514	18.7075	22.3296	15.7141	17.328	15.5146	17.4289	19.2814	18.8236	18.5342	19.348	19.6074	14.2516	16.7195	12.6719	11.5846	11.2317
ENSG00000168509	13.9342	12.6146	9.6733	5.08319	13.3748	29.6692	33.3214	25.9188	16.3467	38.9507	25.781	24.6128	15.7626	16.0836	14.9376	30.1861	25.2945	21.5932	17.1258	10.9148	9.288	6.06403
ENSG00000109736	24.157	18.3585	16.715	17.6974	14.5723	10.3467	13.9803	16.977	19.1054	11.3459	11.3422	11.0742	12.77	13.9459	18.9149	18.8743	14.6888	9.9627	13.069	12.5928	14.6467	11.7918
ENSG00000176171	19.7372	24.1649	16.7108	17.3814	23.1004	20.2827	15.4131	15.0758	19.5024	16.5664	23.1009	20.5967	12.5216	11.2117	19.0692	23.6868	15.648	19.7062	20.5153	21.6324	17.1664	17.7334
ENSG00000213339	21.7336	17.3823	11.3382	12.8786	11.5862	12.4164	14.1102	19.3538	22.8965	11.7179	9.5604	12.8945	10.1554	17.0295	17.9143	21.2094	17.2953	15.3588	13.436	14.304	13.5989	15.2042
ENSG00000253368	18.1928	23.175	19.6576	22.2797	22.5298	17.7646	23.2513	27.0445	14.3837	23.1292	17.0375	20.3092	15.8341	17.2595	22.4251	17.7662	15.9654	16.5091	17.0694	11.7977	10.3773	10.6384
ENSG00000106803	16.0319	18.455	21.3817	19.0299	11.948	12.5026	14.4658	15.9955	15.0364	12.8136	11.7849	17.6122	15.9035	14.1064	16.9139	18.2689	17.7927	16.355	20.2406	26.7073	25.5632	30.5849
ENSG00000134440	11.2984	18.1516	17.0123	18.8643	17.856	26.4705	19.7721	15.6993	15.8295	23.4993	22.5221	18.0358	22.7475	15.7896	17.2812	15.8122	19.5822	21.5281	16.9773	17.8778	15.1362	14.1812
ENSG00000214026	13.0069	8.12022	11.7855	4.9703	4.83795	13.4402	7.6087	22.1698	23.2847	17.577	9.23211	13.9661	3.3678	0	8.06304	39.0413	12.1101	21.6731	16.6275	24.4427	24.6669	41.822
ENSG00000115758	15.2518	24.9251	17.7907	27.7211	17.5323	22.6203	21.6399	22.7672	19.6564	21.7089	20.4286	26.1222	18.0435	10.5439	18.7918	17.688	18.637	13.4736	18.7623	13.5905	13.9316	13.2061
ENSG00000197694	22.3952	16.0989	16.2236	12.3993	16.8611	17.4481	22.4019	22.2898	21.2619	18.8802	16.3859	17.1533	14.6642	16.6689	17.2003	23.363	23.8455	16.0818	10.4077	11.5157	11.7692	10.9162
ENSG00000120896	25.5715	17.283	10.4369	11.9429	14.5653	11.7054	15.545	18.3962	19.7602	11.5465	9.66476	12.1562	12.5506	15.9215	18.3731	21.0904	19.7923	12.1818	11.9269	11.4917	11.8513	14.7564
ENSG00000167085	21.8639	20.5043	20.3996	16.2454	13.7858	19.4795	21.0239	23.843	23.3707	22.5531	17.2942	16.9024	12.1977	12.4682	19.5608	33.0528	21.5018	22.9027	13.4977	12.5828	11.8206	11.0286
ENSG00000121671	26.3491	16.3202	11.8072	9.83413	18.7971	21.4097	24.5801	20.5467	24.7307	19.8823	21.0153	28.6105	11.8223	15.3997	15.3424	24.623	16.4591	19.1987	13.7419	16.3234	10.4551	13.8913
ENSG00000168439	19.451	17.0642	21.5338	22.3699	15.5656	15.894	18.6267	18.9141	17.6175	16.3713	24.1716	18.2949	11.7574	11.8413	17.1526	25.0961	17.4976	19.9632	18.7162	13.9154	12.8224	12.6044
ENSG00000112992	9.24363	16.6969	17.3327	17.5907	23.478	30.7609	17.6292	13.0553	14.2982	28.56	29.2487	20.5204	23.3089	18.1579	14.69	12.212	13.6351	20.5422	20.4493	22.1941	18.4568	11.643
ENSG00000198171	29.4743	17.2934	17.482	18.1147	16.4761	15.6587	19.8298	20.0789	25.7211	12.892	14.7649	14.9956	10.4743	18.6162	18.2967	31.0954	24.3762	16.133	10.6411	10.8338	9.65546	8.54767
ENSG00000125977	21.7889	21.0544	23.3785	20.6844	16.4106	21.2688	18.0732	20.64	21.9005	17.7692	17.0469	20.7855	16.6224	10.8674	20.851	26.4656	19.8675	20.9089	12.6364	13.1417	11.9483	14.3644
ENSG00000171603	20.9188	19.7873	17.6297	16.3979	25.2135	17.0742	20.2149	19.5605	23.3359	19.2777	19.8516	16.8776	18.2488	13.78	18.3254	20.0765	15.3261	15.8645	11.356	9.78484	11.6904	8.05766
ENSG00000278133	17.2561	13.933	11.1159	13.0558	16.5717	15.129	14.1333	17.4359	21.6897	12.8253	13.4862	16.2585	11.7804	19.2907	14.6925	17.467	19.5238	23.7724	17.1173	18.2755	11.5251	17.575
ENSG00000114626	24.5338	18.2811	11.5255	11.9146	17.0956	11.4023	15.8383	15.1838	21.2399	10.9906	16.0394	11.5579	7.07982	17.368	17.4298	25.1743	15.4223	14.0666	10.6923	11.9511	12.1237	14.3075
ENSG00000160213	17.6981	16.2574	17.8679	13.4029	15.6524	14.663	16.5031	18.6719	15.3085	16.6689	13.3568	11.8537	12.3363	15.9829	18.5181	19.9199	14.3687	16.6562	15.0215	26.5236	29.9779	27.3138
ENSG00000086061	14.8927	22.7034	25.2416	21.9383	16.8196	17.4054	19.8011	18.32	18.0613	17.6063	17.4994	23.3584	16.4508	8.93124	14.327	21.1766	20.3308	18.7978	13.6089	12.5191	11.363	12.9147
ENSG00000137806	25.1246	17.9945	9.31126	17.9987	18.1649	6.23381	22.7491	22.73	8.16416	19.3057	13.4375	12.4129	7.87227	25.503	20.1123	30.3631	23.6573	21.6031	11.4505	27.1943	23.2468	17.7616
ENSG00000089737	22.6364	19.1291	13.78	18.1744	20.465	23.8607	21.6562	20.377	24.2904	16.7258	16.6679	22.6447	14.5259	14.1958	20.1275	26.0734	24.0096	27.0043	8.256	8.55397	9.31068	8.04979
ENSG00000189171	26.912	17.1414	7.8373	8.87448	12.0171	15.1273	17.9115	20.5508	22.0169	8.26465	6.72291	16.3319	8.57991	16.2815	19.1254	35.7355	23.7485	15.0863	10.7939	19.2641	14.4224	26.3173
ENSG00000155657	12.6117	11.8307	12.965	11.7351	12.59	18.2285	15.3997	14.3065	13.0819	16.4062	17.4155	15.9376	12.8867	24.4651	12.2701	20.5776	19.9857	17.5564	22.9347	26.6606	19.9654	32.4928
ENSG00000105058	18.6115	18.9904	20.1718	21.2889	15.9555	14.1103	18.2931	19.7184	19.8572	15.2714	14.2758	16.8985	15.6621	10.9923	19.971	24.7507	18.9019	17.5582	13.4076	17.3682	15.6206	21.466
ENSG00000163634	17.979	14.4076	18.2926	14.3848	14.1431	16.523	16.2374	17.2849	20.4468	14.9576	15.7687	16.7829	11.4786	17.5843	14.9031	22.2057	19.4018	19.0737	21.0358	28.5805	22.4409	26.4926
ENSG00000224631	23.6553	17.748	16.992	15.2011	13.4867	18.0718	15.3119	26.1475	23.3799	11.9328	14.2636	13.1783	12.1635	7.64941	16.9802	24.8953	15.1634	23.6263	13.4967	23.3523	17.7163	29.0919
ENSG00000261371	25.53	19.918	24.7123	29.8294	26.6083	13.1889	14.3624	13.1432	17.2997	12.4856	16.5031	14.0204	18.9844	8.7323	18.92	12.0638	11.4928	13.2719	5.48768	12.0788	12.4783	11.5589
ENSG00000184281	26.191	14.8056	15.7495	14.0355	12.6228	12.2573	16.9217	21.3505	19.8851	14.3988	10.6892	17.8779	11.5685	9.85531	17.3611	39.7444	24.1546	19.2517	14.977	13.0625	11.7936	14.8657
ENSG00000207554	7.66306	12.7092	9.7264	8.53552	21.2446	9.20191	11.13	6.44403	14.983	17.6964	16.0389	6.56594	11.2912	42.726	17.2324	12.581	23.087	9.75964	23.481	12.9216	17.2131	17.3004
ENSG00000100554	14.2827	21.0092	13.9808	15.2629	16.8877	21.8743	17.4174	17.4742	17.0804	18.5002	18.1298	19.3873	15.3268	15.2057	21.4037	22.322	20.3335	19.3252	17.2829	22.7005	20.3196	24.2565
ENSG00000102172	18.8682	16.6067	15.6487	21.3302	21.0153	23.6774	19.4385	20.2023	29.4333	14.4449	18.0137	22.0324	14.2004	17.8289	17.8342	18.1726	14.4308	16.0689	12.3686	19.1298	16.222	18.2121
ENSG00000181789	16.636	19.7603	20.5105	22.9536	17.7117	18.1457	17.9399	21.0242	17.566	16.827	17.0219	18.4707	17.8292	16.4274	22.912	17.6686	18.5749	17.9589	11.5468	11.6966	12.8666	8.42886
ENSG00000106605	28.9521	18.6039	19.4336	15.7492	14.6877	17.0299	16.9941	18.789	21.4215	13.6753	14.6028	17.8265	10.5214	13.8066	16.6984	35.3733	22.2187	24.0885	14.6482	15.0804	13.1992	14.5406
ENSG00000185627	24.3418	16.807	13.5251	13.517	14.1429	15.9661	16.5698	21.4025	19.6369	14.8462	11.9509	17.3659	11.6889	17.0334	16.5089	23.7822	21.031	18.8325	14.913	17.1656	14.8427	16.3252
ENSG00000237441	19.6131	16.1836	14.6404	16.1008	16.9	14.8154	15.8258	16.5574	16.6358	15.3296	15.7165	12.8629	13.2641	16.9444	17.2438	17.1818	15.2031	15.5213	14.405	14.7701	14.5476	15.5493
ENSG00000100216	19.7204	15.4622	16.2583	16.9315	14.3616	18.3769	19.2718	21.6757	20.2724	17.4555	15.3086	18.0526	12.9699	12.9311	19.5594	26.3678	20.2745	19.904	14.5752	20.4405	18.0837	23.3472
ENSG00000169740	19.8428	14.0191	12.7121	11.9052	12.9851	14.5698	15.9009	18.4249	21.3552	13.0135	13.2436	15.2535	10.833	12.8006	14.4278	27.2507	19.6048	22.1242	21.1627	22.0129	21.9163	26.7334
ENSG00000226074	9.97134	18.4538	3.78871	15.1779	9.9152	17.851	19.4068	15.7792	11.3965	7.95445	4.10334	12.0089	6.87663	45.2695	9.76118	17.7759	22.3849	9.47628	13.9875	7.95029	6.06268	11.4698
ENSG00000067182	18.2704	19.1923	34.54	32.3821	16.7902	9.51934	14.4163	17.7158	17.1814	13.6256	12.1986	21.916	19.5672	9.16039	19.3254	11.4897	19.522	12.8985	9.7038	9.81524	12.7624	9.32463
ENSG00000143420	17.1871	18.0432	18.8685	15.7717	19.0842	19.0698	18.3349	18.1406	17.0415	16.814	17.3943	20.6744	14.7146	10.4125	16.4136	18.9826	20.6465	18.3902	17.0077	17.2174	16.4773	19.1002
ENSG00000179820	12.758	21.2256	18.5731	21.0401	14.4607	12.8918	16.1308	11.3431	11.8514	20.7797	17.3818	43.78	31.4005	10.3963	14.4156	11.6012	24.4957	12.388	8.8486	12.4658	11.9566	9.83914
ENSG00000023228	12.2289	18.9457	14.6971	16.7103	18.4626	25.013	19.6189	16.8462	17.826	22.6024	27.7916	19.4687	16.6634	18.1039	16.8528	15.2957	17.7048	22.0054	20.0962	19.9474	13.9778	12.1223
ENSG00000129055	17.5468	17.2401	15.7338	13.01	17.7851	24.9518	17.2451	20.5153	16.219	17.3365	17.8877	20.4855	15.4614	16.6146	19.5022	21.9642	20.8696	16.97	17.4125	18.459	17.767	17.5005
ENSG00000113721	15.0491	11.1802	15.7127	23.2754	14.582	10.1365	12.4425	11.3483	13.0515	13.7654	18.6761	10.7969	17.7984	15.2936	13.8469	7.10191	9.7326	10.526	22.5127	18.0521	20.9801	9.95991
ENSG00000161544	18.909	10.5776	9.00805	14.815	16.025	11.6826	15.8883	14.9425	10.867	15.2309	12.1358	11.6134	13.4509	13.3163	12.475	10.0477	13.784	12.9828	23.5545	30.9679	34.0791	23.2355
ENSG00000114850	12.3165	12.3757	19.6454	32.891	11.8884	20.6896	14.7448	15.7457	14.4987	17.1849	18.3294	18.3909	16.0947	12.23	16.2678	18.211	18.9462	16.8159	19.0902	23.2225	16.6311	23.3724
ENSG00000146147	17.7063	15.6254	17.0602	19.1873	18.345	18.7174	17.1251	15.9275	22.0499	19.4081	22.8928	17.2067	14.7665	21.1531	17.7904	25.4428	17.5487	23.2354	14.3898	13.5603	11.9573	11.2108
ENSG00000172586	18.0565	14.4797	15.4573	13.7632	11.9449	16.0832	16.6512	19.2529	19.1653	13.6349	13.1045	13.92	9.93653	15.5193	15.6969	25.3011	18.3157	17.9769	22.9409	25.786	21.3736	35.9014
ENSG00000205544	19.2151	17.4298	11.5561	10.7997	12.8575	10.5219	18.1914	19.1155	15.6247	13.4211	10.4772	12.3332	8.45315	16.4377	19.3878	30.0663	21.4105	20.6613	12.5173	20.0261	17.7421	26.1761
ENSG00000146007	20.083	18.8758	16.6444	16.7524	15.5646	17.0888	20.1797	20.7207	24.5126	16.3958	14.3538	16.1467	12.0288	9.05451	19.0856	29.2835	22.0688	21.7403	11.5648	14.1638	14.0523	17.1793
ENSG00000102125	16.6214	14.2916	8.72224	10.2089	11.3678	12.5861	14.3339	18.2344	16.9643	13.3496	9.44059	11.004	9.46332	20.0311	16.9535	21.5409	17.0507	13.829	18.7101	17.0429	15.0669	20.545
ENSG00000163430	17.0054	19.4003	17.349	14.784	19.457	12.4825	17.9342	14.6844	21.8879	16.4422	20.9193	13.7774	45.4596	8.87778	14.5738	19.034	16.1079	7.65668	15.4597	8.71475	12.5057	7.96041
ENSG00000143416	27.4471	8.13621	12.2846	7.88712	15.3826	11.849	14.9868	14.6264	17.4049	12.6766	13.8952	14.586	8.49449	18.4907	9.80214	24.1165	13.1753	23.3842	24.1958	22.7424	20.1498	19.9615
ENSG00000126456	22.2467	19.1556	11.0626	13.0272	11.4422	10.8576	15.2598	17.221	19.8202	11.2489	9.94841	10.8821	10.5092	16.1164	19.3309	19.6309	15.4247	13.4475	11.1897	11.8155	10.6906	12.7574
ENSG00000154930	13.0805	13.0371	15.1647	16.718	19.5577	17.274	17.8127	14.7234	11.8764	15.3851	22.0785	12.9944	9.41475	12.8038	15.7128	23.8748	13.0113	16.3029	21.4364	23.5604	14.2169	20.8571
ENSG00000183605	16.5667	14.8483	12.2715	13.0201	11.1987	17.2485	12.4567	20.66	16.8169	16.5254	16.5299	15.9157	14.7578	18.1761	22.9204	24.3322	17.8225	17.2812	24.4699	14.6781	13.1084	15.9784
ENSG00000090432	20.3175	19.0669	15.7027	15.9953	18.7863	21.9501	21.1176	19.0893	22.3484	22.7572	20.6877	20.0371	15.0205	11.2783	20.4859	23.6139	21.8374	20.1234	16.8825	9.57959	9.45828	6.53981
ENSG00000116251	23.2543	17.1208	12.594	15.0432	12.2839	14.9948	15.6535	18.7013	19.5633	11.912	13.6967	14.1584	11.9511	13.011	15.3785	22.5888	15.3797	22.2397	15.157	21.5793	19.1389	25.9357
ENSG00000113141	21.7972	17.976	14.8668	15.717	14.8843	17.1897	18.7477	20.5454	20.232	17.8188	15.5381	17.6631	14.2939	14.8205	17.8234	28.3338	23.2961	21.6422	11.0094	11.6991	13.1147	12.5497
ENSG00000108826	19.6855	12.1457	12.9403	12.4891	8.89367	11.8884	14.9821	19.8396	16.9164	13.8255	10.3521	10.5506	8.02324	16.687	14.5218	29.7389	19.9562	16.7705	17.6657	23.3587	17.9404	29.5657
ENSG00000136826	10.0929	17.5504	3.98094	3.19629	13.664	7.11576	3.86106	8.76563	7.23313	19.9873	18.0037	23.0983	7.59821	14.5106	6.13594	1.27632	5.86396	6.7856	11.8307	26.3499	27.4458	27.2602
ENSG00000163513	12.1462	15.8044	31.5314	37.4755	28.2064	16.9707	12.5685	9.92402	14.2736	17.8373	26.6017	14.6952	18.9577	7.76689	13.1881	11.2887	10.1651	14.1234	11.8381	18.4776	15.1213	13.1241
ENSG00000140403	9.09289	18.0054	21.4415	30.7529	20.8912	21.7338	21.7049	16.7359	13.8272	21.0163	42.3658	22.259	20.0907	9.76116	21.0538	12.3691	17.8152	12.3802	7.55585	11.0588	10.2907	8.68271
ENSG00000213593	16.7264	15.9165	18.6664	19.9662	16.319	17.6784	16.5446	18.4118	18.8538	23.2821	16.9719	17.4234	15.3393	12.2086	16.783	18.6418	18.2663	19.8337	15.9653	16.3024	15.5006	14.8316
ENSG00000100422	23.9159	19.7994	19.3535	21.9719	26.0555	16.6937	15.2186	14.3107	17.4422	15.2383	16.2649	19.3388	13.5208	11.9827	15.6979	29.9702	18.0203	18.8962	14.2106	10.9926	11.4614	11.2049
ENSG00000083444	18.8799	16.1072	26.371	17.1737	16.5831	10.5835	19.4519	15.8503	14.2972	14.884	17.9364	12.0063	18.1503	10.4941	16.2292	19.7815	13.6328	10.9431	11.5816	14.3521	16.8154	10.7839
ENSG00000154553	18.4028	24.0662	21.697	13.8942	22.0313	14.5545	20.6569	8.31476	29.9381	16.2115	16.4413	33.8315	19.7877	16.6711	17.6658	17.4028	20.0378	14.7938	8.89184	8.68915	12.601	11.1904
ENSG00000171503	20.03	15.7953	19.2753	14.0843	24.0969	23.9351	14.4359	13.0379	21.8717	19.2652	19.7745	16.4726	13.1059	10.8704	11.4404	19.1574	13.5393	18.5876	21.8894	20.0593	16.7927	18.134
ENSG00000177383	17.6269	16.8296	15.8952	13.4094	14.817	22.0249	16.4001	20.2738	21.2415	19.578	13.8121	15.9252	16.7789	15.0429	17.1181	18.0871	15.0751	19.9662	20.4638	21.3874	19.8109	19.4915
ENSG00000116030	14.9352	15.1289	15.965	15.4388	14.0022	18.0046	15.7817	18.0539	15.9524	14.1501	15.3073	16.5544	14.2148	15.6548	14.5795	18.5855	18.5227	16.9642	17.7856	27.6534	23.0646	30.5898
ENSG00000118046	22.0381	15.54	13.7753	16.3142	14.448	14.122	17.2008	19.8081	19.307	14.4177	11.137	15.8574	10.1157	15.4218	17.2435	26.4698	17.9259	16.3468	14.4285	11.3931	7.98589	12.2215
ENSG00000102878	17.4129	15.3188	6.98158	6.14332	10.0425	9.08675	10.0896	12.2454	13.2891	7.52144	10.0925	10.4059	5.49137	21.7053	13.25	18.9672	13.7406	12.8381	15.0808	16.2258	9.58636	19.9393
ENSG00000241685	19.9232	13.2329	10.0287	9.37951	9.76385	16.4189	16.3459	18.0565	17.4034	13.6638	9.87152	13.0999	10.4312	21.052	15.2527	24.2575	22.7628	18.4829	18.1982	25.2732	19.9944	29.9785
ENSG00000104957	15.4383	14.5854	8.65406	11.4317	12.0348	11.5286	13.4862	15.4258	16.615	12.1161	10.4193	11.0392	9.85095	19.5233	16.3652	16.8852	16.1419	13.0454	14.0746	11.7964	14.2524	16.2575
ENSG00000122862	12.7031	15.8011	28.7774	23.4466	24.3114	12.0808	7.68758	8.11314	10.1865	14.2986	21.7282	15.6291	16.545	12.0162	12.5914	6.46787	14.3789	11.729	7.45918	19.0032	21.2098	16.3361
ENSG00000117298	24.485	19.5278	20.2842	21.4699	21.05	14.5638	15.8228	15.0749	17.3475	15.1661	15.3961	15.8091	13.1918	13.3311	20.4113	23.7668	15.2215	14.9954	8.42509	8.04981	9.54132	7.4094
ENSG00000159346	13.5012	16.9658	18.9788	17.5673	20.4213	17.5025	16.4589	15.8722	13.0998	19.5173	22.2213	23.1957	18.4235	15.5102	15.5679	14.7268	14.4143	15.8453	16.2636	17.5225	17.6311	15.0249
ENSG00000185274	20.6245	17.5789	24.465	7.98455	23.7989	21.4903	25.4829	15.7417	19.8241	22.2662	22.388	15.467	11.0146	10.7775	23.6169	21.2208	19.6372	26.8468	15.3176	4.50585	5.06657	2.66981
ENSG00000165688	20.7263	17.0207	13.0496	14.9549	14.3776	17.0031	19.3242	20.8616	25.8077	14.3609	13.4126	15.5032	11.1582	13.3012	19.7002	30.283	21.36	17.2806	11.307	12.1963	10.902	11.8739
ENSG00000196642	25.5144	14.1852	15.0409	11.842	15.7328	14.5996	17.7687	19.9969	20.5651	14.4116	9.92319	14.8892	9.15607	13.6048	15.7507	32.3838	20.8261	16.5697	14.5559	13.4275	8.20265	14.495
ENSG00000105185	14.1057	12.8886	15.6244	15.3084	10.9662	15.9726	13.8937	17.3407	15.6286	14.1612	13.8345	13.5457	10.1034	22.7231	14.8428	20.0849	17.2258	14.366	17.2498	26.2383	23.7203	27.4858
ENSG00000112378	17.0567	12.9782	17.9129	15.645	17.8208	23.5721	18.0893	18.4357	19.7818	22.0796	21.8548	21.7824	14.4499	16.0767	12.9826	18.6375	20.0937	18.5638	15.8024	21.5669	11.7745	14.4459
ENSG00000132341	15.1146	15.9812	21.084	26.5469	13.514	19.5515	17.2728	18.2851	17.8746	17.244	18.1034	21.3811	15.6528	12.1217	18.7187	18.3732	20.3677	17.6352	12.1642	15.5319	14.5164	15.4798
ENSG00000157570	15.8801	14.7341	23.069	12.9609	22.0935	17.6124	21.2392	14.0061	18.2767	22.8668	19.138	18.2518	18.0586	12.5755	23.3473	20.1262	13.9759	14.2321	11.9025	9.36951	9.74878	7.29852
ENSG00000229344	0.0719114	0.834856	1.09529	0.273064	0.854411	2.65874	0.174076	0.279101	1.51851	1.82267	0.488146	1.77145	0.300692	2.22749	0.693051	1.35772	0.829733	1.43624	0.795708	0.627197	0.165202	0.974099
ENSG00000106400	21.2285	15.7511	12.7859	10.7276	11.3263	13.3491	14.1343	18.4301	18.9938	10.701	9.2745	12.2405	9.05463	15.5223	17.0564	27.6773	18.6059	14.4844	12.8111	17.1643	14.7429	23.3559
ENSG00000100239	24.3522	15.6093	15.0298	13.5712	16.2971	14.1333	18.614	18.4956	20.5766	15.1597	11.5375	14.8872	12.2956	13.8737	15.4564	23.5579	18.0022	15.7484	14.0317	10.7557	9.68911	12.7037
ENSG00000160360	21.2573	17.3743	11.2855	10.2067	13.6774	9.53767	15.6198	14.8928	14.9604	12.3548	14.1172	11.0616	11.894	21.8056	14.6729	14.4175	14.4278	17.2406	22.7488	12.8208	9.73616	10.898
ENSG00000204469	15.5982	15.5896	16.9179	18.1306	16.973	15.9196	17.5312	18.6223	18.0463	18.8016	17.8008	18.8615	16.0477	15.1415	16.8184	15.98	18.2056	16.6005	12.1774	10.7465	8.57418	9.80807
ENSG00000087087	18.7579	15.01	12.7257	12.8249	12.1348	12.5485	14.6298	18.4852	16.4182	11.6361	12.1068	14.3611	12.2439	14.9409	15.9503	18.5524	18.4737	17.0087	11.8777	12.3474	12.5134	16.4861
ENSG00000213553	22.2084	19.9937	24.1264	25.221	15.8809	13.2561	13.357	19.5036	17.2484	13.2472	19.8039	16.5181	14.5559	10.6691	17.9601	16.9646	10.7758	20.9366	18.2466	12.8235	15.2349	16.6134
ENSG00000159387	10.9948	14.9923	2.6372	2.86001	13.5777	15.2791	24.7871	25.1864	30.5363	13.3242	10.8597	17.7873	8.23976	15.7099	18.3789	25.9867	46.7819	13.9202	7.35648	4.5556	6.70679	1.5636
ENSG00000063244	14.4092	17.0782	19.1399	21.4515	17.8848	15.2532	16.3005	15.3341	16.3167	16.554	17.4649	17.1177	15.1143	17.0373	16.5403	13.9415	14.1756	16.4554	15.1252	11.4655	10.5686	9.38672
ENSG00000204843	16.8615	16.807	20.6175	18.8745	19.9669	24.278	28.9018	22.0087	18.2652	20.2553	17.4726	21.954	14.4614	9.91032	18.4094	23.9881	20.6081	18.0525	6.08626	6.09313	5.42885	5.32301
ENSG00000142634	16.7612	17.8521	17.9664	14.8042	16.3462	13.2079	11.6484	12.7286	16.458	11.5744	13.5646	22.8705	15.6839	14.7953	14.2085	16.7972	18.4639	16.7422	11.8585	9.5825	10.3423	10.3304
ENSG00000147853	14.2328	16.0392	17.6312	17.0319	27.2832	23.3973	16.1453	12.7167	20.4317	18.0974	19.4009	22.2155	17.0038	10.5219	10.4468	16.3533	15.4418	17.7171	19.8245	17.2798	12.876	17.3488
ENSG00000138347	11.8649	19.7644	14.8128	15.1199	20.8322	27.8766	21.7933	21.2388	20.7158	19.5615	17.695	24.0838	15.4281	19.0969	17.6857	15.7786	21.3807	18.7602	9.81517	9.17296	8.36761	8.45542
ENSG00000102109	1.90705	3.49107	0.445288	0.819793	0.769534	0.818674	370.734	9.18218	1.7729	1.55041	0.793819	2.38936	0.300912	1.44893	1.47381	2.56974	2.62942	0.562418	0.551279	1.25531	2.25941	0.835554
ENSG00000126062	23.707	18.715	16.6602	18.072	15.2507	13.6921	19.5074	21.3566	19.3267	18.3696	14.3387	16.1384	14.548	11.4783	18.4482	27.9267	19.7469	18.4346	10.9063	8.19672	9.16246	7.55957
ENSG00000055070	20.7043	15.7126	19.5323	19.027	16.3875	15.4359	15.7309	19.6582	18.1561	15.5634	13.5442	18.9108	13.2069	11.2488	17.3585	21.7198	19.1825	16.8484	14.8615	14.066	10.3087	10.816
ENSG00000177105	22.2925	20.1521	22.767	20.6295	15.6632	13.2281	15.9226	18.6929	16.3693	12.2539	12.447	14.8563	13.4314	9.88894	20.4015	21.824	18.7091	15.2952	11.1739	10.9457	12.5186	8.25493
ENSG00000123416	9.81146	19.4813	48.3718	42.738	15.9617	21.4777	8.91338	14.7926	13.7317	23.1292	24.2654	18.4008	23.6564	7.52347	16.4651	6.76994	12.627	14.2038	3.87773	5.31394	7.12447	7.48831
ENSG00000149257	11.8685	19.8329	39.3578	29.2524	10.4927	9.57858	16.0851	15.145	9.91127	17.7458	9.77916	16.1739	31.9639	9.60199	16.2295	12.0758	14.0997	10.7401	10.5939	9.73176	13.6866	8.3482
ENSG00000152518	12.0353	14.7119	18.4423	23.8027	16.3493	11.787	12.6557	10.3774	9.40234	16.6706	22.6537	13.7004	22.0829	10.6455	12.8417	11.2303	7.69355	8.75717	14.9651	19.4547	19.4689	17.5636
ENSG00000161202	13.9629	11.1126	12.3242	12.581	13.3781	16.6175	18.4567	17.165	12.8297	19.0845	18.2128	16.9345	17.7625	20.4565	12.6862	16.5955	18.1724	18.0703	13.8316	13.038	11.0993	12.5338
ENSG00000132591	18.513	17.0889	15.7704	16.0842	13.801	17.2296	18.216	18.4763	18.1193	17.375	14.9367	15.1827	11.6906	14.5164	17.5872	22.7174	18.6144	18.7216	14.2448	14.3751	13.3017	13.941
ENSG00000179967	13.0048	11.9723	20.9828	19.4181	9.1662	8.77637	13.695	17.7514	10.0848	11.4529	7.29421	10.5055	9.74338	13.8259	18.7648	15.4704	17.485	10.7187	15.1029	23.8385	25.1497	32.417
ENSG00000077312	21.3125	14.0905	13.9408	14.0086	10.8841	11.5989	13.3922	17.8778	17.7405	11.0565	9.07727	11.2352	8.94637	16.9545	16.3159	23.1392	16.8773	14.8813	13.2428	16.9759	16.543	18.571
ENSG00000211893	3.58375	9.04921	0.0341153	0.762065	1.12837	0.781409	2.90618	2.24285	3.48951	23.7834	1.26196	2.80198	9.80457	0.666048	210.326	2.10342	0.740859	36.877	0.213525	2.43802	7.93105	2.30588
ENSG00000169217	23.2674	16.6644	14.3042	20.158	16.5253	16.2538	16.1838	20.243	21.3945	13.7386	11.7134	16.1495	11.7479	12.4213	16.2544	25.5661	19.81	17.6761	10.7984	10.8042	10.561	12.1115
ENSG00000067113	13.161	18.3174	17.3223	19.7869	22.8632	12.6152	17.2544	18.624	12.072	25.26	16.7201	17.3268	26.0409	11.9437	14.9465	12.6409	18.6193	14.7662	9.35928	11.0544	12.5186	8.77966
ENSG00000068976	22.4886	12.7046	16.9182	9.78818	9.04304	13.684	15.6752	17.3399	16.7025	16.4045	15.5396	10.1765	12.8159	19.1685	16.8593	21.3299	15.2613	19.4085	25.2509	26.5013	15.0646	17.8721
ENSG00000214097	10.4493	9.81901	9.62226	3.82828	6.17646	11.4741	20.4433	11.7948	8.83967	23.1133	16.1289	13.6943	7.7788	18.8267	12.272	28.5564	17.5196	18.7403	30.7494	35.5617	25.1511	23.4468
ENSG00000163092	6.83471	11.0077	11.6296	23.9722	9.22514	24.0408	28.0241	19.2049	12.1375	16.4298	13.9683	19.534	25.5078	21.4273	10.6247	15.9449	33.9153	25.0342	18.2916	14.65	11.8192	10.9755
ENSG00000107796	16.1666	43.7716	13.3346	14.0048	12.9817	7.65524	17.925	15.9102	12.4891	13.0321	10.1939	13.6437	22.4445	8.78001	19.6413	5.81702	17.6837	8.0424	9.38399	9.14139	28.5076	19.3095
ENSG00000175467	23.6199	15.4192	13.7479	14.1471	13.0749	12.2177	16.6422	20.5406	20.6955	12.3357	11.1857	14.6051	9.64334	15.0052	16.1818	24.8372	19.1113	17.2498	10.0908	10.4389	10.8767	12.0744
ENSG00000169599	17.8807	10.9402	12.4101	9.81584	12.2005	16.4009	11.1317	18.4542	17.8602	14.1261	15.0206	15.182	9.40084	13.6564	13.0339	25.0864	17.9225	21.0321	21.2235	25.4468	22.513	36.3292
ENSG00000259291	16.883	14.0003	10.7788	12.6292	10.2807	22.1254	20.3593	19.2839	22.205	20.3465	13.1497	14.5709	10.9027	19.6306	13.8443	13.8036	17.6959	22.7466	26.4245	19.0438	15.3355	14.4549
ENSG00000278817	27.6552	11.9024	2.69421	4.20667	8.64695	17.0184	4.20853	19.7722	37.1391	25.4488	7.3074	9.1804	2.36686	16.6567	9.09213	32.7251	2.99345	18.8186	10.2553	25.3193	12.3225	15.8827
ENSG00000108840	18.8307	15.0922	15.5357	15.9583	16.6674	13.7565	17.9113	16.4411	17.8088	13.2715	13.6511	18.024	10.3832	14.6072	13.2001	24.8859	17.7348	16.827	12.395	12.8414	9.44072	15.7531
ENSG00000137100	23.3809	16.4091	13.2945	11.2734	13.664	16.7825	16.6546	20.4216	23.2293	13.5385	11.839	15.8706	10.2379	12.2466	17.7353	28.2783	19.2787	20.7244	16.2288	17.8305	16.0466	18.2451
ENSG00000132622	17.1987	12.6487	12.1495	11.8085	13.4073	11.6124	17.3313	18.8776	14.443	12.2689	16.6801	9.06853	13.2766	14.0055	11.5878	13.0961	13.5438	12.2451	11.6449	11.8238	11.5373	11.2645
ENSG00000068383	17.8521	17.7558	18.4807	15.7185	18.758	19.132	18.3344	16.4101	12.4043	21.6792	18.3705	21.9408	16.9483	11.7441	16.2825	17.5116	17.9286	15.2377	14.7557	15.6972	14.4407	14.5456
ENSG00000196998	16.3179	14.6729	13.6241	12.6658	16.064	14.0283	15.5186	18.6	17.729	12.0233	11.2051	13.9508	10.1074	14.0853	16.7177	21.8797	18.4578	17.5131	15.4971	15.817	16.4772	17.5292
ENSG00000136877	21.8207	16.1912	12.7435	16.4295	15.95	17.1617	17.0434	21.463	21.5005	15.4632	9.14649	19.3487	13.5115	16.0958	18.5169	22.6951	23.3083	16.684	10.9909	8.46573	8.34043	9.48809
ENSG00000120029	20.353	16.7236	11.2316	9.1016	13.957	13.3105	19.7324	16.2499	21.3922	12.1068	16.3495	16.9965	10.5717	16.7532	18.1716	25.3666	19.7984	25.7212	17.3941	14.1922	8.63934	13.7949
ENSG00000122642	17.5874	16.9993	20.0292	14.25	18.5407	16.9788	17.5286	16.6692	17.7056	18.7702	19.471	17.5363	18.3426	8.97677	13.6069	18.3074	15.5607	14.7368	12.2971	13.6846	13.0828	10.3257
ENSG00000198502	7.31761	8.71488	10.6342	86.5524	5.82709	5.64568	2.35555	49.9283	13.1965	1.08521	8.75224	5.33613	5.85919	0.602836	4.6891	1.7893	1.3099	7.87531	2.45163	2.30848	2.35469	2.07134
ENSG00000237512	7.83865	33.2488	0.52828	3.7404	5.11003	7.62841	30.1137	45.0963	6.83582	9.72883	7.94618	17.9054	3.19065	22.1318	19.7778	16.5137	23.9451	9.4572	9.15181	18.2716	28.2598	24.3639
ENSG00000185721	26.6845	16.4534	15.4257	15.1501	14.523	16.586	14.204	17.477	21.989	12.7815	15.7218	17.7012	11.4536	12.4985	14.2932	31.9212	18.8502	19.995	13.2614	13.6827	12.8207	12.3264
ENSG00000081791	15.1259	16.175	13.9821	13.9079	15.0519	24.3426	15.6408	15.7075	14.2339	17.9323	18.0442	20.0659	14.8587	17.6233	16.7142	14.8267	18.1779	20.6071	16.4367	11.8839	12.6138	10.0995
ENSG00000146731	15.1116	15.4191	20.0103	25.3589	14.2951	20.321	14.3239	16.5169	14.8077	15.9963	18.807	18.3934	17.3328	15.4407	15.2465	16.9871	16.9599	17.1289	14.3177	14.9783	13.4589	14.4267
ENSG00000135926	19.8464	20.1592	21.6308	20.4641	18.6997	11.3271	20.951	17.4833	16.3079	17.9543	21.9745	16.7948	15.4008	11.562	16.0397	16.7891	17.4455	13.3994	12.6428	10.5804	9.53261	6.9252
ENSG00000198721	21.1319	16.6976	13.3362	14.7552	15.2454	18.165	18.1835	13.8115	21.197	14.6684	16.1405	15.7961	9.89114	13.1047	17.3502	26.7369	21.8224	21.5216	16.9474	15.7872	12.6143	14.1041
ENSG00000107372	12.9893	14.4791	12.557	11.5598	15.1357	15.1618	13.3257	10.1543	10.9474	16.62	18.2082	17.8815	13.7279	19.0189	13.0066	11.2392	12.1351	19.3102	19.3421	17.606	18.7114	23.0636
ENSG00000158286	11.4398	11.9878	6.99769	6.06342	9.95516	16.8253	15.631	14.1423	13.1059	19.777	16.7848	14.6854	11.1133	21.5818	12.3997	16.4033	16.0769	17.1644	21.4267	15.0248	10.9673	13.3314
ENSG00000057757	18.2175	15.6464	16.1033	17.8562	11.5422	17.2916	14.5367	16.4573	16.634	14.1783	15.8005	16.6041	11.9274	15.393	15.4418	22.9105	16.8909	21.586	15.2578	17.3369	14.3111	22.0331
ENSG00000169242	17.9447	15.3131	15.4642	22.2537	12.4391	13.5325	14.7133	18.0114	10.4918	12.1255	9.30957	14.2128	10.5576	18.1591	14.4585	16.3796	17.8114	15.6831	16.9508	13.7472	14.9987	14.2974
ENSG00000108344	20.066	17.1477	17.437	16.9047	17.6785	16.8779	17.3551	17.6868	16.0643	18.0466	14.1174	19.9782	14.2054	15.8984	15.3539	19.2131	21.1083	17.3301	13.6652	11.3141	9.96395	8.70855
ENSG00000160392	19.4665	12.4553	13.6756	14.0885	13.1842	12.4747	14.3113	16.7798	19.5323	14.8063	10.2094	12.1002	9.03217	15.2382	12.6851	24.1555	20.1298	19.5335	17.0829	17.2064	12.8961	19.127
ENSG00000106636	18.5088	16.5662	19.6218	21.0595	14.0215	15.7028	18.148	19.294	16.0793	15.5928	13.3027	15.4876	15.7109	11.577	17.957	21.8835	19.9719	16.2446	14.6504	12.6928	11.2151	12.0327
ENSG00000169718	17.4788	12.8605	11.6425	12.5912	13.9388	11.4626	13.9057	17.6259	17.9443	10.7198	10.2319	12.4511	10.3627	15.5105	14.5893	19.2404	16.9556	13.5451	15.754	14.6671	12.3579	16.1049
ENSG00000269893	21.9447	15.3777	10.7233	17.3115	13.9522	14.3562	13.4197	20.4164	16.2693	7.09296	10.2796	16.6745	10.3472	11.6857	16.6857	21.4163	19.5677	19.2867	10.8091	19.0934	20.6293	23.5977
ENSG00000198812	16.5869	10.6407	10.5804	6.57787	15.3805	18.5153	15.7745	15.1238	13.0167	16.1182	16.8443	13.0763	9.75029	21.0424	17.671	18.2011	12.0658	27.0207	25.5861	20.4575	18.3083	22.8773
ENSG00000129946	13.3205	13.7238	6.61141	4.81465	10.4665	13.5959	12.8175	17.9357	13.6351	9.94009	10.3558	12.4866	9.08451	18.2952	13.7683	18.6044	20.4219	12.8969	9.66045	8.15942	8.97303	9.23549
ENSG00000204228	20.564	15.2467	8.73133	9.86015	11.1964	19.5346	16.762	21.8631	21.8642	18.2585	11.3365	14.6682	9.10652	13.2325	15.7756	22.9316	19.6922	21.021	19.0005	18.9583	14.9774	20.2615
ENSG00000145912	20.3645	15.4598	18.2418	17.143	12.3488	14.41	16.9824	18.9717	18.3654	15.1198	13.1182	16.4888	11.5632	10.7648	17.5552	24.1555	16.9888	17.5991	15.7853	17.3932	19.5489	28.4087
ENSG00000189241	14.775	17.1677	14.6966	19.7204	17.6249	23.3028	17.0024	17.5124	16.6412	21.7891	21.0449	23.1367	15.2117	10.1855	17.4796	21.8847	17.1839	19.77	12.8646	15.7673	10.9528	11.5849
ENSG00000160633	22.7234	15.2886	11.8442	11.9689	12.9776	13.4605	16.322	18.6938	18.227	11.4248	12.1839	15.8045	8.83126	16.6143	13.9169	26.9844	18.7862	15.6828	11.9964	8.52943	8.40149	8.47077
ENSG00000128283	25.7893	15.4585	14.534	15.0547	13.1806	9.86617	17.0566	19.4564	18.6043	12.6255	10.9009	17.4139	14.3804	7.58687	18.1098	17.4775	21.0949	12.6289	11.6001	10.0911	13.7787	10.8995
ENSG00000226580	14.4443	8.91385	3.51749	3.31642	7.98231	13.6934	9.21568	13.0375	14.1867	7.94652	7.12576	10.0738	6.82235	22.8912	10.2518	27.0233	17.7644	21.2938	18.5847	21.9734	22.6364	42.2522
ENSG00000154153	18.9711	15.6873	6.98052	5.9114	24.6835	17.252	13.3672	13.0113	21.0088	21.4162	21.3811	16.2021	12.7753	21.2341	14.3481	24.88	14.69	23.0185	13.7441	11.5739	12.4967	9.58815
ENSG00000111229	16.8937	17.061	19.2612	17.8042	12.7907	13.9712	14.3379	17.0526	16.319	12.2183	13.2066	14.1347	16.4445	15.317	16.0549	16.3832	17.6311	12.5158	12.1161	17.1241	17.2819	18.479
ENSG00000051523	18.8022	20.0621	24.1152	13.5914	12.8796	8.18525	16.3267	18.4705	21.4749	8.1834	10.7228	9.02841	16.5373	9.209	17.459	20.4234	11.1394	12.1914	11.4028	13.6976	15.2036	13.1742
ENSG00000036672	23.7112	12.0628	9.04311	9.06115	13.6496	16.9562	16.4205	13.8104	16.3932	18.572	10.3623	17.0616	11.6977	22.8307	12.2036	21.6466	17.0732	19.9424	15.8863	11.9521	8.7062	10.2894
ENSG00000170604	19.7016	16.75	14.0388	13.161	14.3177	15.3227	19.3081	21.5105	20.4648	17.0654	14.2502	14.5659	12.1	15.701	16.5911	23.4584	17.5458	20.1145	14.8156	10.0764	8.81771	8.62437
ENSG00000076924	22.7219	15.0389	10.2905	11.8919	11.921	10.7852	13.4734	15.4685	18.0004	11.7222	11.2741	12.0949	8.04965	13.8488	14.2449	24.6569	17.135	16.4135	8.72757	10.6823	9.8129	15.3639
ENSG00000156804	19.3256	14.5354	16.3135	19.2702	18.2732	19.899	17.1618	14.7039	12.8685	14.7643	27.4278	18.461	15.6602	19.4233	21.4812	16.8713	13.3594	16.2518	6.95452	14.7268	15.4083	11.9032
ENSG00000049540	12.4146	20.6766	9.76268	7.8796	12.4255	6.311	11.8078	14.5844	16.8154	9.66531	8.34578	6.88911	82.4022	11.0418	31.748	5.99396	14.6977	6.24296	8.72273	6.56465	11.8718	7.92084
ENSG00000173402	13.2261	14.6628	24.9315	20.9391	17.4905	21.4303	16.3312	15.8233	14.4273	22.618	23.4611	17.8228	21.15	12.9466	13.5012	13.4624	14.9855	13.5766	13.163	10.4172	7.97987	7.04625
ENSG00000239697	19.9411	15.1509	14.0135	10.1886	12.7458	12.0998	14.8268	15.3979	15.0344	12.5696	11.2729	12.8873	10.3526	11.8039	14.1077	19.4547	14.8321	15.5255	14.2183	17.2556	17.4887	17.1981
ENSG00000025770	23.1323	14.2646	10.9364	10.635	11.7132	11.9804	13.6546	17.3385	19.6336	10.9917	12.9098	13.7845	8.57827	11.6617	13.2666	27.6678	19.5105	17.6201	11.7607	13.7302	11.627	20.6394
ENSG00000162430	15.8638	15.251	33.01	24.3142	17.5181	15.8378	16.5216	14.7471	13.5644	14.1802	16.405	14.1767	19.5947	9.76937	18.5813	15.1063	15.7224	11.6769	8.98289	8.78895	9.11731	7.72283
ENSG00000171148	18.0004	16.2908	18.8996	14.3653	15.9096	15.0331	16.9453	18.747	16.9724	14.5132	11.9025	13.9197	11.2437	13.5266	17.201	22.9346	17.1185	16.2042	13.8818	14.1034	12.9858	16.1164
ENSG00000147677	21.5414	16.0554	15.1293	15.6475	14.4002	17.2274	13.925	18.2093	18.1082	13.6079	15.3354	17.4057	12.9815	12.4549	15.1395	22.2696	17.7002	20.0163	13.4108	19.5591	16.6591	20.0239
ENSG00000150281	14.4419	20.0414	7.79983	7.22983	18.7349	23.8896	26.2553	23.9363	21.0915	23.407	10.4786	17.204	11.162	17.5742	19.4338	18.7263	15.8416	20.9099	11.9663	9.8454	10.4723	9.55324
ENSG00000134247	14.1371	14.2458	26.5479	12.4896	17.173	23.6275	25.0074	17.4629	23.532	24.325	15.4351	30.4729	16.7972	11.7069	15.49	12.8218	18.4187	9.19869	8.2936	9.16507	9.3121	6.92514
ENSG00000198728	14.3967	15.5972	13.5207	16.9275	17.5439	18.2976	16.4817	15.2994	16.9305	16.693	20.0614	20.0696	18.5436	17.4511	15.473	12.9291	13.4202	18.3935	14.7526	10.0728	8.00922	8.33396
ENSG00000054118	13.4518	14.607	18.1581	19.0791	16.1795	19.4379	15.0238	14.0972	16.7769	16.3694	16.7213	18.9547	14.982	14.1297	15.7021	17.1459	16.5486	17.7328	14.0234	10.7298	10.0313	10.1097
ENSG00000279457	30.1213	12.4599	5.64786	9.94469	16.3926	8.42015	13.0305	18.6327	18.9861	5.93206	9.47272	10.9793	7.25584	14.7891	9.55811	16.34	16.439	14.6023	9.41258	16.1669	15.7267	24.9661
ENSG00000104960	20.6638	17.497	11.9967	11.6573	12.8231	11.3544	14.9412	15.9314	17.2354	12.7114	13.0734	13.1627	10.545	15.4284	14.3957	19.326	15.8823	14.8578	12.533	11.0632	10.6142	15.0189
ENSG00000213995	15.0559	13.785	13.414	14.7178	14.6138	16.7391	14.7062	15.1769	17.0968	14.263	12.8044	14.4464	12.6877	16.7816	15.4123	12.2743	12.373	15.1382	15.9088	14.4686	13.9301	14.1008
ENSG00000105538	22.9556	12.1254	9.98099	12.4153	13.539	9.71564	13.3723	17.25	17.5142	10.3663	13.0891	16.9015	10.4361	11.1126	13.5757	9.48988	18.583	15.5405	7.01268	10.7014	10.3281	14.6166
ENSG00000126698	15.4365	14.9412	15.1797	16.6627	12.8729	15.7609	16.772	16.6257	16.0173	15.3805	14.6544	17.4425	13.9582	14.4392	16.1072	22.1649	17.749	16.6192	13.3847	16.5293	16.3071	19.7664
ENSG00000158373	12.9507	8.63817	10.9347	7.05577	9.23235	9.87528	15.7202	15.7894	8.65334	14.0338	11.5144	8.98576	4.50707	11.4241	9.99408	22.094	11.9109	21.8072	18.4997	44.4937	37.8145	53.4454
ENSG00000173020	17.9986	16.1274	15.2424	15.4125	15.7983	13.5401	14.6062	14.8793	16.7209	14.5164	13.8174	12.7595	11.9865	13.4478	15.9149	15.9345	14.2495	11.8593	14.374	10.6921	10.2947	10.9928
ENSG00000162729	21.0214	15.3922	20.1373	15.8353	15.5119	13.4531	15.9087	17.2575	18.7343	16.0179	14.0641	13.4764	11.2233	15.883	18.2202	19.2753	14.5727	15.3624	10.4682	9.96759	10.3452	8.89735
ENSG00000116604	16.7974	15.0604	16.8948	16.7781	20.6862	16.1421	16.7259	17.0643	19.3101	18.3481	16.5092	17.7691	14.1673	15.8205	14.0198	17.4939	15.289	15.4579	14.3691	9.99193	8.37964	7.19944
ENSG00000101367	15.5937	15.5204	19.8459	19.2123	15.1064	19.0371	17.8027	14.296	14.4331	15.3388	15.0878	20.2861	19.8024	10.8593	13.5599	13.6602	17.9062	14.4015	12.8272	16.0956	14.547	17.114
ENSG00000182718	18.9583	15.6612	26.7189	27.9091	11.8272	9.72135	17.4859	15.3697	13.3535	12.6598	12.3608	15.1201	22.968	8.55638	15.1947	12.8707	17.6409	9.91328	8.47275	13.9173	15.9263	15.8103
ENSG00000112562	9.47544	11.6602	10.6411	9.37614	11.4172	12.3961	39.4652	11.46	11.6297	22.958	9.82563	25.1043	30.9962	10.6061	15.6303	14.1087	27.5314	8.09078	7.49571	16.1997	17.5764	11.5218
ENSG00000089486	18.4086	15.3416	13.5532	12.2873	14.7725	17.8546	16.5136	18.5307	20.5039	16.1548	11.8954	12.3688	10.152	12.2087	17.4608	20.2805	16.2197	18.3003	16.2751	16.7371	14.3342	16.2771
ENSG00000169093	25.6129	16.9707	12.2643	12.6632	15.191	16.4041	16.3101	22.0967	24.4023	14.643	12.8547	18.3082	10.8794	14.4722	14.2904	26.2156	24.3315	20.5406	9.97761	8.16211	8.49452	9.50133
ENSG00000163702	22.977	12.6398	12.4944	9.85294	10.1268	11.0397	12.3252	16.6973	18.1349	12.4763	8.13956	8.45762	8.9372	18.6882	12.6581	16.9461	15.9231	13.7518	18.6561	11.8526	10.7704	13.1696
ENSG00000213015	17.4531	17.0111	9.26104	13.4069	13.6153	12.2107	18.934	21.6191	21.458	13.7605	9.12055	13.327	10.7629	13.0358	19.4308	22.3579	21.9316	13.621	10.7927	9.53376	9.22155	11.8631
ENSG00000135956	15.9987	18.7346	18.8375	18.2398	21.9831	18.672	15.6938	16.936	18.1722	18.6385	17.5098	19.8659	16.1733	11.6912	16.7464	15.9975	16.5459	15.5983	12.752	9.09645	8.81828	7.64666
ENSG00000164182	19.386	12.3168	14.69	13.7704	14.2669	16.3666	11.2844	17.7807	17.2548	11.0006	13.1349	16.1146	7.28798	14.8628	17.2736	27.0374	16.0898	18.8859	16.5006	23.6376	19.9781	21.8366
ENSG00000100442	15.7191	13.97	15.5829	13.5021	13.4471	18.7044	15.6578	18.4498	17.4487	16.3947	15.8584	19.5062	12.7053	14.8086	15.1842	19.6491	17.6993	21.2561	17.8455	17.3217	14.2785	14.4539
ENSG00000117411	19.165	15.1163	20.2367	14.535	13.1774	15.8143	18.2444	20.0086	19.9969	13.4456	10.7015	14.5384	14.5082	10.9345	21.0204	20.3217	16.9398	13.9098	14.3426	13.8462	9.69761	12.5425
ENSG00000206418	9.4086	11.2186	10.7855	15.2985	16.0974	16.6371	12.3546	12.1081	11.2699	14.9777	20.3702	18.6265	13.2518	15.5228	11.5811	12.2436	17.3314	21.3282	20.872	28.0904	21.7508	25.1445
ENSG00000123091	10.1952	12.8313	16.4794	18.6826	16.6488	18.5112	14.2093	13.4895	10.9467	17.3997	18.168	19.1131	17.7728	14.0382	10.951	13.5401	15.739	16.0283	17.1816	24.2235	18.4291	20.5648
ENSG00000106992	20.7428	13.8767	9.34785	12.8622	17.7413	15.3236	15.8916	16.1299	20.7315	12.4135	10.5635	13.6095	9.26003	13.9269	20.4843	26.2809	16.32	14.9783	18.892	17.2254	12.4623	15.9421
ENSG00000132824	15.1016	15.4236	19.5101	18.8178	19.4609	16.3419	16.4529	14.5107	14.6694	16.3335	14.769	17.3633	16.4215	11.4187	13.8612	15.8527	16.7459	16.4603	11.9447	15.9663	14.1546	12.6763
ENSG00000078369	12.3813	16.6937	19.7384	21.5918	17.8345	14.9401	15.9107	13.682	13.6014	16.5755	17.7949	16.486	19.3389	8.75929	15.106	12.5038	12.0004	13.0676	11.3972	15.4915	14.6841	15.1298
ENSG00000064726	14.1755	17.7935	16.9882	20.0837	25.117	22.0369	15.5388	13.8799	16.8368	18.9138	24.3657	23.284	18.9169	10.0025	16.5244	15.4799	14.8403	18.6225	13.0269	13.2664	10.3596	8.71879
ENSG00000147573	14.8675	13.0681	12.5468	13.9385	13.3336	20.5684	20.9747	18.9358	16.3585	22.5669	18.3557	23.0841	14.7098	14.9893	16.2744	19.8225	23.3563	15.4537	14.6328	11.5094	9.58094	10.7966
ENSG00000143162	12.9848	18.2431	26.1849	18.1356	22.9643	14.616	12.2959	14.1341	13.8847	16.6448	22.5295	15.5536	19.1146	11.211	13.8687	10.4507	12.5999	12.1568	12.4622	19.578	14.9835	15.2206
ENSG00000130382	19.5347	12.913	21.6689	20.5167	14.9242	11.7902	17.1066	16.2337	16.7992	14.6597	14.6616	17.3208	11.1621	12.9961	14.2181	22.1426	15.9178	16.9092	12.7786	9.19568	7.51117	9.47048
ENSG00000115685	19.9754	14.3381	12.4095	11.5156	12.6991	16.9203	16.8822	19.2436	18.7015	14.9588	11.4244	15.2262	9.87121	14.3638	18.4181	26.8111	22.5743	18.675	11.0515	13.3155	12.3464	14.2194
ENSG00000183624	20.6536	14.029	10.1661	9.34159	16.0596	16.1718	16.6654	16.7229	20.9424	11.8217	14.1008	16.7794	10.2425	12.282	15.9648	19.9343	19.9945	18.5775	17.0696	14.5401	13.8996	14.3057
ENSG00000136830	16.6763	16.0516	24.3166	24.9513	13.4568	12.6254	17.2946	15.7697	13.871	17.3118	15.2559	17.5999	19.4167	11.2238	20.7281	14.3938	17.1552	11.0494	10.3887	8.31655	8.5675	6.21219
ENSG00000137288	14.4443	10.8591	7.119	7.23631	8.699	13.0687	13.9169	18.0036	14.5279	14.616	8.59978	9.68997	6.64142	20.7672	15.3891	26.6334	18.052	15.531	16.8703	18.6096	16.9238	20.1995
ENSG00000132155	13.2562	12.8326	14.523	15.2648	18.4607	15.9147	15.3209	14.1359	13.9456	17.23	17.2302	17.3574	12.7757	15.3037	13.096	16.233	15.162	17.53	15.8582	13.5351	14.0852	12.3968
ENSG00000151414	9.89813	14.2213	23.0327	25.641	19.1651	21.6745	18.4266	11.0009	11.8636	18.2512	23.1326	21.4515	20.5098	13.5712	11.6262	19.7516	16.9798	11.1341	10.2591	9.95089	9.22976	10.8315
ENSG00000078596	13.3907	9.02223	13.726	10.6054	19.5751	12.4679	13.2554	9.16468	8.69615	12.8084	17.4087	13.8554	12.8839	8.03644	8.21952	9.75564	7.70231	9.26086	17.4222	31.2208	31.6048	19.7584
ENSG00000107262	24.7194	14.5531	9.18817	15.1659	14.4256	13.7648	16.1806	23.245	20.3279	10.5273	9.56667	16.6724	10.4915	10.1914	14.2897	32.3986	22.6749	20.1889	14.4832	15.1614	11.6921	20.4892
ENSG00000125651	23.0352	16.1043	16.61	15.4736	13.3685	14.3903	15.4934	18.2664	21.0386	13.2345	11.9904	16.0901	10.6752	12.3122	16.5271	24.7798	18.9589	18.8614	10.2162	9.21283	9.03545	10.5837
ENSG00000071889	19.7502	15.0536	13.9932	14.327	13.4761	11.5003	15.2378	19.4155	16.5901	13.9879	10.2771	11.5503	9.70594	14.7504	14.873	24.0544	18.944	14.2098	15.9427	11.839	9.26004	13.2454
ENSG00000005243	22.9718	18.7418	10.7448	7.96833	9.88495	12.9108	18.8138	21.4153	19.7689	10.4988	8.56569	13.7065	15.0516	13.2956	20.0453	24.6645	20.8141	15.3922	10.374	14.3969	12.7215	16.7917
ENSG00000117362	17.0869	15.961	17.3546	15.2287	14.1944	13.9629	17.2513	15.3187	15.4232	15.8917	16.1042	16.0622	15.2511	11.2197	16.7058	18.4198	16.7281	17.0939	14.123	15.0137	11.3868	11.6138
ENSG00000163710	14.5273	26.4041	20.7702	8.04293	25.9402	13.0099	15.1895	10.7601	11.9525	14.5106	21.0425	16.2868	8.37146	14.2554	10.6208	12.9494	14.2616	12.9279	13.2618	17.2526	22.9921	13.3049
ENSG00000166780	18.6972	18.3387	15.9125	19.0673	18.6283	18.6076	16.5031	21.3805	21.3104	17.4932	15.628	16.4077	9.88183	10.9364	18.2738	16.6364	19.9597	19.2845	10.7416	11.5404	9.7861	11.0783
ENSG00000206172	9.57378	7.69553	0.615035	1.11515	5.16412	3.17383	6.96678	2.79251	4.54766	8.08859	5.23295	217.596	2.35069	0.818701	3.16051	5.11075	5.70396	1.6321	2.64962	9.06724	16.3716	7.89928
ENSG00000124743	15.5081	12.7964	13.1451	11.583	22.6367	16.7663	13.8434	11.7082	15.6886	15.9234	22.1659	13.1982	12.1561	17.4452	11.0422	13.2772	12.1771	17.8789	23.0708	24.3704	15.8058	14.3605
ENSG00000035403	9.12941	13.2648	17.8252	31.4197	17.7868	23.219	17.8499	13.8541	10.1861	20.5435	25.9257	16.4963	25.0769	16.4123	10.4739	9.97213	13.8279	12.6714	8.36803	8.48047	7.16763	7.31829
ENSG00000124193	8.37147	12.8658	11.2219	10.1771	11.2533	11.4084	11.6143	11.1688	11.3617	12.2782	13.1195	14.0897	16.2203	17.2818	14.836	10.422	14.2404	14.4184	17.6955	15.7856	18.3405	18.2144
ENSG00000121068	13.1943	9.78792	6.03234	11.7811	13.9661	8.67567	12.1693	13.3233	13.7801	12.9207	10.678	10.6379	9.8787	15.4585	11.9165	8.0465	11.7637	11.302	15.3087	14.5728	23.1166	15.2849
ENSG00000214717	16.1725	15.6263	16.2888	12.0237	17.0585	15.4784	18.1096	17.4535	15.2337	14.5786	21.7743	16.1725	12.5501	12.2362	14.2312	20.1508	17.2163	16.5335	17.5316	13.2597	12.4159	11.9455
ENSG00000165312	21.1023	13.256	4.34554	6.22247	7.78799	13.2998	11.0908	8.79373	29.0911	20.9649	12.2304	29.9978	9.59885	11.5503	7.14444	6.05329	15.1293	46.7838	21.6192	6.32945	15.4167	8.68803
ENSG00000168309	20.9133	12.4278	10.7482	12.1796	36.511	19.0572	11.1558	11.018	22.4798	14.889	13.7568	12.0534	6.90418	9.27875	9.87487	9.94185	13.0276	15.327	13.933	7.62888	6.62044	6.18015
ENSG00000132394	24.9168	15.1019	12.6696	8.4461	15.5967	13.9616	14.891	21.5428	24.0026	12.9047	11.2759	14.2547	9.3902	10.9183	15.456	29.2008	17.7251	18.8222	14.8285	11.025	11.7895	10.153
ENSG00000113196	13.2627	8.58785	19.4483	16.6299	12.4052	17.6024	15.1189	16.3186	14.8637	18.7151	18.9156	18.6173	7.93924	13.5919	8.88393	21.033	12.4267	18.6474	20.4637	25.0545	13.527	25.5283
ENSG00000129521	16.0013	23.4599	20.7771	18.6407	14.9735	18.619	18.1599	20.4858	20.3432	14.6508	12.8592	18.9367	12.3888	13.1808	14.8262	13.9668	19.3586	20.7527	11.4188	13.0841	9.31368	14.7536
ENSG00000182944	16.1721	14.1591	13.7176	12.0005	12.5334	14.9306	14.6091	16.2632	16.4592	13.88	12.6705	16.0543	12.0378	16.4552	15.1664	18.0866	19.7148	17.4747	11.7115	12.7421	13.046	11.6035
ENSG00000176533	24.8928	18.9303	12.0786	8.00285	17.2602	17.4925	13.3357	17.0169	19.4516	14.8354	13.6677	15.9275	11.6901	13.3396	16.6501	21.0255	17.0801	19.7764	16.6482	13.4205	9.93859	13.9933
ENSG00000133030	13.1923	14.4168	26.0682	30.116	16.9327	16.5916	18.4928	17.3224	13.9772	17.0302	14.5913	18.6984	14.2324	10.6364	16.5534	17.1478	16.4722	13.1472	10.9827	9.74822	8.99122	8.47469
ENSG00000182979	14.4681	12.3363	15.6427	15.4095	15.4502	11.4666	14.8783	12.6447	14.3796	11.4266	10.8427	13.2487	11.3929	18.5586	16.4938	13.1828	13.7151	14.3303	19.0683	14.2828	11.2894	14.0873
ENSG00000160097	15.0459	10.9091	14.6054	7.45156	13.8298	14.7672	12.9599	9.56585	15.3231	15.2462	12.2099	11.9814	9.1369	11.4214	11.1301	19.9565	12.8745	20.9885	28.7381	27.5399	22.8398	22.2372
ENSG00000154330	17.6071	16.7366	11.9829	13.3265	24.4273	23.5725	19.6321	18.7053	22.5925	20.0872	18.179	19.9754	12.8372	9.72736	17.8272	20.2109	15.3484	17.8413	9.30893	8.41557	8.50139	6.30698
ENSG00000175197	22.7769	16.4296	8.03712	9.3471	6.46463	9.6047	15.1087	13.1437	12.6339	10.24	7.48232	11.3736	9.41416	22.6651	11.3615	16.9107	14.9371	15.8685	12.5839	18.1965	19.8555	25.9228
ENSG00000107738	18.8122	13.9742	19.2829	14.7444	12.8973	17.6981	18.8065	19.4783	16.033	11.9749	15.7028	11.4725	12.4771	10.5315	12.6737	16.369	16.571	15.5052	16.4843	12.7457	12.1134	12.7145
ENSG00000170458	18.1508	24.7984	66.2427	18.2082	24.0993	8.2338	11.7083	10.9	17.5411	8.788	18.3359	7.35273	26.1427	6.68553	13.6586	11.3563	10.3764	13.1421	3.07658	6.73601	5.23711	5.73657
ENSG00000011028	16.2144	19.2972	11.1	6.39045	10.482	7.3604	24.3323	17.2242	16.0192	15.6138	7.57067	10.1226	35.1295	10.4856	18.0348	11.2561	21.7566	6.92202	10.2291	13.35	19.3199	7.31156
ENSG00000111481	17.3117	15.8779	17.1141	16.4126	13.3989	15.8635	15.2064	16.3827	18.6572	15.0298	14.3906	14.3808	12.1735	11.9553	16.0845	20.7849	14.1796	17.9695	13.3012	17.588	15.2495	16.0446
ENSG00000131368	13.7118	10.0937	10.2255	10.3511	11.6152	14.4413	10.8802	12.1553	14.3864	12.339	11.9285	10.4216	9.11043	16.2131	9.28551	16.3041	12.5622	11.1631	21.5118	30.6647	17.0791	41.8989
ENSG00000107872	22.8857	17.7703	9.00245	10.7299	10.7418	11.5114	13.9033	18.5172	21.1013	11.4575	8.77867	10.0072	6.92573	9.491	16.1321	32.434	16.0765	14.4039	12.3638	13.395	12.4558	22.1799
ENSG00000106077	15.6837	15.1911	8.38281	10.2349	7.78981	14.9902	15.0064	21.8703	16.6396	19.17	12.7079	13.9981	10.4052	17.9855	18.4983	25.45	19.3859	11.8516	14.7353	13.0436	12.5842	13.3298
ENSG00000189266	11.4712	13.815	14.9182	13.3356	12.9374	12.9995	14.5249	13.288	12.3392	16.5354	15.933	17.4084	13.1774	15.0876	10.7436	16.037	13.3036	14.5892	19.8581	23.3653	18.2306	24.5203
ENSG00000156642	8.11311	12.7294	16.6044	14.8263	16.3742	17.3775	13.0929	10.9879	10.5309	19.2893	15.7189	15.3726	17.0893	17.5953	12.7973	10.4243	12.1517	12.3685	18.9981	22.9787	21.3394	21.5843
ENSG00000104679	25.1558	17.3348	11.9823	11.9668	10.2362	14.4078	14.1591	20.6631	19.4481	12.5724	10.5223	15.2989	10.8273	10.3394	16.1597	32.4217	20.0101	16.4197	13.2216	13.418	12.0807	15.0477
ENSG00000011600	19.7905	27.8453	43.5983	17.4937	23.8352	9.38079	14.0055	14.2708	18.3325	7.17239	12.2503	6.60213	26.0983	3.93604	14.4178	11.2744	6.23901	12.1612	4.87858	7.54572	6.66647	9.94044
ENSG00000155959	13.7312	15.0142	13.3027	17.0541	16.7478	17.5101	15.0213	15.9408	15.795	16.5906	19.1987	17.5439	12.993	12.233	14.4437	18.9326	13.8572	17.3896	14.9352	20.8999	16.6749	18.5295
ENSG00000112186	9.19652	14.9617	14.6466	12.8113	19.1619	23.1638	12.0994	10.7813	11.9119	20.2335	24.2341	20.9561	17.3021	21.6782	13.1908	9.50857	12.7324	18.7938	14.5995	18.3589	16.7592	15.2913
ENSG00000113575	10.7426	14.4617	11.4222	12.2048	13.8137	16.6067	16.1481	14.7274	13.8323	15.8759	14.908	18.4463	15.3026	16.7855	12.9834	15.091	19.5507	13.6993	17.4984	20.492	19.1129	19.028
ENSG00000142546	24.4987	14.4756	9.60551	9.75864	9.4649	12.1926	14.281	18.3155	21.0744	10.6807	8.8558	10.6959	7.77915	12.6595	14.9283	29.9101	15.9964	18.0556	11.9886	12.8687	11.0334	16.1638
ENSG00000063245	23.9483	14.7985	16.6382	14.3689	19.7676	15.044	18.5645	17.1913	20.9289	13.0238	11.4147	13.7849	9.20488	12.2327	15.7433	30.2812	20.1197	14.8921	10.9076	7.8673	5.72419	5.98544
ENSG00000137168	16.1492	11.01	28.6311	17.7587	18.0286	14.2564	13.796	10.6479	22.8232	19.2297	16.3469	13.5817	11.427	10.7851	13.7315	19.1509	8.88418	18.235	17.6893	21.6237	20.2096	20.2132
ENSG00000168906	8.31785	16.3149	15.7218	22.3625	16.0904	17.0764	13.0617	11.6554	8.68087	18.3306	18.9662	30.0157	22.8779	12.8147	11.5347	8.99035	15.9115	20.6816	19.1835	8.73228	9.57519	5.76368
ENSG00000101474	15.2687	15.7772	17.0081	22.4022	15.7906	14.8917	18.7223	18.8679	14.9816	14.9093	13.5323	19.3072	17.2624	11.5762	14.3814	13.2557	13.9509	12.5125	10.2234	11.6088	12.0442	10.2292
ENSG00000008282	13.8176	13.1117	15.1682	16.8829	14.1105	15.603	12.2925	11.0142	14.6094	14.8659	13.9061	12.7947	15.7346	13.9508	10.114	13.884	11.8564	10.2672	18.7282	27.2453	21.9388	22.7616
ENSG00000164062	20.1153	14.8427	16.8188	17.0873	15.0638	18.5219	16.4853	18.6718	19.2728	18.1751	13.9844	15.7729	11.5452	9.72852	17.0579	24.1003	15.7155	21.2801	12.7315	11.5251	10.6739	11.0069
ENSG00000240857	11.9596	13.6334	16.0329	14.2459	14.4667	14.912	14.2384	14.9327	17.0756	17.5715	15.4448	16.119	13.3096	15.4116	13.1047	15.4999	14.768	14.3837	21.5954	21.1583	17.0149	20.2727
ENSG00000210156	11.21	5.22893	10.0043	9.04544	10.8217	13.284	7.91464	7.47791	13.9727	8.28709	12.4843	6.00314	0	5.42552	8.44038	9.2021	2.69466	4.86715	11.3305	16.4989	7.51117	22.3705
ENSG00000124098	14.0536	12.0405	18.2205	13.9217	18.0009	16.8974	14.3158	15.2591	15.393	14.0165	16.5085	16.0652	13.8249	10.2352	16.7706	14.8341	15.5167	12.2036	17.2368	20.927	17.7227	16.3305
ENSG00000170515	18.0537	13.3207	13.4586	15.7817	11.6235	12.8884	13.4413	14.3951	14.5997	11.7373	11.6016	14.1734	10.1281	15.6118	12.3926	20.6865	18.0673	17.3156	11.4837	14.0667	13.4785	13.9669
ENSG00000136026	12.1868	14.8905	20.7767	18.0599	17.619	20.7037	16.4689	17.2662	17.9816	21.8681	15.1564	19.5787	22.3545	8.76912	15.9914	15.7252	16.9027	11.5892	10.2696	8.83009	8.90893	6.92614
ENSG00000126945	13.5901	14.6176	20.6236	17.6428	14.8626	17.4012	12.9418	13.165	17.5477	14.7065	17.2036	17.8163	15.5639	13.0183	13.1295	14.7056	15.1885	18.2573	15.3794	16.067	15.019	12.9358
ENSG00000116560	12.4161	12.6401	10.933	13.1359	10.915	12.5783	11.0204	12.9188	12.8535	12.906	12.7993	18.7305	14.4507	16.9385	12.4116	11.6234	15.831	15.5646	14.5087	14.1584	15.0658	15.4064
ENSG00000161981	15.9953	13.0913	11.9921	8.19167	11.4066	13.3404	13.3463	18.5215	17.1852	10.9547	9.01646	9.1494	6.32831	11.0709	17.2357	23.103	16.3044	21.586	23.0547	21.7369	20.6189	21.6483
ENSG00000106615	11.4458	14.5536	16.1125	16.6579	15.2806	12.9551	13.7807	15.7635	14.6319	12.7881	13.844	19.3319	12.8703	12.1188	10.5853	14.3156	17.2752	15.8062	15.2688	22.3736	18.8151	23.1692
ENSG00000101152	17.6527	14.9155	16.7867	17.5064	20.3458	14.897	16.3847	15.3372	17.7491	15.118	14.6087	16.2341	12.6061	10.301	15.4067	18.8465	17.357	14.5798	15.0964	11.8689	8.95742	11.8833
ENSG00000159884	19.1603	16.2789	15.2636	17.9465	14.4179	12.7468	16.7352	20.2871	19.2834	13.6035	9.95438	10.5487	9.9795	15.0977	13.2555	27.0142	17.9382	15.7623	11.1584	11.7858	8.85484	12.9771
ENSG00000102882	24.2611	14.0331	15.8167	15.9988	14.6749	13.9013	15.3375	17.6651	16.5909	13.3262	13.7013	14.2593	10.4201	11.6141	15.3732	19.5645	14.8191	17.5852	9.04511	11.402	11.2698	11.6271
ENSG00000121774	15.268	15.7781	16.5642	15.4049	13.3334	15.3295	14.0072	13.4617	14.9129	14.9551	17.5365	17.802	15.2767	11.7069	14.359	15.316	15.8634	16.8546	12.0183	18.2163	16.8938	16.8755
ENSG00000174282	15.6674	11.9167	11.6907	11.1993	19.1002	16.0292	14.6445	13.9824	14.905	15.2728	16.6974	17.3205	11.4774	15.6229	13.6567	18.7889	15.7727	17.2477	12.7426	13.8463	11.8197	12.2466
ENSG00000102898	14.8579	13.8454	13.0052	14.994	10.5321	14.0257	13.8074	16.2125	14.4613	11.9679	10.449	13.378	10.515	15.562	14.8958	19.3286	18.4389	14.5749	14.0397	16.5279	15.8033	18.9445
ENSG00000153113	13.2025	16.0482	12.8944	19.1256	19.2161	16.479	14.5316	12.2331	15.0863	15.7846	23.4917	18.4656	15.2975	13.882	11.5653	16.7369	14.6796	16.0935	12.5319	17.5113	16.8621	14.4058
ENSG00000130702	12.725	9.98878	11.8718	12.854	12.2813	9.00207	10.218	11.388	11.8041	9.41148	10.1219	9.4462	9.16947	16.6148	10.4514	8.19495	11.7207	8.79405	15.7354	14.9327	12.325	19.0527
ENSG00000130254	15.465	12.9224	9.04171	10.6075	11.7909	11.9037	11.6837	14.6844	14.1387	10.4354	9.29001	11.8107	8.15032	18.263	11.5975	17.522	16.2039	12.5326	13.2974	9.7278	8.61334	8.68666
ENSG00000106066	19.4853	15.1719	19.0801	14.1735	17.3417	21.6043	19.8103	20.0748	21.0502	20.879	21.0315	11.1188	15.7093	16.2148	14.1515	18.1407	13.8928	19.8529	10.586	10.8858	8.29826	7.38782
ENSG00000122786	11.5197	15.486	12.9867	12.0256	11.6033	20.3396	14.944	11.4483	11.4801	15.6304	13.6559	16.1857	17.7508	19.4002	13.5176	10.7325	18.0376	16.7313	8.64313	11.7291	13.5335	14.6942
ENSG00000138834	16.1031	12.4163	10.6628	13.0623	13.4105	14.4703	13.2706	14.1719	16.6759	10.9984	12.0453	12.4922	10.8468	21.4024	12.6725	14.076	13.1635	11.71	10.7516	9.07483	6.89406	9.62892
ENSG00000115694	18.0033	14.2965	14.4357	13.8395	13.8071	13.3032	15.2052	16.0128	16.0451	14.2981	12.6643	12.086	11.4302	11.7081	14.1838	18.0646	15.7188	13.1233	12.346	13.3953	11.6273	15.2794
ENSG00000185187	13.4814	14.809	10.8704	8.46983	9.26733	9.13652	12.7006	13.5437	12.9684	11.4374	7.04684	6.44574	7.85192	15.3392	13.1483	14.2681	15.9706	9.27034	13.6241	18.7813	17.8111	26.6581
ENSG00000109472	11.9376	14.8214	11.4744	11.9998	14.1836	11.2855	20.0542	11.1969	8.71386	17.4539	15.1236	12.4837	12.4493	11.5554	11.9177	8.61531	12.7696	9.4447	18.4588	25.5087	25.8244	12.8818
ENSG00000109180	14.0139	13.9159	12.1916	12.9341	13.276	17.2503	14.7581	14.5365	14.7316	17.9313	13.7891	15.99	12.8768	16.3709	14.0458	16.3462	15.5154	16.6953	16.2672	19.0009	17.8458	17.0724
ENSG00000164978	18.8875	14.187	11.8997	7.72636	9.16072	9.29877	15.093	22.0006	25.9041	9.82887	6.03893	13.9748	9.2657	9.89211	17.8072	25.2041	18.8187	17.7481	18.8722	15.3591	14.2188	22.6006
ENSG00000214078	15.3465	10.8549	12.7457	11.8716	11.2892	10.1673	13.7651	14.8379	15.8029	11.4039	9.50396	12.0691	11.3514	17.0525	14.072	13.4904	15.7885	12.1932	10.8178	7.87208	9.51387	7.47035
ENSG00000167674	23.4209	14.7012	12.0328	12.8658	10.952	13.7567	17.1953	20.3121	19.3924	10.5637	10.9384	14.3568	10.0788	14.4882	16.3637	28.7686	19.1412	13.3043	10.5258	10.4773	8.18558	7.24095
ENSG00000170144	14.3725	13.6306	14.5794	19.478	11.2137	13.7563	13.4141	12.9359	12.3405	13.908	14.5406	16.7081	14.5776	13.459	12.9467	13.1595	15.9533	13.5958	13.6448	16.2364	16.0731	15.7624
ENSG00000242372	20.3571	16.0084	15.0852	20.6896	12.2544	11.431	14.5579	18.7313	16.5091	12.423	9.44043	12.7857	14.7827	10.199	15.9389	22.2894	20.3545	13.4473	10.0073	10.3855	11.4671	10.1829
ENSG00000105971	12.484	14.2983	14.2905	16.0847	13.3856	18.7023	13.0958	12.6834	12.8261	15.1898	11.4401	20.2799	18.4125	15.7266	10.885	14.3517	18.5807	13.2448	12.1146	20.9921	15.8335	20.4787
ENSG00000184205	16.4338	10.3071	8.42588	12.8494	14.4853	12.1121	10.877	13.8586	18.4767	8.18157	7.35065	15.4249	9.43178	12.5572	13.9945	12.7173	14.8865	12.2134	6.17555	6.65655	7.88612	6.85702
ENSG00000007255	22.1826	17.6539	9.25728	5.70865	13.1781	14.8003	15.6087	22.9518	24.6049	10.0813	4.54949	13.343	10.0479	11.5605	20.3064	23.3011	21.4807	15.6565	10.2011	12.1493	10.5865	14.8512
ENSG00000180891	23.8491	13.1189	16.2236	13.1099	14.377	13.7556	16.7815	18.6866	17.9713	14.8743	12.1851	15.682	11.6406	11.2363	15.4107	27.352	17.5114	15.5322	12.3428	10.0935	7.13137	8.10871
ENSG00000261236	19.0974	13.3084	13.9206	18.222	12.2626	10.6976	15.1435	15.4567	17.2326	10.8829	9.93326	13.1036	9.38164	11.6511	15.6239	23.0981	17.7408	14.8529	10.9078	9.66923	8.04479	10.5862
ENSG00000140105	19.0605	13.4904	19.246	15.6646	14.5998	17.3017	13.9234	11.4364	14.4154	9.50186	11.009	15.9119	12.7865	8.3866	10.9839	14.5447	17.6077	24.5692	8.07568	11.1209	8.48225	9.96369
ENSG00000066027	13.168	13.3757	18.5893	18.3747	17.4127	14.4891	16.8949	12.2046	14.8312	15.3067	14.2523	14.4742	14.5369	11.0808	13.3354	14.8827	14.3627	12.1472	13.4345	16.2936	13.9816	19.6385
ENSG00000100170	14.122	5.46089	22.2004	10.5916	20.4332	19.8584	15.3598	9.63385	18.409	29.0516	21.0815	12.5433	8.67293	13.9327	6.17901	20.1978	10.0885	16.2811	18.6551	14.2985	10.6868	9.28497
ENSG00000207561	8.00712	12.8648	8.57511	17.8628	16.6488	18.9771	20.1904	14.0818	10.5676	23.6774	15.7116	18.2238	21.8225	13.1763	21.7038	7.39455	16.3604	26.074	7.24131	6.98364	11.4967	16.9473
ENSG00000064961	17.8398	15.595	18.084	15.0452	13.3855	10.3065	14.4565	16.4832	15.5435	12.7518	8.13515	10.2549	13.6871	13.2536	16.9012	18.6944	15.2705	12.477	11.245	10.1253	10.8276	13.6071
ENSG00000131508	14.5503	14.6963	15.0984	15.9835	14.8791	16.4481	13.8996	13.7568	13.7203	14.6702	14.6399	15.1556	14.6315	11.6841	14.887	16.5747	14.627	15.2937	16.2938	18.9455	17.1092	19.6429
ENSG00000269958	19.3514	14.3421	10.4196	11.1141	15.0168	13.3577	12.0525	16.7815	24.0497	10.1673	8.6205	13.5367	10.4035	12.7376	11.462	20.0055	19.4208	13.6007	11.8386	10.2849	12.1327	11.9363
ENSG00000100911	15.5401	14.7259	11.3393	9.52464	10.5252	13.0318	11.2246	15.9021	14.4239	9.86723	7.77221	9.73709	9.36457	13.4017	17.1431	19.9835	12.3355	17.3941	13.0057	15.2972	19.1973	15.1021
ENSG00000179776	12.7407	8.63272	19.1522	20.7541	17.054	12.7587	12.2715	10.3671	8.82604	14.4159	13.1987	14.3194	16.6421	12.9634	11.4694	7.0298	9.88565	9.50202	10.5836	13.7847	14.1282	11.2663
ENSG00000039523	16.428	14.2092	11.9336	14.574	15.3276	12.0432	14.5378	13.1254	14.2191	11.7982	14.6198	15.6435	10.906	14.4261	15.6055	13.677	14.6116	12.1199	11.7682	9.84666	9.45454	8.45528
ENSG00000160813	16.1137	13.1567	8.77097	12.4571	8.54181	7.87301	12.7354	14.5125	14.4443	9.5298	8.09851	10.2223	9.79823	14.27	14.667	14.7538	12.8717	11.2299	11.2537	11.964	12.8772	15.1512
ENSG00000132313	13.2696	14.9868	12.4612	11.7992	12.0681	18.4324	16.5259	14.3792	12.8473	16.7949	17.5739	17.532	11.7903	11.4263	13.2701	18.8101	14.163	12.0455	20.0925	19.5497	14.9968	27.0785
ENSG00000104518	15.9996	14.1818	11.6352	10.9204	11.9139	8.7335	14.8516	15.7289	18.5335	9.77572	6.40159	7.1255	9.16787	11.2095	17.6694	17.1078	11.8076	13.369	9.40791	10.1753	11.7454	12.633
ENSG00000132676	15.596	14.5729	11.7531	14.296	12.5356	18.3118	15.5602	17.6324	16.0766	14.8655	13.5329	14.563	11.1041	15.0987	14.9295	17.4884	15.7565	16.0956	15.8041	16.3063	14.1858	14.9866
ENSG00000130529	12.7659	12.4706	5.93128	7.02732	10.553	11.7995	13.9381	15.0024	13.1901	14.2113	6.15016	11.7399	11.8444	26.3274	16.4317	12.7715	16.6162	12.4203	11.1124	7.93446	6.0906	11.0296
ENSG00000162413	14.8886	12.5409	18.0158	16.769	16.761	20.1848	19.9271	10.8951	10.3881	17.9107	19.2484	19.3486	11.3346	16.8513	12.534	16.218	11.1519	20.186	12.4791	11.374	9.98623	7.61881
ENSG00000172500	20.536	15.7074	13.4783	11.5415	9.4714	13.8663	14.9063	21.1749	18.1716	12.2341	10.1647	12.9086	11.1749	11.508	18.8895	20.9521	19.8021	16.2704	13.4333	12.0938	11.4135	12.4823
ENSG00000158773	19.0212	14.5198	13.6902	12.9787	10.9507	10.8273	12.824	17.7635	16.4526	11.4409	10.3502	11.5354	10.1332	12.9739	16.3051	17.8202	13.5656	14.8765	11.9907	12.7262	12.6365	16.9822
ENSG00000161558	13.2779	12.5931	14.1662	9.02718	16.1697	18.1151	16.6804	13.3335	17.6755	18.3498	15.8879	15.3992	8.19274	17.7733	11.6856	14.7505	13.8756	17.7093	18.2383	15.1174	13.4251	12.1548
ENSG00000115414	6.23702	20.6318	36.1522	24.7503	10.5907	6.54915	15.4316	14.0823	8.4699	17.4476	10.8536	9.92607	73.5013	7.4707	19.7022	5.87089	13.3585	4.67811	4.10569	6.05987	10.3959	5.90039
ENSG00000188612	12.4209	14.5213	16.1576	14.5582	11.6473	12.9609	14.1299	13.576	13.8548	12.497	13.0446	15.967	13.7792	12.4118	12.3585	13.5869	13.6771	14.9663	14.4099	23.0365	21.1391	23.8107
ENSG00000166794	15.0133	15.2803	29.3411	22.141	12.8373	11.2403	18.0782	16.435	15.7461	13.5516	9.10247	13.8534	20.4198	12.6397	16.1594	15.4422	15.0279	9.44904	8.62841	10.2069	11.536	8.26881
ENSG00000087077	19.1659	18.4188	9.76389	11.9368	10.8972	13.6727	16.3405	17.9851	16.9607	12.4661	10.8863	14.7909	15.1707	10.9246	17.8105	18.7934	17.183	17.722	7.31489	8.3962	10.5215	11.7531
ENSG00000167770	18.1983	14.8623	13.1328	13.4228	13.1044	13.8192	14.4543	17.9788	17.0793	12.8593	11.0977	13.9391	10.1624	13.5089	14.9404	21.201	17.7721	16.3454	12.7751	11.816	11.7538	14.4954
ENSG00000063241	19.3816	11.9665	17.1368	11.6098	9.74266	11.961	18.4938	19.4859	14.6056	11.6843	9.63891	11.3802	11.2053	11.3901	14.4937	26.7786	18.6251	11.8835	16.0328	17.0206	15.174	21.0565
ENSG00000100814	11.8344	14.9969	7.11719	8.81554	8.96231	11.2318	13.4742	12.1294	12.7265	11.2146	12.654	13.3603	8.43851	16.8633	10.7034	16.1146	13.0193	16.1902	15.62	13.1463	14.6753	16.8018
ENSG00000230715	18.8629	12.5137	10.5422	12.7542	12.435	10.4986	13.7475	23.0258	19.8445	16.6564	10.0164	10.4273	19.1914	25.4447	12.0218	9.88998	15.0948	10.9903	10.2547	7.32373	9.50545	2.70821
ENSG00000158042	14.7174	14.3487	17.1486	12.9117	9.70328	12.9309	13.4751	14.1547	13.5242	11.2691	12.3966	13.2473	9.98843	13.3493	15.8523	18.4846	13.0115	16.1294	13.0955	20.5793	19.3554	25.4776
ENSG00000124587	17.1702	14.5173	17.9595	12.0179	12.9065	11.2282	16.8856	14.0761	16.2788	12.8842	16.6743	5.82471	6.11205	12.3086	11.5835	26.2335	13.4771	18.4518	13.0398	11.198	9.30577	12.7887
ENSG00000151552	17.1548	12.3245	14.6058	10.2886	14.8392	17.5549	16.8306	15.5719	16.6078	14.6561	16.8825	16.3644	9.21305	13.6569	14.5115	23.5054	15.2153	20.9805	16.1436	15.1858	12.4245	13.8371
ENSG00000104529	25.8954	15.4362	10.103	10.9834	12.2499	13.9383	13.6757	18.9333	20.9	11.7511	12.9231	12.676	7.98073	10.5402	12.8568	27.8256	14.8099	21.1396	11.7541	8.91028	7.89112	10.6023
ENSG00000250317	16.216	13.9265	11.8455	10.2357	15.2907	16.7286	14.5822	18.7749	16.7037	13.9061	13.5273	10.1014	10.8315	9.89518	16.5422	20.0047	13.7199	18.6254	14.7865	18.7073	18.8012	24.4033
ENSG00000166136	13.8127	10.559	6.67954	6.61446	8.6867	12.1177	11.9769	13.1643	14.1031	11.8357	8.34787	9.53851	6.15523	17.7829	11.9998	22.637	19.3203	14.3166	14.6804	23.5593	18.2049	24.1654
ENSG00000012061	17.3799	12.195	10.4995	14.6753	13.0838	14.4918	13.5412	12.9635	18.0261	16.0585	9.97074	12.284	9.29947	13.8129	14.6647	22.2812	17.7767	17.9408	16.8443	16.708	13.3695	16.0842
ENSG00000147813	19.9902	14.305	4.29112	6.79838	12.4907	11.7631	16.5799	18.7009	17.4342	10.8601	9.93394	10.9866	9.32447	14.1356	16.9246	19.9008	10.6443	11.9367	11.985	12.0864	10.4776	14.225
ENSG00000116237	11.0673	15.2655	16.8871	15.9224	15.4281	18.1525	16.7642	16.7862	12.9483	18.3042	13.1454	14.988	15.0298	13.3196	17.4881	15.4395	14.9537	12.4206	14.7507	11.4473	12.6129	10.1477
ENSG00000155380	11.9101	15.4807	12.7264	12.1232	18.1329	20.2185	14.0279	13.2046	14.7953	16.5757	16.9685	17.8981	19.1372	15.6147	14.5408	13.2101	13.8309	15.6657	13.5558	18.416	14.1259	12.5956
ENSG00000173163	19.0474	11.6296	10.5592	8.45507	11.888	16.1135	15.3363	19.6753	16.5485	13.6675	9.51634	13.6809	9.11212	18.9576	13.9638	25.9026	22.5925	16.4154	12.251	15.1107	13.0943	15.553
ENSG00000172340	11.4276	14.0829	16.499	15.8145	14.4451	20.7342	15.5731	13.5214	15.3612	16.9765	24.403	16.9822	12.0028	14.3803	10.1977	12.5077	12.7735	18.1238	16.3734	16.93	12.4821	14.4661
ENSG00000160194	14.7169	10.0952	9.05774	6.76825	10.1756	12.3544	11.2763	15.2697	15.6963	12.5841	10.1396	10.5634	6.33476	17.0949	12.2045	21.535	14.5223	13.4844	18.5266	23.3391	17.6681	28.6136
ENSG00000157514	19.5207	17.2627	8.31662	15.9659	25.4186	9.2578	9.35774	10.4839	14.6915	10.0589	14.8872	7.67082	12.558	7.36304	15.843	9.95921	9.52827	12.1704	7.03325	9.98019	13.8845	11.1811
ENSG00000187446	12.4906	15.825	15.3889	16.2656	17.5845	16.2787	16.1799	16.0229	13.9686	17.9903	13.9171	15.3859	14.5441	11.6724	15.885	14.3608	16.2959	13.7897	15.6091	18.4311	16.3344	14.7403
ENSG00000188549	16.1759	11.6972	19.7999	16.9814	13.7646	17.6318	21.652	16.988	13.315	14.6652	12.5231	15.2686	10.5637	13.8766	13.7309	20.3816	21.6192	17.0577	12.2119	9.72828	5.43584	7.67075
ENSG00000148218	17.8832	13.0096	26.7491	22.7377	25.0484	10.4222	20.823	15.2606	14.5829	11.575	16.2432	10.4465	10.8001	17.3469	12.4023	9.08922	18.3024	10.9396	11.9628	14.2325	9.14213	10.8847
ENSG00000120438	13.3629	16.2793	19.9193	21.1279	14.1155	15.3942	13.9698	14.3561	13.8672	15.409	20.8874	20.2586	13.9972	12.1741	13.8966	15.1105	14.7526	16.5719	10.7557	12.5921	10.5681	8.75113
ENSG00000102804	15.1312	11.3776	21.7284	17.7293	17.7744	10.489	10.0892	8.78464	16.2834	13.1651	15.9217	16.0654	8.00128	10.8637	11.7119	10.8971	10.6715	13.4419	22.9286	22.334	19.5827	20.7639
ENSG00000104408	14.3251	13.0643	13.2091	13.8688	12.741	13.3326	10.4123	12.2751	12.8004	10.5158	17.2002	14.8966	13.8406	11.9027	11.4656	12.9996	10.9233	17.957	17.5248	22.4879	21.4328	23.7223
ENSG00000125818	16.8171	14.7749	15.3037	15.2331	14.6667	15.0122	15.236	15.7784	16.5673	15.0219	12.6116	15.79	10.2392	12.9655	13.0452	18.9057	15.6179	17.9083	12.8085	15.7336	14.3245	13.7089
ENSG00000145919	15.6269	13.6841	17.1894	16.0759	15.9971	17.2566	15.2371	12.4508	13.2005	13.9419	13.734	15.6958	11.7735	8.84537	13.0579	14.0648	13.0393	17.5584	13.7147	20.0732	17.2705	16.8835
ENSG00000116863	17.4064	13.8978	18.1933	14.2463	12.2271	13.7698	11.554	15.9478	17.2811	11.7251	11.4265	10.5811	10.0288	13.798	16.034	17.7643	18.4612	16.9788	11.4871	10.6681	11.6405	12.2614
ENSG00000148308	19.3334	11.2996	10.4759	11.4683	9.74966	11.8176	12.6145	15.4604	13.9993	12.8159	11.7823	11.845	7.84597	13.8719	12.1937	19.0424	14.231	16.1007	15.3635	20.2918	13.958	17.7551
ENSG00000242861	14.5158	8.88183	5.36629	6.63577	7.36758	8.6842	9.8933	10.5292	13.7224	6.78684	9.08821	8.90552	6.14542	16.8066	11.5449	11.9158	9.35	8.68883	11.8755	19.5437	17.267	17.0447
ENSG00000242071	15.3682	13.5057	10.0251	8.97436	15.7135	9.17107	8.15179	20.3179	11.5644	5.5868	13.0402	13.4434	5.9616	16.8794	23.4069	12.314	18.7213	15.5782	15.2697	10.3599	13.8314	33.353
ENSG00000010278	15.2606	17.4688	7.28604	10.6328	17.0266	7.95921	14.9457	11.1055	13.0127	9.81915	14.2478	12.3594	11.4722	10.158	14.3084	10.681	16.0208	13.6914	10.213	17.3051	22.0917	12.9996
ENSG00000076043	17.7268	14.612	14.3253	12.4959	15.1545	18.4894	14.5177	16.84	15.8186	15.3577	15.1765	15.9897	12.9016	15.0313	15.6318	15.9665	18.6637	16.7057	14.084	14.1658	13.808	13.5854
ENSG00000099889	17.1186	11.656	8.73767	5.85757	8.75981	10.6206	16.4249	14.7645	16.2338	11.1679	9.10616	14.2416	10.1684	21.5129	13.0687	22.0742	16.3173	16.7213	9.82518	9.03286	5.43861	11.0337
ENSG00000088543	18.5423	13.1725	11.2405	10.5844	16.3259	14.3289	15.8512	19.4859	13.3917	16.6099	14.7342	13.52	8.3342	13.9614	16.4078	22.8565	14.5622	14.4624	19.0599	12.3267	8.71832	13.3533
ENSG00000140795	18.645	11.9634	14.562	12.6617	32.1218	17.6464	12.6549	12.5239	16.852	15.0651	15.825	16.3507	11.356	12.0533	17.1047	21.0598	16.328	16.1011	15.4315	13.4856	10.2468	8.74598
ENSG00000124067	14.9235	14.6053	16.9969	15.2206	13.6092	13.1223	16.31	15.2372	14.6368	16.6231	13.044	13.8187	14.7504	13.4834	14.9048	18.3054	15.1619	13.4927	10.5291	10.521	9.10609	9.20115
ENSG00000157637	19.2145	16.1392	18.4726	14.2448	18.0265	13.3227	16.0529	15.0852	21.9148	13.6077	10.711	12.0971	12.5939	11.4389	16.4986	14.0563	13.2131	11.7452	8.69397	7.83318	8.26462	6.74643
ENSG00000166313	18.6298	16.1933	17.6366	14.1057	16.6234	14.7798	16.5341	17.6499	18.1469	13.8829	17.3552	14.2738	10.1564	8.61834	16.4569	21.3272	13.2369	13.7573	12.641	10.5306	8.98074	11.1754
ENSG00000175215	11.8058	13.7583	20.3064	19.9644	18.6527	12.7726	13.591	12.0235	11.2913	14.6417	17.6567	17.4899	15.4286	11.8081	12.08	12.4062	12.452	13.468	12.5109	10.2889	12.1943	8.59761
ENSG00000012171	20.9847	10.3154	10.8299	9.36314	10.0418	7.09338	13.8589	19.8828	12.1394	8.80718	9.6172	8.51477	8.70549	15.4733	11.5065	21.7698	18.4277	15.0622	12.5493	12.1176	14.1811	14.8906
ENSG00000114383	15.186	14.1988	14.7667	13.8085	14.8947	15.2854	14.8523	15.0315	14.7304	13.3813	12.6262	14.9985	8.35288	10.9548	16.9766	20.2467	14.9153	13.7887	15.9099	15.0939	14.1576	19.1309
ENSG00000070413	17.1849	13.3001	13.7353	15.8154	13.9413	14.7901	19.9172	16.6829	15.6129	18.962	11.9164	15.1725	13.8927	11.8171	14.7715	21.462	16.0862	15.257	13.6962	9.62338	7.61167	7.44171
ENSG00000172590	17.0042	10.5566	11.3484	9.18107	8.88662	11.7211	11.9225	17.3877	15.1134	9.87847	9.80458	10.2505	5.71695	14.7517	15.4464	26.9021	16.4233	16.5419	13.6159	17.3735	15.0784	24.0586
ENSG00000129932	20.2356	15.3186	15.0565	17.3301	14.661	13.3461	16.8347	19.0253	19.5182	12.6285	8.8925	12.3366	10.0971	10.0603	15.3985	23.0138	19.5034	15.6846	10.9961	11.6678	9.00526	10.0232
[truncated: 56,737 more rows]
