# Supplementary material for: A Two-Step Transcriptome Analysis of the Human Heart Reveals Broad and Disease-Responsive Expression of Ectopic Olfactory Receptors
Source: Int J Mol Sci. 2023 Sep 5;24(18):13709. doi: 10.3390/ijms241813709 (PMC10530704; doi:10.3390/ijms241813709)
Supplement: Supplementary file 1 [file ijms-24-13709-s001.zip › Dataset_S2-Patients_Characteristics.xlsx]

## Sheet: Control Samples
Sample ID	Sex	Age	Ethnicity	Tissue type	Diagnosis	Date of autopsy	PMI, hours	BMI	Cause of death	Comorbidities	RIN
Control_1	M	52	Caucasian	heart, left ventricle	normal tissue	02/08/2020	4	28.7	mechanical asphyxia during strangulation	NASH	8.3
Control_2	M	52	Caucasian	heart, left ventricle	normal tissue	02/25/2020	3	30.2	multiple traumatic injuries from the fall from height	CAD, atherosclerosis of aorta, cardiosclerosis, alcoholic fatty liver	7.7
Control_3	M	48	Caucasian	heart, left ventricle	normal tissue	02/26/2020	4.5	25.9	multiple trauma of bones and internal organs	alcoholic steatohepatosis	6.2
Control_4	M	37	Caucasian	heart, left ventricle	normal tissue	03/02/2020	2	27.8	multiple injuries (car accident)	multiple broken bones and ribs, rupture of diaphragm, multiple hemorrhages in lungs, in peritoneal cavity, NASH, atherosclerosis of arteries	7.3
PMI, Post-mortem interval
BMI, Body mass index
NASH, Nonalcoholic steatohepatitis
CAD, Coronary artery disease
RIN, RNA integrity number

## Sheet: Failing Samples
Sample ID	Sex	Age	Ethnicity	Tissue type	Diagnosis	Date of LVAD implantation	BMI	RIN
Failing_1	M	53	Caucasian	heart, left ventricle	Ischemic Cardiomyopathy	2009-02-26	30.4	5
Failing_2	M	58	Caucasian	heart, left ventricle	Ischemic Cardiomyopathy	2009-04-08	NA	6.7
Failing_3	M	64	Caucasian	heart, left ventricle	Ischemic Cardiomyopathy	2008-05-07	33.1	7.6
Failing_4	M	48	Caucasian	heart, left ventricle	Ischemic Cardiomyopathy	2007-12-27	NA	7.1
Failing_5	M	68	Caucasian	heart, left ventricle	Ischemic Cardiomyopathy	2007-12-28	NA	7.9
Failing_6	M	68	Caucasian	heart, left ventricle	Ischemic Cardiomyopathy	2009-04-17	NA	7.7
Failing_7	M	57	Caucasian	heart, left ventricle	Ischemic Cardiomyopathy	2008-10-31	NA	7.1
Failing_8	M	63	Caucasian	heart, left ventricle	Ischemic Cardiomyopathy	2008-12-11	NA	6.1
Failing_9	M	55	Caucasian	heart, left ventricle	Ischemic Cardiomyopathy	2008-12-19	NA	6.7
Failing_10	M	56	African American	heart, left ventricle	Ischemic Cardiomyopathy	2008-10-15	27.7	7.3
Failing_11	M	60	African American	heart, left ventricle	Ischemic Cardiomyopathy	2008-02-01	36	7.5
Failing_12	M	65	Hispanic	heart, left ventricle	Ischemic Cardiomyopathy	2007-01-20	29.1	7.2
Failing_13	M	69	Hispanic	heart, left ventricle	Ischemic Cardiomyopathy	2007-05-03	20.7	7.5
Failing_14	M	55	Hispanic	heart, left ventricle	Ischemic Cardiomyopathy	2006-10-02	NA	6.7
Failing_15	M	54	Hispanic	heart, left ventricle	Ischemic Cardiomyopathy	2008-01-15	31.2	5.1
Failing_16	M	60	Hispanic	heart, left ventricle	Ischemic Cardiomyopathy	2009-01-12	NA	4.9
Failing_17	M	73	Hispanic	heart, left ventricle	Ischemic Cardiomyopathy	2007-01-25	24.2	5.7
Failing_18	M	64	Hispanic	heart, left ventricle	Ischemic Cardiomyopathy	2003-08-15	30.1	6.6
LVAD, Left ventricular assist device
BMI, Body mass index
RIN, RNA integrity number
