# Supplementary material for: A Two-Step Transcriptome Analysis of the Human Heart Reveals Broad and Disease-Responsive Expression of Ectopic Olfactory Receptors
Source: Int J Mol Sci. 2023 Sep 5;24(18):13709. doi: 10.3390/ijms241813709 (PMC10530704; doi:10.3390/ijms241813709)
Supplement: Supplementary file 1 [file ijms-24-13709-s001.zip › Dataset_S3-ORs_Array.xlsx]

## Sheet: Plate template
Plate Well	HGNC ID (gene)	Approved symbol	Approved name	Previous symbols	Aliases	Chromosomal location	Bio-Rad PrimePCR Assay ID
A1	HGNC:8161	OR10A2	olfactory receptor family 10 subfamily A member 2	OR10A2P	OST363	11p15.4	qHsaCED0038160
A2	HGNC:8172	OR10H1	olfactory receptor family 10 subfamily H member 1			19p13.12	qHsaCED0047856
A3	HGNC:15139	OR10W1	olfactory receptor family 10 subfamily W member 1	OR10W1P		11q12.1	qHsaCED0019615
A4	HGNC:15103	OR13C8	olfactory receptor family 13 subfamily C member 8			9q31.1	qHsaCED0019327
A5	HGNC:8182	OR1C1	olfactory receptor family 1 subfamily C member 1		TPCR27,HSTPCR27	1q44	qHsaCED0036997
A6	HGNC:8221	OR1N1	olfactory receptor family 1 subfamily N member 1	OR1N3	OR1-26	9q33.2	qHsaCED0018902
A7	HGNC:15143	OR2AG2	olfactory receptor family 2 subfamily AG member 2	OR2AG2P		11p15.4	qHsaCED0019607
A8	HGNC:15008	OR2G3	olfactory receptor family 2 subfamily G member 3			1q44	qHsaCED0018736
A9	HGNC:19576	OR2M5	olfactory receptor family 2 subfamily M member 5	OR2M5P		1q44	qHsaCED0037120
A10	HGNC:15018	OR2T6	olfactory receptor family 2 subfamily T member 6	OR2T6P,OR2T9	OST703	1q44	qHsaCED0048277
A11	HGNC:15167	OR4C11	olfactory receptor family 4 subfamily C member 11	OR4C11P		11q11	qHsaCED0018972
A12	HGNC:8297	OR4E2	olfactory receptor family 4 subfamily E member 2			14q11.2	qHsaCED0019133
A13	HGNC:14745	OR4K5	olfactory receptor family 4 subfamily K member 5			14q11.2	qHsaCED0057410
A14	HGNC:14703	OR51B2	olfactory receptor family 51 subfamily B member 2	OR51B1P		11p15.4	qHsaCED0019295
A15	HGNC:14851	OR51Q1	olfactory receptor family 51 subfamily Q member 1			11p15.4	qHsaCED0046454
A16	HGNC:15221	OR52I2	olfactory receptor family 52 subfamily I member 2			11p15.4	qHsaCED0048694
A17	HGNC:15248	OR56B4	olfactory receptor family 56 subfamily B member 4			11p15.4	qHsaCED0047439
A18	HGNC:15280	OR5D13	olfactory receptor family 5 subfamily D member 13			11q11	qHsaCED0048391
A19	HGNC:8350	OR5L1	olfactory receptor family 5 subfamily L member 1		OST262	11q12.1	qHsaCED0037735
A20	HGNC:8354	OR6B1	olfactory receptor family 6 subfamily B member 1		OR7-3	7q35	qHsaCED0048664
A21	HGNC:15029	OR6K2	olfactory receptor family 6 subfamily K member 2			1q23.1	qHsaCED0048048
A22	HGNC:8373	OR7C1	olfactory receptor family 7 subfamily C member 1	OR7C4	OR19-5	19p13.1	qHsaCED0036509
A23	HGNC:14840	OR8D4	olfactory receptor family 8 subfamily D member 4			11q24.1	qHsaCED0018666
A24	HGNC:14718	OR9I1	olfactory receptor family 9 subfamily I member 1			11q12.1	qHsaCED0019220
B1	HGNC:8162	OR10A3	olfactory receptor family 10 subfamily A member 3		HTPCRX12,HSHTPCRX12	11p15.4	qHsaCED0046731
B2	HGNC:8173	OR10H2	olfactory receptor family 10 subfamily H member 2			19p13.12	qHsaCED0019455
B3	HGNC:14995	OR10X1	olfactory receptor family 10 subfamily X member 1	OR10X1P		1q23.1	qHsaCED0047831
B4	HGNC:15104	OR13C9	olfactory receptor family 13 subfamily C member 9			9q31.1	qHsaCED0019654
B5	HGNC:8183	OR1D2	olfactory receptor family 1 subfamily D member 2	OLFR1	OR17-4	17p13.3	qHsaCED0047650
B6	HGNC:15111	OR1N2	olfactory receptor family 1 subfamily N member 2			9q33.2	qHsaCED0018903
B7	HGNC:15001	OR2AJ1	olfactory receptor family 2 subfamily AJ member 1	OR2AJ1P	OR2AJ1Q	1q44	qHsaCED0036843
B8	HGNC:27019	OR2G6	olfactory receptor family 2 subfamily G member 6			1q44	qHsaCED0038485
B9	HGNC:19594	OR2M7	olfactory receptor family 2 subfamily M member 7			1q44	qHsaCED0037165
B10	HGNC:15020	OR2T8	olfactory receptor family 2 subfamily T member 8	OR2T8P		1q44	qHsaCED0035343
B11	HGNC:15168	OR4C12	olfactory receptor family 4 subfamily C member 12			11p11.12	qHsaCED0007689
B12	HGNC:15078	OR4F15	olfactory receptor family 4 subfamily F member 15			15q26.3	qHsaCED0036882
B13	HGNC:15356	OR4L1	olfactory receptor family 4 subfamily L member 1	OR4L2P		14q11.2	qHsaCED0019463
B14	HGNC:14708	OR51B4	olfactory receptor family 51 subfamily B member 4			11p15.4	qHsaCED0019294
B15	HGNC:15204	OR51S1	olfactory receptor family 51 subfamily S member 1			11p15.4	qHsaCED0047214
B16	HGNC:14799	OR52J3	olfactory receptor family 52 subfamily J member 3			11p15.4	qHsaCED0048516
B17	HGNC:8319	OR5A1	olfactory receptor family 5 subfamily A member 1	OR5A1P	OST181	11q12.1	qHsaCED0019279
B18	HGNC:15281	OR5D14	olfactory receptor family 5 subfamily D member 14			11q11	qHsaCED0047802
B19	HGNC:8351	OR5L2	olfactory receptor family 5 subfamily L member 2		HTPCRX16,HSHTPCRX16	11q12.1	qHsaCED0019539
B20	HGNC:15041	OR6B2	olfactory receptor family 6 subfamily B member 2	OR6B2P		2q37.3	qHsaCED0020065
B21	HGNC:15030	OR6K3	olfactory receptor family 6 subfamily K member 3			1q23.1	qHsaCED0021834
B22	HGNC:8374	OR7C2	olfactory receptor family 7 subfamily C member 2	OR7C3	OR19-18	19p13.12	qHsaCED0019454
B23	HGNC:14824	OR8H1	olfactory receptor family 8 subfamily H member 1			11q12.1	qHsaCED0019943
B24	HGNC:15339	OR9K2	olfactory receptor family 9 subfamily K member 2			12q13.2	qHsaCED0046721
C1	HGNC:15130	OR10A4	olfactory receptor family 10 subfamily A member 4	OR10A4P		11p15.4	qHsaCED0019205
C2	HGNC:8174	OR10H3	olfactory receptor family 10 subfamily H member 3			19p13.12	qHsaCED0046856
C3	HGNC:14996	OR10Z1	olfactory receptor family 10 subfamily Z member 1			1q23.1	qHsaCED0048409
C4	HGNC:14695	OR13D1	olfactory receptor family 13 subfamily D member 1			9q31.1	qHsaCED0047346
C5	HGNC:8189	OR1E1	olfactory receptor family 1 subfamily E member 1	OR1E9P,OR1E5,OR1E6	OR17-2,HGM071,OR17-32,OR13-66	17p13.3	qHsaCED0047401
C6	HGNC:8223	OR1Q1	olfactory receptor family 1 subfamily Q member 1	OR1Q2,OR1Q3	OST226,OR9-A,HSTPCR106,OST226OR9-A,TPCR106	9q33.2	qHsaCED0019503
C7	HGNC:19569	OR2AK2	olfactory receptor family 2 subfamily AK member 2	OR2AK1P		1q44	qHsaCED0018745
C8	HGNC:8252	OR2H1	olfactory receptor family 2 subfamily H member 1	OR2H6,OR2H8	OR6-2	6p22.1	qHsaCED0037360
C9	HGNC:8276	OR2S2	olfactory receptor family 2 subfamily S member 2			9p13.3	qHsaCED0043961
C10	HGNC:8280	OR2V1	olfactory receptor family 2 subfamily V member 1	OR2V1P	OST265	5q35.3	qHsaCED0019403
C11	HGNC:15169	OR4C13	olfactory receptor family 4 subfamily C member 13			11p11.12	qHsaCED0007645
C12	HGNC:15079	OR4F16	olfactory receptor family 4 subfamily F member 16			1p36.33	qHsaCED0037207
C13	HGNC:14735	OR4M1	olfactory receptor family 4 subfamily M member 1			14q11.2	qHsaCED0047166
C14	HGNC:19599	OR51B5	olfactory receptor family 51 subfamily B member 5			11p15.4	qHsaCED0034502
C15	HGNC:15205	OR51T1	olfactory receptor family 51 subfamily T member 1			11p15.4	qHsaCED0047211
C16	HGNC:15222	OR52K1	olfactory receptor family 52 subfamily K member 1			11p15.4	qHsaCED0057123
C17	HGNC:15249	OR5A2	olfactory receptor family 5 subfamily A member 2			11q12.1	qHsaCED0019278
C18	HGNC:15283	OR5D16	olfactory receptor family 5 subfamily D member 16			11q12.1	qHsaCED0019542
C19	HGNC:8352	OR5M1	olfactory receptor family 5 subfamily M member 1		OST050	11q12.1	qHsaCED0048885
C20	HGNC:15042	OR6B3	olfactory receptor family 6 subfamily B member 3	OR6B3P	OR6B3Q	2q37.3	qHsaCED0007651
C21	HGNC:15033	OR6K6	olfactory receptor family 6 subfamily K member 6			1q23.1	qHsaCED0047421
C22	HGNC:8378	OR7D2	olfactory receptor family 7 subfamily D member 2		OR19-4,HTPCRH03,FLJ38149	19p13.2	qHsaCED0047944
C23	HGNC:15308	OR8H2	olfactory receptor family 8 subfamily H member 2			11q12.1	qHsaCED0020144
C24	HGNC:14724	OR9Q1	olfactory receptor family 9 subfamily Q member 1			11q12.1	qHsaCID0007935
D1	HGNC:15131	OR10A5	olfactory receptor family 10 subfamily A member 5	OR10A1	OR11-403,JCG6	11p15.4	qHsaCED0038942
D2	HGNC:15388	OR10H4	olfactory receptor family 10 subfamily H member 4			19p13.12	qHsaCED0007702
D3	HGNC:8176	OR11A1	olfactory receptor family 11 subfamily A member 1	OR11A2	hs6M1-18	6p22.2-p21.31	qHsaCED0037361
D4	HGNC:14723	OR13F1	olfactory receptor family 13 subfamily F member 1			9q31.1	qHsaCED0019325
D5	HGNC:8190	OR1E2	olfactory receptor family 1 subfamily E member 2	OR1E4	OR17-93,OR17-135	17p13.2	qHsaCED0020546
D6	HGNC:8227	OR1S1	olfactory receptor family 1 subfamily S member 1		OST034	11q12.1	qHsaCED0056787
D7	HGNC:15335	OR2AP1	olfactory receptor family 2 subfamily AP member 1	OR2AP1P		12q13.2	qHsaCED0019641
D8	HGNC:8253	OR2H2	olfactory receptor family 2 subfamily H member 2		hs6M1-12	6p22.1	qHsaCED0037358
D9	HGNC:8277	OR2T1	olfactory receptor family 2 subfamily T member 1		OR1-25	1q44	qHsaCED0018749
D10	HGNC:15341	OR2V2	olfactory receptor family 2 subfamily V member 2	OR2V3	OST713	5q35.3	qHsaCED0018679
D11	HGNC:15171	OR4C15	olfactory receptor family 4 subfamily C member 15			11q11	qHsaCED0047496
D12	HGNC:15381	OR4F17	olfactory receptor family 4 subfamily F member 17	OR4F19,OR4F11P,OR4F18		19p13.3	qHsaCED0037160
D13	HGNC:15373	OR4M2	olfactory receptor family 4 subfamily M member 2			15q11.2	qHsaCED0034271
D14	HGNC:19600	OR51B6	olfactory receptor family 51 subfamily B member 6			11p15.4	qHsaCED0003774
D15	HGNC:19597	OR51V1	olfactory receptor family 51 subfamily V member 1	OR51A12		11p15.4	qHsaCED0019273
D16	HGNC:15223	OR52K2	olfactory receptor family 52 subfamily K member 2			11p15.4	qHsaCED0047499
D17	HGNC:15431	OR5AC2	olfactory receptor family 5 subfamily AC member 2		HSA1	3q11.2	qHsaCED0019478
D18	HGNC:15285	OR5D18	olfactory receptor family 5 subfamily D member 18			11q12.1	qHsaCED0019538
D19	HGNC:15290	OR5M10	olfactory receptor family 5 subfamily M member 10			11q12.1	qHsaCED0048881
D20	HGNC:8355	OR6C1	olfactory receptor family 6 subfamily C member 1		OST267	12q13.2	qHsaCED0034421
D21	HGNC:14711	OR6M1	olfactory receptor family 6 subfamily M member 1			11q24.1	qHsaCED0019398
D22	HGNC:8380	OR7D4	olfactory receptor family 7 subfamily D member 4	OR7D4P	hg105,OR19-B	19p13.2	qHsaCED0047057
D23	HGNC:15309	OR8H3	olfactory receptor family 8 subfamily H member 3			11q12.1	qHsaCED0047480
D24	HGNC:15328	OR9Q2	olfactory receptor family 9 subfamily Q member 2	OR9Q2P		11q12.1	qHsaCED0047843
E1	HGNC:15132	OR10A6	olfactory receptor family 10 subfamily A member 6 (gene/pseudogene)			11p15.4	qHsaCED0019541
E2	HGNC:15389	OR10H5	olfactory receptor family 10 subfamily H member 5			19p13.12	qHsaCED0036805
E3	HGNC:15346	OR11G2	olfactory receptor family 11 subfamily G member 2			14q11.2	qHsaCED0018828
E4	HGNC:14999	OR13G1	olfactory receptor family 13 subfamily G member 1			1q44	qHsaCED0018737
E5	HGNC:8194	OR1F1	olfactory receptor family 1 subfamily F member 1	OR1F4,OR1F6,OR1F7,OR1F8,OR1F9,OR1F5,OR1F10,OR1F13P	Olfmf,OR16-36,OR16-37,OR16-88,OR16-89,OR16-90,OLFMF,OR3-145	16p13.3	qHsaCED0019140
E6	HGNC:15141	OR1S2	olfactory receptor family 1 subfamily S member 2			11q12.1	qHsaCED0007669
E7	HGNC:19620	OR2AT4	olfactory receptor family 2 subfamily AT member 4			11q13.4	qHsaCED0018793
E8	HGNC:8259	OR2J1	olfactory receptor family 2 subfamily J member 1	OR2J1P	OR6-5,hs6M1-4,dJ80I19.2	6p22.1	qHsaCED0037364
E9	HGNC:19573	OR2T10	olfactory receptor family 2 subfamily T member 10			1q44	qHsaCED0018750
E10	HGNC:8281	OR2W1	olfactory receptor family 2 subfamily W member 1		hs6M1-15	6p22.1	qHsaCED0037366
E11	HGNC:15172	OR4C16	olfactory receptor family 4 subfamily C member 16			11q11	qHsaCED0047495
E12	HGNC:19583	OR4F21	olfactory receptor family 4 subfamily F member 21	OR4F21P		8p23.3	qHsaCED0037159
E13	HGNC:14742	OR4N2	olfactory receptor family 4 subfamily N member 2			14q11.2	qHsaCED0038760
E14	HGNC:15193	OR51D1	olfactory receptor family 51 subfamily D member 1		OR51D1Q	11p15.4	qHsaCED0048195
E15	HGNC:8318	OR52A1	olfactory receptor family 52 subfamily A member 1		HPFH1OR	11p15.4	qHsaCED0047506
E16	HGNC:14785	OR52L1	olfactory receptor family 52 subfamily L member 1			11p15.4	qHsaCED0047589
E17	HGNC:15251	OR5AK2	olfactory receptor family 5 subfamily AK member 2			11q12.1	qHsaCED0047452
E18	HGNC:8343	OR5F1	olfactory receptor family 5 subfamily F member 1		OR11-10	11q12.1	qHsaCED0007724
E19	HGNC:15291	OR5M11	olfactory receptor family 5 subfamily M member 11		OR11-199	11q12.1	qHsaCED0019012
E20	HGNC:15436	OR6C2	olfactory receptor family 6 subfamily C member 2		OR6C67	12q13.2	qHsaCED0047379
E21	HGNC:15034	OR6N1	olfactory receptor family 6 subfamily N member 1			1q23.1	qHsaCED0048192
E22	HGNC:8396	OR7E24	olfactory receptor family 7 subfamily E member 24	OR7E24P	OR19-8,HSHT2,OR7E24Q	19p13.2	qHsaCED0037662
E23	HGNC:15310	OR8I2	olfactory receptor family 8 subfamily I member 2			11q12.1	qHsaCED0018998
E24	HGNC:15195	OR51E2	olfactory receptor family 51 subfamily E member 2		PSGR	11p15.4	qHsaCED0036754	Repeat of G14 well
F1	HGNC:15329	OR10A7	olfactory receptor family 10 subfamily A member 7			12q13.2	qHsaCED0019302
F2	HGNC:8175	OR10J1	olfactory receptor family 10 subfamily J member 1		HGMP07J,HSHGMP07J	1q23.2	qHsaCED0018862
F3	HGNC:15404	OR11H1	olfactory receptor family 11 subfamily H member 1		OR22-1	22q11.1	qHsaCED0037084
F4	HGNC:14755	OR13H1	olfactory receptor family 13 subfamily H member 1			Xq26.2	qHsaCED0046766
F5	HGNC:8204	OR1G1	olfactory receptor family 1 subfamily G member 1	OR1G2	OR17-209	17p13.3	qHsaCED0047568
F6	HGNC:8229	OR2A1	olfactory receptor family 2 subfamily A member 1			7q35	qHsaCED0037412
F7	HGNC:31249	OR2B11	olfactory receptor family 2 subfamily B member 11			1q44	qHsaCED0018735
F8	HGNC:8260	OR2J2	olfactory receptor family 2 subfamily J member 2		OR6-8,hs6M1-6,dJ80I19.4	6p22.1	qHsaCED0038802
F9	HGNC:19574	OR2T11	olfactory receptor family 2 subfamily T member 11		OR2T11Q	1q44	qHsaCED0018751
F10	HGNC:15021	OR2W3	olfactory receptor family 2 subfamily W member 3	OR2W8P,OR2W3P	OST718	1q44	qHsaCED0038482
F11	HGNC:14697	OR4C3	olfactory receptor family 4 subfamily C member 3			11p11.2	qHsaCED0004242
F12	HGNC:31275	OR4F29	olfactory receptor family 4 subfamily F member 29			1p36.33	qHsaCED0041772
F13	HGNC:15375	OR4N4	olfactory receptor family 4 subfamily N member 4			15q11.2	qHsaCED0038961
F14	HGNC:15194	OR51E1	olfactory receptor family 51 subfamily E member 1	OR51E1P,OR52A3P,GPR164	GPR136	11p15.4	qHsaCID0013259
F15	HGNC:19580	OR52A5	olfactory receptor family 52 subfamily A member 5			11p15.4	qHsaCED0046858
F16	HGNC:15225	OR52M1	olfactory receptor family 52 subfamily M member 1	OR52M1P		11p15.4	qHsaCED0019249
F17	HGNC:15255	OR5AN1	olfactory receptor family 5 subfamily AN member 1			11q12.1	qHsaCED0019277
F18	HGNC:8346	OR5H1	olfactory receptor family 5 subfamily H member 1		HTPCRX14,HSHTPCRX14	3q11.2	qHsaCED0048716
F19	HGNC:14806	OR5M3	olfactory receptor family 5 subfamily M member 3			11q12.1	qHsaCED0020064
F20	HGNC:15437	OR6C3	olfactory receptor family 6 subfamily C member 3		OST709	12q13.2	qHsaCED0048503
F21	HGNC:15035	OR6N2	olfactory receptor family 6 subfamily N member 2			1q23.1	qHsaCED0018839
F22	HGNC:8465	OR7G1	olfactory receptor family 7 subfamily G member 1	OR7G1P	OR19-15	19p13.2	qHsaCED0001964
F23	HGNC:14855	OR8J1	olfactory receptor family 8 subfamily J member 1			11q12.1	qHsaCED0046914
F24	HGNC:15194	OR51E1	olfactory receptor family 51 subfamily E member 1	OR51E1P,OR52A3P,GPR164	GPR136	11p15.4	qHsaCID0013259	Repeat of F14 well
G1	HGNC:14819	OR10AD1	olfactory receptor family 10 subfamily AD member 1	OR10AD1P		12q13.11	qHsaCED0046922
G2	HGNC:14992	OR10J3	olfactory receptor family 10 subfamily J member 3	OR10J3P		1q23.2	qHsaCED0019474
G3	HGNC:15347	OR11H4	olfactory receptor family 11 subfamily H member 4			14q11.2	qHsaCED0018829
G4	HGNC:15108	OR13J1	olfactory receptor family 13 subfamily J member 1			9p13.3	qHsaCED0019521
G5	HGNC:8207	OR1I1	olfactory receptor family 1 subfamily I member 1		OR1I1P,OR19-20,OR1I1Q	19p13.1	qHsaCED0036358
G6	HGNC:15082	OR2A12	olfactory receptor family 2 subfamily A member 12	OR2A12P		7q35	qHsaCED0048669
G7	HGNC:13966	OR2B2	olfactory receptor family 2 subfamily B member 2	OR2B9	hs6M1-10,OR6-1,OR2B2Q	6p22.1	qHsaCED0019051
G8	HGNC:8261	OR2J3	olfactory receptor family 2 subfamily J member 3		OR6-6	6p22.1	qHsaCED0037363
G9	HGNC:19592	OR2T12	olfactory receptor family 2 subfamily T member 12			1q44	qHsaCED0037166
G10	HGNC:14837	OR2Y1	olfactory receptor family 2 subfamily Y member 1			5q35.3	qHsaCED0018709
G11	HGNC:31271	OR4C46	olfactory receptor family 4 subfamily C member 46			11q11	qHsaCED0021743
G12	HGNC:8300	OR4F3	olfactory receptor family 4 subfamily F member 3			5q35.3	qHsaCED0037450
G13	HGNC:15358	OR4N5	olfactory receptor family 4 subfamily N member 5			14q11.2	qHsaCED0018827
G14	HGNC:15195	OR51E2	olfactory receptor family 51 subfamily E member 2		PSGR	11p15.4	qHsaCED0036754
G15	HGNC:15207	OR52B2	olfactory receptor family 52 subfamily B member 2			11p15.4	qHsaCED0018897
G16	HGNC:14853	OR52N1	olfactory receptor family 52 subfamily N member 1			11p15.4	qHsaCED0047444
G17	HGNC:15258	OR5AP2	olfactory receptor family 5 subfamily AP member 2			11q12.1	qHsaCED0019019
G18	HGNC:31286	OR5H14	olfactory receptor family 5 subfamily H member 14			3q11.2	qHsaCED0048740
G19	HGNC:14846	OR5M8	olfactory receptor family 5 subfamily M member 8			11q12.1	qHsaCED0019949
G20	HGNC:19632	OR6C4	olfactory receptor family 6 subfamily C member 4			12q13.2	qHsaCED0019312
G21	HGNC:15036	OR6P1	olfactory receptor family 6 subfamily P member 1			1q23.1	qHsaCED0047834
G22	HGNC:8466	OR7G2	olfactory receptor family 7 subfamily G member 2		OST260	19p13.2	qHsaCED0018882
G23	HGNC:15312	OR8J3	olfactory receptor family 8 subfamily J member 3			11q12.1	qHsaCED0007685
G24	HGNC:15211	OR52B6	olfactory receptor family 52 subfamily B member 6			11p15.4	qHsaCED0019321	Repeat of I15 well
H1	HGNC:19607	OR10AG1	olfactory receptor family 10 subfamily AG member 1			11q12.1	qHsaCED0047080
H2	HGNC:14993	OR10J5	olfactory receptor family 10 subfamily J member 5			1q23.2	qHsaCED0047648
H3	HGNC:15349	OR11H6	olfactory receptor family 11 subfamily H member 6			14q11.2	qHsaCED0047160
H4	HGNC:15022	OR14A16	olfactory receptor family 14 subfamily A member 16	OR5AT1		1q44	qHsaCED0048120
H5	HGNC:8209	OR1J2	olfactory receptor family 1 subfamily J member 2	OR1J3,OR1J5	OST044	9q33.2	qHsaCED0007007
H6	HGNC:15084	OR2A14	olfactory receptor family 2 subfamily A member 14	OR2A14P,OR2A6	OST182	7q35	qHsaCED0048678
H7	HGNC:8238	OR2B3	olfactory receptor family 2 subfamily B member 3	OR2B3P	OR6-4	6p22.1	qHsaCED0037365
H8	HGNC:8264	OR2K2	olfactory receptor family 2 subfamily K member 2	OR2AR1P	HTPCRH06,HSHTPCRH06	9q31.3	qHsaCED0019117
H9	HGNC:14725	OR2T2	olfactory receptor family 2 subfamily T member 2	OR2T2P		1q44	qHsaCED0037247
H10	HGNC:15391	OR2Z1	olfactory receptor family 2 subfamily Z member 1	OR2Z2		19p13.2	qHsaCED0047479
H11	HGNC:14702	OR4C5	olfactory receptor family 4 subfamily C member 5	OR4C5P	OR4C5Q	11p11.2	qHsaCED0037570
H12	HGNC:8301	OR4F4	olfactory receptor family 4 subfamily F member 4		OR4F18	15q26.3	qHsaCED0038201
H13	HGNC:15180	OR4P4	olfactory receptor family 4 subfamily P member 4	OR4P3P		11q11	qHsaCED0047494
H14	HGNC:15196	OR51F1	olfactory receptor family 51 subfamily F member 1	OR51F1P		11p15.4	qHsaCED0047953
H15	HGNC:15209	OR52B4	olfactory receptor family 52 subfamily B member 4			11p15.4	qHsaCED0019237
H16	HGNC:15228	OR52N2	olfactory receptor family 52 subfamily N member 2			11p15.4	qHsaCED0018873
H17	HGNC:15260	OR5AR1	olfactory receptor family 5 subfamily AR member 1			11q12.1	qHsaCED0057204
H18	HGNC:31287	OR5H15	olfactory receptor family 5 subfamily H member 15			3q11.2	qHsaCED0019806
H19	HGNC:15294	OR5M9	olfactory receptor family 5 subfamily M member 9			11q12.1	qHsaCED0019009
H20	HGNC:31293	OR6C6	olfactory receptor family 6 subfamily C member 6			12q13.2	qHsaCED0019304
H21	HGNC:15302	OR6Q1	olfactory receptor family 6 subfamily Q member 1			11q12.1	qHsaCED0019219
H22	HGNC:8467	OR7G3	olfactory receptor family 7 subfamily G member 3		OST085	19p13.2	qHsaCED0018883
H23	HGNC:14831	OR8K1	olfactory receptor family 8 subfamily K member 1			11q12.1	qHsaCED0019887
H24	HGNC:8264	OR2K2	olfactory receptor family 2 subfamily K member 2	OR2AR1P	HTPCRH06,HSHTPCRH06	9q31.3	qHsaCED0019117	Repeat of H8 well
I1	HGNC:8165	OR10C1	olfactory receptor family 10 subfamily C member 1	OR10C2	hs6M1-17,OR10C1P	6p22.1	qHsaCED0037386
I2	HGNC:14693	OR10K1	olfactory receptor family 10 subfamily K member 1			1q23.1	qHsaCED0018820
I3	HGNC:14998	OR11L1	olfactory receptor family 11 subfamily L member 1			1q44	qHsaCED0018743
I4	HGNC:15024	OR14A2	olfactory receptor family 14 subfamily A member 2	OR5AX1P,OR5AX1		1q44	qHsaCED0037014
I5	HGNC:8211	OR1J4	olfactory receptor family 1 subfamily J member 4		HTPCRX01,HSHTPCRX01	9q33.2	qHsaCED0018901
I6	HGNC:8230	OR2A2	olfactory receptor family 2 subfamily A member 2	OR2A2P,OR2A17P	OST008	7q35	qHsaCED0019502
I7	HGNC:8241	OR2B6	olfactory receptor family 2 subfamily B member 6	OR2B6P,OR2B1,OR2B1P,OR2B5	OR6-31,dJ408B20.2,OR5-40,OR5-41	6p22.1	qHsaCED0019052
I8	HGNC:19578	OR2L13	olfactory receptor family 2 subfamily L member 13	OR2L14		1q44	qHsaCED0057398
I9	HGNC:31252	OR2T27	olfactory receptor family 2 subfamily T member 27			1q44	qHsaCED0037229
I10	HGNC:8282	OR3A1	olfactory receptor family 3 subfamily A member 1		OLFRA03,OR40,OR17-40	17p13.3	qHsaCED0047404
I11	HGNC:14743	OR4C6	olfactory receptor family 4 subfamily C member 6			11q11	qHsaCED0018975
I12	HGNC:14825	OR4F5	olfactory receptor family 4 subfamily F member 5			1p36.33	qHsaCED0037218
I13	HGNC:15426	OR4Q3	olfactory receptor family 4 subfamily Q member 3	OR4Q4	C14orf13	14q11.2	qHsaCED0047544
I14	HGNC:15197	OR51F2	olfactory receptor family 51 subfamily F member 2			11p15.4	qHsaCED0019261
I15	HGNC:15211	OR52B6	olfactory receptor family 52 subfamily B member 6			11p15.4	qHsaCED0019321
I16	HGNC:15230	OR52N4	olfactory receptor family 52 subfamily N member 4			11p15.4	qHsaCED0018871
I17	HGNC:15261	OR5AS1	olfactory receptor family 5 subfamily AS member 1			11q12.1	qHsaCED0047482
I18	HGNC:14752	OR5H2	olfactory receptor family 5 subfamily H member 2			3q11.2	qHsaCED0019481
I19	HGNC:14783	OR5P2	olfactory receptor family 5 subfamily P member 2		JCG3	11p15.4	qHsaCED0018981
I20	HGNC:31295	OR6C65	olfactory receptor family 6 subfamily C member 65			12q13.2	qHsaCED0019308
I21	HGNC:15363	OR6S1	olfactory receptor family 6 subfamily S member 1		OR6S1Q	14q11.2	qHsaCED0018922
I22	HGNC:8469	OR8A1	olfactory receptor family 8 subfamily A member 1		OST025	11q24.2	qHsaCED0018674
I23	HGNC:15313	OR8K3	olfactory receptor family 8 subfamily K member 3 (gene/pseudogene)			11q12.1	qHsaCED0047475
I24	HGNC:15230	OR52N4	olfactory receptor family 52 subfamily N member 4			11p15.4	qHsaCED0018871	Repeat of I16 well
J1	HGNC:8168	OR10D3	olfactory receptor family 10 subfamily D member 3	OR10D3P	HTPCRX09	11q24.2	qHsaCED0036945
J2	HGNC:14826	OR10K2	olfactory receptor family 10 subfamily K member 2			1q23.1	qHsaCED0018819
J3	HGNC:8178	OR12D2	olfactory receptor family 12 subfamily D member 2		hs6M1-20	6p22.1	qHsaCED0037131
J4	HGNC:15026	OR14C36	olfactory receptor family 14 subfamily C member 36	OR5BF1		1q44	qHsaCED0018747
J5	HGNC:8212	OR1K1	olfactory receptor family 1 subfamily K member 1		hg99,MNAB	9q33	qHsaCED0019517
J6	HGNC:19562	OR2A25	olfactory receptor family 2 subfamily A member 25	OR2A25P,OR2A27		7q35	qHsaCED0048677
J7	HGNC:8242	OR2C1	olfactory receptor family 2 subfamily C member 1	OR2C2P	OLFmf3	16p13.3	qHsaCED0019586
J8	HGNC:8266	OR2L2	olfactory receptor family 2 subfamily L member 2	OR2L4P,OR2L12	HTPCRH07,HSHTPCRH07	1q44	qHsaCED0037727
J9	HGNC:31253	OR2T29	olfactory receptor family 2 subfamily T member 29			1q44	qHsaCED0037182
J10	HGNC:8283	OR3A2	olfactory receptor family 3 subfamily A member 2		OLFRA04,OR228,OR17-228	17p13.3	qHsaCED0048674
J11	HGNC:8293	OR4D1	olfactory receptor family 4 subfamily D member 1	OR4D3	TPCR16	17q22	qHsaCED0044998
J12	HGNC:15372	OR4F6	olfactory receptor family 4 subfamily F member 6	OR4F12		15q26.3	qHsaCED0047646
J13	HGNC:14705	OR4S1	olfactory receptor family 4 subfamily S member 1			11p11.2	qHsaCED0047189
J14	HGNC:14738	OR51G1	olfactory receptor family 51 subfamily G member 1	OR51G3P		11p15.4	qHsaCED0019266
J15	HGNC:15212	OR52D1	olfactory receptor family 52 subfamily D member 1			11p15.4	qHsaCED0019315
J16	HGNC:15231	OR52N5	olfactory receptor family 52 subfamily N member 5		OR52N5Q	11p15.4	qHsaCED0047445
J17	HGNC:15362	OR5AU1	olfactory receptor family 5 subfamily AU member 1			14q11.2	qHsaCED0057253
J18	HGNC:14767	OR5H6	olfactory receptor family 5 subfamily H member 6			3q11.2	qHsaCED0048712
J19	HGNC:14784	OR5P3	olfactory receptor family 5 subfamily P member 3		JCG1	11p15.4	qHsaCED0019540
J20	HGNC:31297	OR6C68	olfactory receptor family 6 subfamily C member 68			12q13.2	qHsaCED0019311
J21	HGNC:14848	OR6T1	olfactory receptor family 6 subfamily T member 1			11q24.1	qHsaCED0019391
J22	HGNC:15307	OR8B12	olfactory receptor family 8 subfamily B member 12			11q24.2	qHsaCED0019397
J23	HGNC:15315	OR8K5	olfactory receptor family 8 subfamily K member 5			11q12.1	qHsaCED0018999
J24	HGNC:9253	PPIA	peptidylpropyl isomerase A		CYPA	7p13	qHsaCED0038620	Housekeeping gene
K1	HGNC:8170	OR10G2	olfactory receptor family 10 subfamily G member 2			14q11.2	qHsaCED0038462
K2	HGNC:15378	OR10P1	olfactory receptor family 10 subfamily P member 1	OR10P1P,OR10P2P,OR10P3P	OST701	12q13.2	qHsaCED0047105
K3	HGNC:13963	OR12D3	olfactory receptor family 12 subfamily D member 3		hs6M1-27	6p22.1	qHsaCED0037068
K4	HGNC:19575	OR14I1	olfactory receptor family 14 subfamily I member 1	OR5BU1P,OR5BU1		1q44	qHsaCED0036933
K5	HGNC:8213	OR1L1	olfactory receptor family 1 subfamily L member 1	OR1L2	OR9-C	9q33.2	qHsaCED0018910
K6	HGNC:14729	OR2A4	olfactory receptor family 2 subfamily A member 4	OR2A10		6q23.2	qHsaCED0037173
K7	HGNC:15005	OR2C3	olfactory receptor family 2 subfamily C member 3	OR2C4,OR2C5P	OST742	1q44	qHsaCED0036936
K8	HGNC:15009	OR2L3	olfactory receptor family 2 subfamily L member 3			1q44	qHsaCED0038299
K9	HGNC:14727	OR2T3	olfactory receptor family 2 subfamily T member 3			1q44	qHsaCED0037251
K10	HGNC:8284	OR3A3	olfactory receptor family 3 subfamily A member 3	OR3A6,OR3A7,OR3A8P	OR17-201,OR17-137,OR17-16	17p13.2	qHsaCED0019426
K11	HGNC:15173	OR4D10	olfactory receptor family 4 subfamily D member 10	OR4D10P	OST711	11q12.1	qHsaCED0048873
K12	HGNC:14726	OR4K1	olfactory receptor family 4 subfamily K member 1			14q11.2	qHsaCED0045670
K13	HGNC:15183	OR4S2	olfactory receptor family 4 subfamily S member 2	OR4S2P	OST725	11q11	qHsaCED0057292
K14	HGNC:15198	OR51G2	olfactory receptor family 51 subfamily G member 2			11p15.4	qHsaCED0036839
K15	HGNC:14769	OR52E2	olfactory receptor family 52 subfamily E member 2			11p15.4	qHsaCED0019271
K16	HGNC:15235	OR52R1	olfactory receptor family 52 subfamily R member 1			11p15.4	qHsaCED0047216
K17	HGNC:15432	OR5B12	olfactory receptor family 5 subfamily B member 12	OR5B12P,OR5B16	OST743	11q12.1	qHsaCED0019225
K18	HGNC:8347	OR5I1	olfactory receptor family 5 subfamily I member 1		HSOlf1,OLF1	11q12.1	qHsaCED0018995
K19	HGNC:14821	OR5T1	olfactory receptor family 5 subfamily T member 1	OR5T1P		11q12.1	qHsaCED0047476
K20	HGNC:31299	OR6C70	olfactory receptor family 6 subfamily C member 70			12q13.2	qHsaCED0047704
K21	HGNC:15090	OR6V1	olfactory receptor family 6 subfamily V member 1		GPR138	7q34	qHsaCED0007696
K22	HGNC:8471	OR8B2	olfactory receptor family 8 subfamily B member 2			11q24.2	qHsaCED0037297
K23	HGNC:19628	OR8S1	olfactory receptor family 8 subfamily S member 1			12q13.11	qHsaCED0048188
K24	HGNC:12855	YWHAZ	tyrosine 3-monooxygenase/tryptophan 5-monooxygenase activation protein zeta	YWHAD	KCIP-1; 14-3-3-zeta	8q22.3	qHsaCID0013897	Housekeeping gene
L1	HGNC:8171	OR10G3	olfactory receptor family 10 subfamily G member 3			14q11.2	qHsaCED0046612
L2	HGNC:15134	OR10Q1	olfactory receptor family 10 subfamily Q member 1			11q12.1	qHsaCED0019614
L3	HGNC:14772	OR13A1	olfactory receptor family 13 subfamily A member 1			10q11.21	qHsaCED0004722
L4	HGNC:13971	OR14J1	olfactory receptor family 14 subfamily J member 1	OR5U1	hs6M1-28	6p22.1	qHsaCED0037362
L5	HGNC:8215	OR1L3	olfactory receptor family 1 subfamily L member 3		OR9-D	9q33.2	qHsaCED0019508
L6	HGNC:31230	OR2A42	olfactory receptor family 2 subfamily A member 42			7q35	qHsaCED0037389
L7	HGNC:8244	OR2D2	olfactory receptor family 2 subfamily D member 2	OR2D1	OR11-610,hg27	11p15.4	qHsaCED0036745
L8	HGNC:15011	OR2L5	olfactory receptor family 2 subfamily L member 5	OR2L11,OR2L5P		1q44	qHsaCED0038285
L9	HGNC:31255	OR2T33	olfactory receptor family 2 subfamily T member 33			1q44	qHsaCED0038199
L10	HGNC:15152	OR4A15	olfactory receptor family 4 subfamily A member 15			11q11	qHsaCED0047497
L11	HGNC:15174	OR4D11	olfactory receptor family 4 subfamily D member 11	OR4D11P		11q12.1	qHsaCED0019637
L12	HGNC:15351	OR4K13	olfactory receptor family 4 subfamily K member 13			14q11.2	qHsaCED0018826
L13	HGNC:14854	OR4X1	olfactory receptor family 4 subfamily X member 1			11p11.2	qHsaCED0047191
L14	HGNC:15200	OR51I1	olfactory receptor family 51 subfamily I member 1			11p15.4	qHsaCED0003776
L15	HGNC:15213	OR52E4	olfactory receptor family 52 subfamily E member 4			11p15.4	qHsaCED0019488
L16	HGNC:15239	OR52W1	olfactory receptor family 52 subfamily W member 1	OR52W1P		11p15.4	qHsaCED0019498
L17	HGNC:15267	OR5B17	olfactory receptor family 5 subfamily B member 17	OR5B20P		11q12.1	qHsaCED0019224
L18	HGNC:19612	OR5J2	olfactory receptor family 5 subfamily J member 2			11q12.1	qHsaCED0047079
L19	HGNC:15296	OR5T2	olfactory receptor family 5 subfamily T member 2			11q12.1	qHsaCED0038214
L20	HGNC:31303	OR6C74	olfactory receptor family 6 subfamily C member 74			12q13.2	qHsaCED0019303
L21	HGNC:14737	OR6X1	olfactory receptor family 6 subfamily X member 1			11q24.1	qHsaCED0018675
L22	HGNC:8472	OR8B3	olfactory receptor family 8 subfamily B member 3			11q24.2	qHsaCED0048112
L23	HGNC:19611	OR8U1	olfactory receptor family 8 subfamily U member 1			11q12.1	qHsaCED0046881
L24		gDNA						DNA contamination control assay - Tests for genomic DNA in sample
M1	HGNC:14809	OR10G4	olfactory receptor family 10 subfamily G member 4			11q24.2	qHsaCED0007733
M2	HGNC:14820	OR10R2	olfactory receptor family 10 subfamily R member 2		OR10R2Q	1q23.1	qHsaCED0038314
M3	HGNC:14701	OR13C2	olfactory receptor family 13 subfamily C member 2			9q31.1	qHsaCED0038840
M4	HGNC:15025	OR14K1	olfactory receptor family 14 subfamily K member 1	OR5AY1		1q44	qHsaCED0057446
M5	HGNC:8216	OR1L4	olfactory receptor family 1 subfamily L member 4	OR1L5	OR9-E	9q33.2	qHsaCED0018912
M6	HGNC:8232	OR2A5	olfactory receptor family 2 subfamily A member 5	OR2A8,OR2A26	OR7-138,OR7-141	7q35	qHsaCED0048665
M7	HGNC:15146	OR2D3	olfactory receptor family 2 subfamily D member 3			11p15.4	qHsaCED0019210
M8	HGNC:15014	OR2L8	olfactory receptor family 2 subfamily L member 8			1q44	qHsaCED0037262
M9	HGNC:31256	OR2T34	olfactory receptor family 2 subfamily T member 34			1q44	qHsaCED0038225
M10	HGNC:15153	OR4A16	olfactory receptor family 4 subfamily A member 16		OR4A16Q	11q11	qHsaCED0056927
M11	HGNC:8294	OR4D2	olfactory receptor family 4 subfamily D member 2			17q22	qHsaCED0057378
M12	HGNC:15352	OR4K14	olfactory receptor family 4 subfamily K member 14			14q11.2	qHsaCED0018825
M13	HGNC:15184	OR4X2	olfactory receptor family 4 subfamily X member 2			11p11.2	qHsaCED0019509
M14	HGNC:15201	OR51I2	olfactory receptor family 51 subfamily I member 2			11p15.4	qHsaCED0047937
M15	HGNC:15215	OR52E6	olfactory receptor family 52 subfamily E member 6			11p15.4	qHsaCED0048510
M16	HGNC:14781	OR56A1	olfactory receptor family 56 subfamily A member 1			11p15.4	qHsaCED0047440
M17	HGNC:8323	OR5B2	olfactory receptor family 5 subfamily B member 2		OST073	11q12.1	qHsaCED0019616
M18	HGNC:8349	OR5K1	olfactory receptor family 5 subfamily K member 1		HTPCRX10,HSHTPCRX10	3q11.2	qHsaCED0038415
M19	HGNC:15297	OR5T3	olfactory receptor family 5 subfamily T member 3		OR5T3Q	11q12.1	qHsaCED0019004
M20	HGNC:31304	OR6C75	olfactory receptor family 6 subfamily C member 75			12q13.2	qHsaCED0019307
M21	HGNC:14823	OR6Y1	olfactory receptor family 6 subfamily Y member 1	OR6Y2		1q23.1	qHsaCED0018822
M22	HGNC:8473	OR8B4	olfactory receptor family 8 subfamily B member 4	OR8B4P		11q24.2	qHsaCED0048339
M23	HGNC:15093	OR9A2	olfactory receptor family 9 subfamily A member 2			7q34	qHsaCED0047367
M24		PCR						PCR control assay - Tests performance of qPCR reaction with sample
N1	HGNC:14842	OR10G7	olfactory receptor family 10 subfamily G member 7			11q24.2	qHsaCED0047543
N2	HGNC:14807	OR10S1	olfactory receptor family 10 subfamily S member 1			11q24.1	qHsaCED0036937
N3	HGNC:14704	OR13C3	olfactory receptor family 13 subfamily C member 3			9q31.1	qHsaCED0019653
N4	HGNC:8179	OR1A1	olfactory receptor family 1 subfamily A member 1		OR17-7	17p13.3	qHsaCED0019425
N5	HGNC:8218	OR1L6	olfactory receptor family 1 subfamily L member 6	OR1L7		9q33.2	qHsaCED0046802
N6	HGNC:8234	OR2A7	olfactory receptor family 2 subfamily A member 7		HSDJ0798C17	7q35	qHsaCED0037512
N7	HGNC:8246	OR2F1	olfactory receptor family 2 subfamily F member 1	OR2F4,OR2F5,OR2F3,OR2F3P	OLF3,OR7-140,OR7-139,OR14-60	7q35	qHsaCED0019501
N8	HGNC:8268	OR2M2	olfactory receptor family 2 subfamily M member 2		OST423,OR2M2Q	1q44	qHsaCED0038306
N9	HGNC:31257	OR2T35	olfactory receptor family 2 subfamily T member 35			1q44	qHsaCED0037164
N10	HGNC:31266	OR4A47	olfactory receptor family 4 subfamily A member 47			11p11.2	qHsaCED0022894
N11	HGNC:14852	OR4D5	olfactory receptor family 4 subfamily D member 5			11q24.1	qHsaCED0018667
N12	HGNC:15353	OR4K15	olfactory receptor family 4 subfamily K member 15		OR4K15Q	14q11.2	qHsaCED0046640
N13	HGNC:14764	OR51A2	olfactory receptor family 51 subfamily A member 2			11p15.4	qHsaCED0020057
N14	HGNC:14856	OR51J1	olfactory receptor family 51 subfamily J member 1	OR51J2,OR51J1P		11p15.4	qHsaCED0036899
N15	HGNC:15217	OR52E8	olfactory receptor family 52 subfamily E member 8			11p15.4	qHsaCED0018874
N16	HGNC:14786	OR56A3	olfactory receptor family 56 subfamily A member 3	OR56A6,OR56A3P		11p15.4	qHsaCED0047674
N17	HGNC:19616	OR5B21	olfactory receptor family 5 subfamily B member 21			11q12.1	qHsaCED0019226
N18	HGNC:14774	OR5K2	olfactory receptor family 5 subfamily K member 2			3q11.2	qHsaCED0019808
N19	HGNC:13972	OR5V1	olfactory receptor family 5 subfamily V member 1		hs6M1-21	6p22.1	qHsaCED0037510
N20	HGNC:31305	OR6C76	olfactory receptor family 6 subfamily C member 76			12q13.2	qHsaCED0019309
N21	HGNC:8356	OR7A10	olfactory receptor family 7 subfamily A member 10			19p13.12	qHsaCED0019451
N22	HGNC:8477	OR8B8	olfactory receptor family 8 subfamily B member 8		TPCR85	11q24.2	qHsaCED0037609
N23	HGNC:15095	OR9A4	olfactory receptor family 9 subfamily A member 4			7q34	qHsaCED0038844
N24		RQ1						RNA quality assay - Tests RNA integrity in sample
O1	HGNC:14845	OR10G8	olfactory receptor family 10 subfamily G member 8			11q24.2	qHsaCED0018669
O2	HGNC:14816	OR10T2	olfactory receptor family 10 subfamily T member 2			1q23.1	qHsaCED0047821
O3	HGNC:14722	OR13C4	olfactory receptor family 13 subfamily C member 4			9q31.1	qHsaCED0006956
O4	HGNC:8180	OR1A2	olfactory receptor family 1 subfamily A member 2		OR17-6	17p13.3	qHsaCED0046877
O5	HGNC:15110	OR1L8	olfactory receptor family 1 subfamily L member 8			9q33.2	qHsaCED0036791
O6	HGNC:15087	OR2AE1	olfactory receptor family 2 subfamily AE member 1	OR2AE2		7q22.1	qHsaCED0018680
O7	HGNC:8247	OR2F2	olfactory receptor family 2 subfamily F member 2		OR7-1	7q35	qHsaCED0019500
O8	HGNC:8269	OR2M3	olfactory receptor family 2 subfamily M member 3	OR2M6,OR2M3P	OST003	1q44	qHsaCED0037437
O9	HGNC:15016	OR2T4	olfactory receptor family 2 subfamily T member 4		OR2T4Q	1q44	qHsaCED0036944
O10	HGNC:15162	OR4A5	olfactory receptor family 4 subfamily A member 5			11q11	qHsaCED0048667
O11	HGNC:15175	OR4D6	olfactory receptor family 4 subfamily D member 6			11q12.1	qHsaCED0056949
O12	HGNC:15355	OR4K17	olfactory receptor family 4 subfamily K member 17			14q11.2	qHsaCED0019464
O13	HGNC:14795	OR51A4	olfactory receptor family 51 subfamily A member 4			11p15.4	qHsaCED0038349
O14	HGNC:14759	OR51L1	olfactory receptor family 51 subfamily L member 1			11p15.4	qHsaCED0019269
O15	HGNC:15218	OR52H1	olfactory receptor family 52 subfamily H member 1			11p15.4	qHsaCED0047469
O16	HGNC:14791	OR56A4	olfactory receptor family 56 subfamily A member 4			11p15.4	qHsaCED0019492
O17	HGNC:8324	OR5B3	olfactory receptor family 5 subfamily B member 3	OR5B13	OST129	11q12.1	qHsaCED0046931
O18	HGNC:31290	OR5K3	olfactory receptor family 5 subfamily K member 3			3q11.2	qHsaCED0018866
O19	HGNC:15299	OR5W2	olfactory receptor family 5 subfamily W member 2	OR5W2P,OR5W3P		11q12.1	qHsaCED0047917
O20	HGNC:15027	OR6F1	olfactory receptor family 6 subfamily F member 1		OST731	1q44	qHsaCED0036765
O21	HGNC:8363	OR7A17	olfactory receptor family 7 subfamily A member 17		HTPCRX19	19p13.12	qHsaCED0038237
O22	HGNC:8481	OR8D1	olfactory receptor family 8 subfamily D member 1	OR8D3	OST004	11q24.2	qHsaCED0048063
O23	HGNC:15319	OR9G1	olfactory receptor family 9 subfamily G member 1	OR9G5		11q12.1	qHsaCED0020070
O24		RQ2						RNA quality assay - Tests RNA integrity in sample
P1	HGNC:15129	OR10G9	olfactory receptor family 10 subfamily G member 9	OR10G10P		11q24.2	qHsaCED0038421
P2	HGNC:15136	OR10V1	olfactory receptor family 10 subfamily V member 1			11q12.1	qHsaCED0046889
P3	HGNC:15100	OR13C5	olfactory receptor family 13 subfamily C member 5			9q31.1	qHsaCED0048907
P4	HGNC:8181	OR1B1	olfactory receptor family 1 subfamily B member 1		OR9-B	9q33.2	qHsaCED0018909
P5	HGNC:8220	OR1M1	olfactory receptor family 1 subfamily M member 1		OR19-6	19p13.2	qHsaCED0018879
P6	HGNC:15142	OR2AG1	olfactory receptor family 2 subfamily AG member 1	OR2AG3		11p15.4	qHsaCED0019203
P7	HGNC:15007	OR2G2	olfactory receptor family 2 subfamily G member 2			1q44	qHsaCED0035351
P8	HGNC:8270	OR2M4	olfactory receptor family 2 subfamily M member 4		HTPCRX18,TPCR100,HSHTPCRX18,OST710	1q44	qHsaCED0018746
P9	HGNC:15017	OR2T5	olfactory receptor family 2 subfamily T member 5			1q44	qHsaCED0037278
P10	HGNC:8290	OR4B1	olfactory receptor family 4 subfamily B member 1		OST208	11p11.2	qHsaCED0047121
P11	HGNC:15178	OR4D9	olfactory receptor family 4 subfamily D member 9			11q12.1	qHsaCED0019281
P12	HGNC:14728	OR4K2	olfactory receptor family 4 subfamily K member 2			14q11.2	qHsaCED0018817
P13	HGNC:15188	OR51A7	olfactory receptor family 51 subfamily A member 7			11p15.4	qHsaCED0001289
P14	HGNC:14847	OR51M1	olfactory receptor family 51 subfamily M member 1			11p15.4	qHsaCED0019298
P15	HGNC:15220	OR52I1	olfactory receptor family 52 subfamily I member 1			11p15.4	qHsaCED0057249
P16	HGNC:15245	OR56B1	olfactory receptor family 56 subfamily B member 1	OR56B1P		11p15.4	qHsaCED0047446
P17	HGNC:8331	OR5C1	olfactory receptor family 5 subfamily C member 1	OR5C2P	OR9-F,hRPK-465_F_21	9q33.2	qHsaCED0018918
P18	HGNC:31291	OR5K4	olfactory receptor family 5 subfamily K member 4			3q11.2	qHsaCED0019482
P19	HGNC:15301	OR6A2	olfactory receptor family 6 subfamily A member 2	OR6A2P,OR6A1	OR11-55	11p15.4	qHsaCED0019202
P20	HGNC:14707	OR6J1	olfactory receptor family 6 subfamily J member 1	OR6J2,OR6J1P		14q11.2	qHsaCED0037038
P21	HGNC:8368	OR7A5	olfactory receptor family 7 subfamily A member 5		HTPCR2	19p13.1	qHsaCED0037594
P22	HGNC:8482	OR8D2	olfactory receptor family 8 subfamily D member 2			11q24.2	qHsaCED0018671
P23	HGNC:15322	OR9G4	olfactory receptor family 9 subfamily G member 4			11q12.1	qHsaCED0046909
P24

## Sheet: Raw Ct
	Control_1	Control_2	Control_3	Control_4	Failing_1	Failing_2	Failing_3	Failing_4	Failing_5	Failing_6	Failing_7	Failing_8	Failing_9	Failing_10	Failing_11	Failing_12	Failing_13	Failing_14	Failing_15	Failing_16	Failing_17	Failing_18
OR10A2	32.9255	32.7354	32.2178	32.8305	32.218	31.3528	31.252	30.2465	31.7082	32.9564	32.5369	31.2811	33.3437	31.9334	31.2447	33.3786	30.4598	31.7132	29.8904	33.1857	33.0205	32.5823
OR10H1	36.1311	36.8778	34.7839	39.103	36.1314	37.707	36.0584	NaN	38.4213	34.4681	36.1806	34.4934	36.2671	33.3831	35.1231	34.8453	34.7044	35.4294	36.3643	36.078	38.2595	38.4912
OR10W1	30.7951	33.856	32.6588	33.7653	33.0608	34.6869	31.1451	31.4104	34.1512	31.2855	33.1842	33.7913	32.8231	31.3841	30.7016	32.3741	33.0684	31.2409	33.6639	33.0422	33.4556	32.0471
OR13C8	NaN	NaN	35.3293	NaN	35.2953	36.5025	34.5187	34.1496	33.3674	NaN	35.5643	36.3117	NaN	35.4907	35.5134	36.3324	33.4157	35.018	36.3705	34.8635	35.0751	34.3647
OR1C1	33.0509	NaN	35.3766	35.8107	32.7208	34.3587	33.2608	36.3622	33.4918	36.9099	33.4877	37.0782	NaN	32.5653	33.6266	33.3133	32.6221	34.1343	34.3952	34.5387	36.4655	34.335
OR1N1	33.3768	NaN	34.0512	36.361	36.3934	33.6261	30.792	33.0581	34.6896	32.9059	34.4282	33.5121	31.4455	34.1499	33.7116	35.5201	31.0537	35.8895	33.3839	35.3719	32.9014	35.3585
OR2AG2	34.0994	33.18	32.9321	35.0707	32.3891	32.3437	32.0018	30.6287	31.884	31.7872	32.8645	31.288	33.0788	31.9378	31.6061	33.0403	30.5127	32.3901	30.5916	33.5149	32.6387	34.0081
OR2G3	35.0778	NaN	NaN	NaN	NaN	NaN	NaN	NaN	35.0283	NaN	36.5521	35.7038	NaN	34.5373	36.5848	NaN	NaN	36.5945	36.4793	NaN	NaN	NaN
OR2M5	NaN	NaN	NaN	NaN	NaN	NaN	NaN	NaN	NaN	35.9372	35.8528	NaN	NaN	NaN	37.6576	36.8803	37.1332	37.0145	35.9311	NaN	NaN	NaN
OR2T6	NaN	NaN	NaN	NaN	36.4084	NaN	NaN	NaN	NaN	NaN	NaN	NaN	NaN	36.6247	36.5776	NaN	35.1991	NaN	NaN	NaN	36.3898	NaN
OR4C11	39.002	38.5437	38.3605	38.7698	36.4716	37.5144	39.1171	37.7469	NaN	NaN	36.9368	NaN	NaN	NaN	NaN	NaN	37.148	36.1009	NaN	NaN	NaN	NaN
OR4E2	36.4891	NaN	NaN	NaN	35.2473	NaN	NaN	36.4415	36.4547	NaN	36.4215	NaN	NaN	NaN	NaN	36.5207	36.5391	NaN	NaN	NaN	36.2955	36.275
OR4K5	NaN	NaN	NaN	NaN	NaN	36.5247	NaN	NaN	36.5789	37.9415	NaN	NaN	NaN	NaN	NaN	NaN	NaN	NaN	NaN	NaN	NaN	NaN
OR51B2	30.0896	31.119	30.6453	31.3325	31.6037	30.2797	31.1355	30.6937	30.3377	31.072	30.2739	30.6446	31.2971	29.0705	30.7448	30.7031	30.3311	31.3267	30.8346	31.1039	31.3397	31.028
OR51Q1	29.1623	30.0297	29.9184	30.142	29.9209	28.7103	30.0166	29.1282	29.1161	29.8759	28.887	29.0353	30.1316	28.0293	29.6753	29.363	29.1629	29.8862	29.4315	29.3205	30.0512	29.9825
OR52I2	34.991	36.6708	36.5191	36.5603	33.3542	32.8268	31.8561	32.4346	33.5111	31.9614	32.9308	33.2881	33.0835	31.754	31.9764	34.3227	33.4588	33.2826	32.7319	33.953	36.5064	33.6824
OR56B4	33.7675	31.1911	32.5045	31.6662	33.5053	31.989	32.2228	30.5459	32.584	33.2926	32.8638	33.8299	32.9982	32.363	30.1177	33.7219	32.8767	32.8308	33.6835	34.2067	33.1888	33.2793
OR5D13	NaN	NaN	NaN	NaN	NaN	NaN	NaN	NaN	NaN	NaN	NaN	NaN	NaN	NaN	36.5231	35.226	NaN	NaN	NaN	NaN	37.2437	NaN
OR5L1	NaN	NaN	NaN	NaN	NaN	36.1082	NaN	NaN	NaN	NaN	34.3784	36.0251	NaN	NaN	NaN	36.031	36.2794	NaN	NaN	NaN	35.9813	NaN
OR6B1	31.4449	34.8587	35.6965	35.3279	31.2736	30.9668	38.6899	32.355	31.2872	35.9971	34.263	34.1686	36.9211	30.6178	34.1619	34.9115	30.5447	35.985	34.2828	35.8353	35.7711	31.7312
OR6K2	NaN	36.7228	NaN	NaN	NaN	NaN	36.7808	36.6391	NaN	35.6911	36.7523	NaN	36.5603	36.7976	36.0128	NaN	NaN	36.8804	NaN	NaN	34.9904	NaN
OR7C1	30.9926	31.8646	31.5365	33.2135	30.7912	32.0113	30.5247	31.1704	28.221	29.582	31.1187	30.6212	29.9319	29.9883	29.2508	32.4097	31.9243	30.9084	32.7237	30.3199	32.2255	30.6001
OR8D4	34.4602	35.4866	33.3763	38.0275	35.9183	34.3195	37.171	36.1274	35.3747	37.0056	34.4738	34.8689	35.2934	33.7046	36.5692	35.3347	36.3593	35.456	33.0954	NaN	34.8629	35.3634
OR9I1	33.5978	35.4312	35.3768	37.4515	34.0633	34.6148	34.449	34.0937	34.8947	35.0384	33.3964	34.6504	35.6086	35.0118	33.3534	34.3222	34.269	34.2662	34.5195	35.3071	34.4247	34.5493
OR10A3	NaN	38.5422	38.8755	NaN	35.9081	NaN	NaN	NaN	36.9994	37.0085	NaN	35.8621	NaN	NaN	NaN	NaN	37.2743	NaN	NaN	NaN	NaN	NaN
OR10H2	NaN	NaN	NaN	35.3181	NaN	NaN	35.761	NaN	33.7581	36.6928	34.4677	NaN	36.3533	35.287	NaN	35.0031	36.0129	34.2917	NaN	NaN	NaN	35.3791
OR10X1	NaN	NaN	NaN	NaN	37.3465	36.997	37.0935	NaN	NaN	38.0297	36.5792	NaN	38.0928	NaN	37.3932	36.9581	NaN	NaN	NaN	NaN	37.5642	NaN
OR13C9	36.9767	35.6408	35.81	NaN	35.2749	33.3425	33.1021	33.3579	33.2464	33.3051	33.1922	33.1522	34.6998	33.2695	33.2275	34.1427	32.297	34.3658	34.8153	35.786	34.3012	33.8866
OR1D2	35.3753	38.0473	33.9405	35.4955	34.707	33.4631	34.819	36.2095	34.3236	33.4695	32.4861	34.1354	33.9053	32.8619	34.2624	33.8368	33.459	32.4712	33.3741	32.2429	32.9588	34.7244
OR1N2	33.1285	NaN	34.3341	35.2512	34.611	33.6888	31.5166	33.1884	34.309	33.2205	33.2321	33.6513	32.969	33.6428	34.0519	33.7605	31.0935	33.7811	33.2359	35.5619	33.3374	33.9145
OR2AJ1	36.7314	NaN	NaN	NaN	36.774	34.6464	37.9946	34.9419	36.101	NaN	35.347	NaN	35.5693	37.1713	36.0129	36.3835	34.9679	NaN	NaN	NaN	36.7852	NaN
OR2G6	NaN	NaN	NaN	NaN	NaN	36.3152	NaN	35.8684	NaN	35.0201	36.8923	36.5209	36.7861	NaN	NaN	37.3534	37.3347	NaN	NaN	35.2114	37.3763	NaN
OR2M7	NaN	NaN	NaN	NaN	NaN	NaN	NaN	NaN	NaN	NaN	NaN	NaN	NaN	NaN	NaN	NaN	35.1755	37.1239	NaN	NaN	NaN	NaN
OR2T8	34.848	37.8489	38.1984	36.4066	35.361	36.4804	33.808	34.4805	36.5161	35.2267	35.1515	35.2099	37.8639	34.8784	34.5749	35.9144	33.6871	34.5386	36.4265	37.3079	37.8517	35.641
OR4C12	35.9507	35.8773	34.7859	34.5987	36.8794	37.1183	35.3759	NaN	36.1338	35.3453	36.869	36.3123	38.6733	36.4749	34.9967	36.7726	39.4907	37.0928	36.4176	36.9412	35.87	NaN
OR4F15	34.7783	35.4878	35.5447	34.9831	35.2999	34.827	34.215	35.4198	35.7439	35.3045	35.3573	35.4023	NaN	NaN	34.9456	NaN	34.3291	36.6033	NaN	NaN	35.4279	35.3748
OR4L1	NaN	NaN	36.9558	39.5041	NaN	35.6334	NaN	NaN	NaN	37.6957	35.4792	NaN	37.0318	NaN	36.6073	37.4134	36.3212	NaN	NaN	NaN	35.3734	37.0878
OR51B4	29.988	31.5586	31.5034	32.1018	31.9653	30.3282	31.2515	30.7804	30.5127	31.6465	30.6383	31.0248	31.7467	29.5419	31.5076	31.089	30.5576	32.0293	31.3878	31.3314	32.2634	31.3572
OR51S1	36.7602	35.0253	32.5729	35.727	35.0399	35.202	36.8094	35.1436	34.9727	35.2792	34.0017	35.1331	35.1849	33.4442	33.8657	36.2287	37.1539	34.3244	35.8253	35.8802	33.4605	34.308
OR52J3	36.307	NaN	37.3853	38.0198	35.7739	37.1527	36.0532	38.2421	NaN	36.7599	35.6699	NaN	NaN	NaN	NaN	NaN	NaN	NaN	37.6687	37.9754	39.4259	35.5764
OR5A1	NaN	NaN	36.6259	NaN	NaN	NaN	35.2295	NaN	NaN	NaN	NaN	NaN	35.6975	NaN	36.8677	36.8432	37.0756	36.8199	NaN	NaN	NaN	NaN
OR5D14	NaN	NaN	38.7288	NaN	NaN	NaN	NaN	NaN	NaN	36.4584	36.9218	NaN	NaN	NaN	38.0817	NaN	NaN	36.5372	NaN	NaN	NaN	NaN
OR5L2	NaN	NaN	NaN	NaN	38.5905	NaN	39.7037	NaN	36.5781	35.0701	37.3992	NaN	39.8536	NaN	36.5601	39.7943	NaN	37.2183	NaN	NaN	NaN	NaN
OR6B2	35.0939	35.5829	36.3562	39.0128	34.0544	35.0463	35.0477	35.531	34.2015	34.7551	34.0881	35.1198	33.8487	33.7847	37.5296	33.6439	33.4726	35.5083	33.5063	37.1607	35.1547	34.1921
OR6K3	33.8764	35.3291	39.8053	36.2437	33.7544	36.1941	33.9977	34.36	34.7507	33.9682	33.6222	36.0701	NaN	35.5278	35.0492	35.033	37.7549	35.3542	NaN	35.0776	34.1387	37.1694
OR7C2	NaN	NaN	NaN	NaN	NaN	36.4007	NaN	NaN	36.8135	NaN	NaN	NaN	NaN	NaN	NaN	NaN	NaN	NaN	37.8193	NaN	NaN	NaN
OR8H1	NaN	NaN	NaN	NaN	36.2605	NaN	NaN	NaN	NaN	NaN	NaN	NaN	NaN	NaN	NaN	35.5728	NaN	NaN	36.3731	NaN	NaN	NaN
OR9K2	NaN	NaN	NaN	NaN	NaN	NaN	NaN	36.4549	35.9892	37.0691	NaN	NaN	NaN	NaN	NaN	35.8635	35.5823	NaN	35.8777	NaN	34.9336	36.9984
OR10A4	32.9524	33.707	32.4292	33.4402	33.1944	32.4253	31.7246	30.6289	32.0575	33.0629	33.0349	32.5091	33.806	32.5311	31.7297	33.268	30.3584	32.4795	30.2057	33.6159	32.4986	32.349
OR10H3	36.5338	NaN	NaN	NaN	NaN	NaN	NaN	36.5547	36.5957	NaN	NaN	NaN	NaN	NaN	NaN	36.7094	37.1052	NaN	37.1571	NaN	NaN	NaN
OR10Z1	NaN	NaN	NaN	NaN	36.1141	37.3123	NaN	NaN	37.2804	36.3399	35.5718	35.077	NaN	36.4033	36.257	35.3033	NaN	NaN	36.3029	NaN	35.0471	NaN
OR13D1	31.1659	31.4233	32.4174	32.0772	32.0878	31.1991	30.6769	31.3274	31.0764	30.9539	31.8205	31.9005	32.0166	30.7161	30.6314	31.8615	32.3791	31.55	32.177	32.287	32.5738	32.4982
OR1E1	32.5462	36.0687	35.2502	35.0418	34.0369	31.7832	34.7166	35.8342	29.6627	31.6501	30.0204	29.9824	31.5289	30.6991	30.8015	33.1533	33.4912	35.3066	34.8942	34.3726	33.762	34.2511
OR1Q1	31.9569	33.6167	32.2959	33.5688	32.3015	32.2574	30.5203	31.6855	31.5139	31.7177	31.7106	32.0304	31.4509	31.8036	32.5234	32.196	29.7703	31.5709	31.9855	33.6997	31.9012	31.859
OR2AK2	35.7769	34.7232	36.1493	NaN	33.6468	31.844	33.7487	35.2471	32.8895	33.5513	33.1252	35.2802	34.4514	33.7257	33.0239	33.3006	31.9493	33.6467	32.1004	36.209	36.128	33.6016
OR2H1	37.1395	37.3068	35.105	36.8695	34.6948	33.4231	34.5833	34.6579	33.0639	34.9058	34.1327	33.9806	34.0243	34.3973	34.5193	33.0646	35.0318	35.2492	34.4298	37.2308	32.1453	35.4393
OR2S2	27.4398	28.8849	28.728	28.4821	28.1554	29.0268	27.9222	28.3577	26.6404	27.955	26.6533	27.6765	28.3957	26.8739	27.4347	29.1198	27.6375	27.6324	29.0063	28.2196	28.8974	27.4056
OR2V1	NaN	NaN	NaN	NaN	NaN	NaN	35.7741	35.7131	35.0734	NaN	35.0553	NaN	NaN	36.8216	NaN	NaN	37.0276	36.732	NaN	NaN	35.5412	NaN
OR4C13	35.1774	35.8798	36.5384	35.0689	35.086	36.6304	36.6747	35.6658	34.7616	35.684	34.5578	36.5955	NaN	34.7635	34.3462	33.6482	36.8799	35.6488	35.1022	36.7064	34.4721	35.4962
OR4F16	28.7497	30.2213	30.1517	30.3952	29.5002	28.3947	29.1624	27.7947	28.5507	28.1848	28.9912	28.9888	31.7427	29.0593	28.0803	28.065	26.7639	28.9905	29.0257	30.2402	29.5726	28.6485
OR4M1	NaN	NaN	37.2623	NaN	NaN	39.0606	NaN	NaN	36.8965	36.9908	NaN	NaN	36.8196	36.9094	36.906	NaN	NaN	NaN	NaN	NaN	36.8669	NaN
OR51B5	30.4364	31.0699	31.106	31.4615	31.7411	30.3177	31.1218	30.3441	30.2982	30.784	30.4827	31.0905	31.6676	29.1007	31.1241	30.7446	30.0985	31.0846	31.4154	31.0519	31.8038	31.4209
OR51T1	34.9162	35.5284	35.8852	36.1664	36.1064	35.3868	36.0128	35.3789	34.6835	36.9844	34.9396	35.2143	36.8001	35.0738	37.0486	34.4028	34.9269	NaN	35.4282	36.2808	34.2362	NaN
OR52K1	34.9675	37.0296	35.9097	36.9567	37.2422	32.3324	30.793	31.9986	34.0837	32.9235	32.7896	34.0187	34.9239	32.8153	32.6928	34.2896	34.9652	33.6836	36.1224	NaN	35.2903	34.557
OR5A2	NaN	37.1207	NaN	NaN	NaN	NaN	35.6622	36.3872	NaN	NaN	35.9382	38.1035	36.7782	36.4047	36.0394	36.2246	36.0508	39.3746	37.0717	NaN	39.2549	NaN
OR5D16	NaN	NaN	NaN	NaN	NaN	NaN	NaN	NaN	NaN	NaN	36.6974	NaN	NaN	NaN	NaN	NaN	NaN	NaN	NaN	NaN	NaN	NaN
OR5M1	NaN	NaN	NaN	39.5184	36.5247	NaN	36.7541	NaN	NaN	NaN	35.706	NaN	35.5001	NaN	36.9501	NaN	NaN	NaN	36.5902	NaN	35.7227	NaN
OR6B3	36.6302	35.3634	36.855	36.5782	35.054	35.8068	35.9178	34.8067	36.3155	33.4496	35.612	38.1826	35.1385	34.0278	35.4306	33.6677	33.6145	36.3812	34.8728	37.6441	35.6589	36.7417
OR6K6	37.4268	NaN	36.4736	35.6797	NaN	NaN	36.5537	36.5211	35.7353	37.5066	36.86	36.6836	NaN	36.0686	36.8211	34.1007	NaN	36.6774	35.4773	36.7481	34.3167	34.7336
OR7D2	30.0586	35.9111	35.1536	NaN	35.0519	33.1115	33.7677	33.2153	33.2082	33.5945	33.466	29.3245	34.0486	33.801	29.0287	35.7353	33.5653	34.282	34.0864	29.8514	36.5682	35.2081
OR8H2	NaN	NaN	NaN	NaN	34.4066	NaN	NaN	NaN	NaN	36.1657	35.4593	NaN	NaN	36.2233	NaN	34.0489	38.0297	NaN	NaN	NaN	36.4967	NaN
OR9Q1	NaN	NaN	NaN	NaN	NaN	NaN	NaN	39.7311	NaN	NaN	NaN	NaN	NaN	NaN	NaN	NaN	NaN	NaN	NaN	NaN	NaN	39.6206
OR10A5	32.5929	32.4352	31.7858	32.7269	33.0165	32.0149	31.3197	29.7764	31.5844	32.5507	32.1129	31.4748	33.3974	31.2428	31.2303	33.0235	30.2517	31.2796	30.1192	33.5773	32.4015	33.1445
OR10H4	NaN	39.9823	NaN	NaN	NaN	NaN	NaN	NaN	NaN	NaN	NaN	NaN	NaN	NaN	NaN	NaN	NaN	37.0268	NaN	NaN	35.6937	NaN
OR11A1	36.4005	NaN	36.0514	NaN	NaN	36.3813	36.0534	NaN	36.4569	36.5124	35.3967	36.3456	NaN	36.5323	NaN	34.8546	35.0946	36.4982	NaN	34.9515	36.7472	35.7523
OR13F1	37.4574	NaN	NaN	35.7648	35.8871	33.4277	33.528	34.5758	33.392	34.8513	33.9742	33.6389	34.2946	34.604	34.0689	33.5049	34.7053	34.1136	33.7118	36.6563	35.7722	33.4793
OR1E2	31.4169	34.441	34.5078	34.1722	33.8178	30.6908	34.0871	32.5638	28.8841	31.5544	29.9168	30.3378	31.5534	29.6751	31.1425	33.971	32.7146	35.2435	36.0736	33.4657	32.7115	32.6189
OR1S1	36.3958	37.5748	NaN	36.3871	34.5146	36.0515	34.9863	32.8975	35.4691	36.1458	33.5959	34.576	35.3228	34.647	34.0259	34.8919	35.512	34.3616	36.7469	35.4925	34.5277	35.8751
OR2AP1	31.4015	30.7638	31.5072	31.124	33.3951	32.7765	35.6074	35.5831	31.1954	33.875	33.779	33.2846	34.3247	33.0855	30.1455	33.674	33.3634	32.0865	35.0069	35.0671	35.3326	32.8231
OR2H2	30.3822	30.742	30.8123	31.1802	30.0457	28.9312	29.5209	29.4204	28.6124	30.8422	30.7628	30.1529	29.771	30.0638	30.1986	29.1673	29.5406	30.5966	30.6755	31.409	28.34	30.5523
OR2T1	NaN	NaN	NaN	NaN	36.2405	NaN	NaN	NaN	NaN	NaN	35.5127	NaN	36.3028	NaN	NaN	36.3547	NaN	NaN	NaN	NaN	36.2883	NaN
OR2V2	NaN	35.8217	NaN	NaN	36.6396	NaN	NaN	36.7295	34.7421	NaN	36.7127	34.5773	NaN	NaN	36.6325	NaN	NaN	NaN	35.6658	NaN	NaN	36.6956
OR4C15	NaN	NaN	NaN	NaN	36.4781	NaN	NaN	NaN	35.5679	NaN	36.5093	NaN	NaN	NaN	NaN	34.5173	NaN	NaN	NaN	36.4432	35.4287	NaN
OR4F17	34.5694	35.9201	35.6164	35.8115	33.9435	NaN	32.5573	35.8366	34.9003	34.1783	33.6016	35.1012	35.7489	35.2482	28.4799	32.7119	35.3076	35.9251	35.7334	35.9278	33.3191	34.5205
OR4M2	31.2573	36.1183	NaN	NaN	NaN	36.5053	NaN	NaN	33.1815	NaN	NaN	NaN	NaN	36.3014	34.3832	34.6882	33.8243	34.4862	36.3413	36.1327	NaN	35.1446
OR51B6	30.223	31.3756	31.1127	31.2937	31.395	30.0019	31.3596	30.6161	30.4823	31.7918	30.2758	30.4697	31.1914	29.086	31.2013	30.5055	30.0134	31.2618	30.7083	30.8075	31.4044	31.3998
OR51V1	NaN	NaN	NaN	37.5402	37.6446	NaN	38.6661	NaN	NaN	37.5715	36.4703	NaN	37.4024	37.575	36.5173	37.5389	NaN	NaN	37.5025	NaN	35.3385	NaN
OR52K2	34.0235	34.2356	35.2164	34.1481	34.5094	31.4408	31.0825	31.4462	34.4259	31.4641	32.2191	33.2434	33.588	31.7108	32.0826	32.5994	33.7361	32.67	34.596	34.5553	34.0182	32.4038
OR5AC2	NaN	NaN	NaN	NaN	NaN	37.3669	NaN	NaN	37.4576	NaN	37.5547	NaN	37.3596	37.6422	37.5682	NaN	36.9385	NaN	NaN	NaN	37.3182	NaN
OR5D18	NaN	NaN	NaN	NaN	37.872	NaN	36.4392	NaN	NaN	NaN	34.1722	37.0563	NaN	NaN	35.7532	35.8759	NaN	NaN	NaN	NaN	34.9581	36.3405
OR5M10	NaN	NaN	NaN	NaN	34.7538	39.7167	NaN	37.9587	NaN	35.5457	36.4809	NaN	36.3975	NaN	36.9175	36.4334	NaN	35.0711	35.4241	36.6472	35.4181	36.4817
OR6C1	NaN	NaN	36.9216	NaN	36.5335	35.2139	36.5978	36.5452	36.146	39.9573	35.1745	35.7306	36.6293	NaN	36.0886	34.7697	35.3761	37.2387	NaN	NaN	35.9363	36.984
OR6M1	34.6568	NaN	34.1635	34.4051	34.1102	32.7749	NaN	36.3715	34.6416	34.641	34.5879	34.4501	35.0419	34.2569	33.8594	34.3378	33.5101	35.3739	32.7228	36.7942	33.7606	35.5482
OR7D4	NaN	36.8258	NaN	36.9509	36.0921	35.3361	NaN	36.2323	37.294	36.2471	36.3675	39.1281	NaN	36.7924	NaN	36.1504	36.5745	34.8267	NaN	35.943	36.1351	NaN
OR8H3	NaN	NaN	NaN	NaN	NaN	36.6841	NaN	NaN	37.0603	NaN	36.8816	NaN	NaN	NaN	NaN	37.2633	NaN	NaN	36.9105	NaN	35.1884	36.7524
OR9Q2	33.0377	36.1594	35.6206	35.7163	34.909	35.6043	33.7861	33.9859	34.195	34.0667	33.2834	35.1708	34.7159	34.2015	32.5402	34.0817	34.8025	33.5507	35.847	34.345	32.9696	33.7284
OR10A6	NaN	NaN	36.8406	NaN	NaN	36.1339	36.4504	NaN	NaN	NaN	36.4094	NaN	NaN	NaN	NaN	37.0227	35.1149	NaN	NaN	NaN	NaN	NaN
OR10H5	36.382	35.6453	36.3257	35.3674	38.0467	NaN	36.381	34.7656	34.9945	NaN	34.936	NaN	NaN	36.498	35.6223	34.3217	34.251	36.5159	39.4226	36.3277	36.2682	NaN
OR11G2	NaN	36.8596	NaN	NaN	NaN	35.7548	NaN	NaN	NaN	NaN	36.8239	39.4862	36.713	NaN	36.8265	NaN	34.3714	NaN	NaN	NaN	35.1136	NaN
OR13G1	32.0485	35.9401	34.3742	34.3631	32.0403	31.2922	32.0144	33.6447	32.2989	32.9739	31.702	33.4296	33.599	31.6169	32.8504	31.2143	31.5768	32.5539	33.5361	34.2808	33.965	32.086
OR1F1	35.5182	NaN	NaN	NaN	36.4022	33.687	33.7501	36.5194	NaN	34.6488	34.2911	34.4129	36.4312	34.3171	36.5827	34.1457	35.4282	35.6662	35.5416	34.9685	NaN	36.4595
OR1S2	38.6077	36.3597	NaN	35.3174	35.0582	34.4583	34.6106	34.3472	36.1753	35.1807	33.4523	36.2217	NaN	33.608	33.2431	35.0208	35.415	35.0512	35.739	36.1588	35.9174	38.0744
OR2AT4	35.0806	35.0596	35.1097	35.284	33.5718	31.8028	33.361	32.9963	31.7944	33.0051	32.577	33.2228	33.7638	33.5511	33.1064	33.5017	33.3674	34.4122	33.4827	33.83	33.2814	33.3338
OR2J1	NaN	NaN	NaN	NaN	NaN	NaN	NaN	NaN	36.437	36.9125	NaN	NaN	NaN	36.7071	39.4514	36.6228	36.7767	36.7442	36.6377	NaN	36.7024	NaN
OR2T10	NaN	NaN	NaN	NaN	NaN	36.5157	NaN	NaN	NaN	36.4436	35.5541	NaN	NaN	NaN	36.5256	NaN	NaN	36.5938	36.5221	NaN	36.8235	NaN
OR2W1	36.4495	NaN	NaN	36.4824	35.3995	NaN	36.4952	NaN	34.8231	34.9817	36.3458	NaN	34.7661	36.3674	NaN	36.2777	NaN	36.4391	34.7795	36.191	NaN	37.2284
OR4C16	NaN	NaN	NaN	NaN	NaN	NaN	NaN	NaN	NaN	NaN	NaN	NaN	NaN	NaN	NaN	36.6836	NaN	NaN	NaN	NaN	35.8434	36.9389
OR4F21	28.1309	29.3738	29.3638	29.4821	28.586	27.6636	28.6364	27.0164	27.6646	27.3452	27.9901	27.7681	30.1657	28.187	27.759	27.1288	26.0493	28.0287	27.8024	29.0392	28.6623	27.6233
OR4N2	NaN	36.9913	NaN	NaN	NaN	NaN	36.3651	NaN	NaN	32.9182	36.3299	35.2082	NaN	NaN	NaN	NaN	NaN	NaN	36.2447	NaN	36.1875	NaN
OR51D1	35.7457	33.8203	34.553	34.6016	35.4786	36.5766	36.0438	36.587	34.3631	33.211	33.4006	35.5608	35.2366	34.5198	35.2187	36.5964	34.0576	34.1805	34.701	34.8333	35.5557	34.9285
OR52A1	NaN	36.8052	NaN	NaN	NaN	NaN	NaN	NaN	36.9253	NaN	36.5163	NaN	NaN	NaN	36.6212	NaN	NaN	NaN	NaN	NaN	36.4432	NaN
OR52L1	31.6878	29.0848	30.3014	29.9107	32.0288	30.4881	30.7348	28.3615	30.6193	30.9957	31.1447	32.7061	31.332	29.8845	27.0061	32.0299	30.7059	30.2448	31.2281	32.6299	31.2273	32.487
OR5AK2	32.9569	32.5703	33.3417	32.9687	34.6145	35.5035	33.2588	34.7612	35.4696	33.1473	34.038	33.911	NaN	33.1321	34.3884	32.812	32.5576	33.9689	36.3579	NaN	34.2117	33.4518
OR5F1	NaN	NaN	NaN	NaN	NaN	NaN	NaN	NaN	NaN	NaN	NaN	NaN	NaN	NaN	NaN	34.5299	NaN	NaN	NaN	NaN	NaN	NaN
OR5M11	36.768	NaN	NaN	NaN	NaN	NaN	NaN	NaN	37.0405	NaN	35.3554	NaN	NaN	36.5394	NaN	NaN	NaN	NaN	NaN	NaN	NaN	NaN
OR6C2	32.2394	31.3521	31.5678	31.5911	33.2311	33.3556	34.9324	36.9354	32.0051	33.7695	34.3995	32.8511	34.8331	33.0655	30.7881	33.4722	32.9515	31.8338	34.5612	34.4811	34.1791	32.6022
OR6N1	NaN	37.1879	35.5259	36.4649	34.4019	37.1046	36.3765	36.2845	NaN	35.3512	34.172	35.2879	37.0812	34.6561	34.8321	35.7782	37.2082	35.788	36.3198	NaN	35.2168	36.1119
OR7E24	NaN	NaN	36.9441	NaN	38.4612	NaN	38.7121	NaN	NaN	36.9933	37.1268	NaN	NaN	NaN	38.7906	NaN	37.7441	NaN	NaN	37.0803	NaN	31.8485
OR8I2	NaN	NaN	NaN	NaN	36.2947	NaN	NaN	NaN	36.4893	NaN	NaN	NaN	NaN	NaN	36.6726	36.4579	NaN	NaN	NaN	NaN	36.4236	NaN
OR51E2	30.4273	30.9102	29.4808	30.3413	29.4651	29.5859	28.2384	28.1704	29.1935	29.9258	29.9207	29.6754	29.4172	28.677	27.3493	30.4249	28.0992	29.2974	29.8248	30.3569	29.9903	29.9042
OR10A7	NaN	NaN	NaN	NaN	36.4776	NaN	NaN	NaN	35.7313	36.658	35.053	36.5308	36.5783	NaN	36.6986	34.6896	36.7511	NaN	NaN	36.4279	35.4454	NaN
OR10J1	36.7317	NaN	NaN	NaN	36.6094	34.4292	35.7168	NaN	35.7728	33.8878	34.0038	34.1715	36.7158	34.0434	34.9936	35.1416	34.5561	35.0409	34.5326	36.655	33.1988	NaN
OR11H1	36.2006	34.6063	34.5179	35.3622	33.0498	33.5944	32.0307	31.831	33.036	33.6411	32.3716	33.2728	35.5322	34.7004	33.5524	33.1298	31.5148	31.2604	31.508	36.523	33.0234	33.9577
OR13H1	NaN	NaN	35.3668	36.3911	NaN	36.5394	36.0044	32.2421	NaN	NaN	NaN	36.8112	NaN	32.0923	33.0773	36.4954	35.1356	NaN	33.1266	NaN	36.386	35.3797
OR1G1	34.2185	33.6198	33.1412	39.3722	34.9215	32.947	35.3999	34.9295	32.7669	34.0477	32.2623	33.9692	33.7428	33.2113	33.1023	35.0127	32.6466	32.193	33.2945	33.3384	33.2511	34.9209
OR2A1	27.1915	27.0573	26.7817	26.9969	26.2315	25.5849	26.3711	26.4485	25.0629	26.7068	26.1621	25.4772	25.9032	25.7353	25.2985	26.5039	25.1055	26.6195	26.166	26.7127	26.5694	26.5414
OR2B11	34.7164	NaN	35.1746	NaN	33.2308	30.479	31.6215	32.7308	31.0516	32.0996	31.6743	32.7308	31.3938	30.566	32.0125	32.1219	31.0853	33.1219	32.3176	33.3965	34.2327	32.5412
OR2J2	33.5843	35.0687	34.0897	35.2035	33.5776	33.5527	34.4293	33.4892	34.2814	33.2632	33.2544	34.0354	33.3938	34.6987	34.3467	32.5178	33.9966	35.3736	33.7202	34.1192	32.7051	33.7932
OR2T11	NaN	NaN	NaN	36.1703	NaN	36.5974	NaN	34.8999	35.4444	NaN	35.7606	36.4057	NaN	36.322	NaN	36.7511	NaN	NaN	32.8982	36.7646	NaN	NaN
OR2W3	33.1088	33.2801	32.4696	34.0372	32.9741	32.0865	33.01	33.4659	31.7972	32.8492	33.1833	33.6768	33.938	32.2485	31.8234	28.8074	31.0426	33.401	33.4175	33.6387	33.5354	33.2614
OR4C3	29.4951	31.3031	30.0441	33.0544	33.8622	34.4414	32.914	36.2945	33.6169	32.879	34.6298	31.9071	34.1129	32.2373	33.1822	33.6402	32.5172	34.0605	36.132	35.2026	34.5624	33.5027
OR4F29	28.7183	33.1762	33.0905	33.5749	29.266	28.3752	29.3628	28.6934	28.4205	28.1508	28.58	28.4428	31.068	29.157	28.1513	27.7622	26.9482	28.9876	28.6129	29.8628	29.48	28.4427
OR4N4	34.1664	35.5553	34.0848	36.3804	35.2031	36.604	35.6717	36.585	34.7524	34.8356	34.4232	NaN	35.3113	36.4614	34.4974	35.516	34.0006	35.0818	36.6265	36.1902	35.1647	NaN
OR51E1	25.7347	25.8446	25.8805	26.3138	28.0419	27.0729	26.0144	26.0617	26.0175	26.0127	26.1698	26.4662	27.3483	25.9875	26.927	27.3111	26.7033	26.3123	27.3777	27.9599	27.6488	26.7683
OR52A5	NaN	NaN	NaN	NaN	NaN	NaN	36.9046	NaN	36.1876	NaN	36.6679	NaN	NaN	NaN	35.2011	36.6911	NaN	36.9402	NaN	NaN	NaN	NaN
OR52M1	NaN	36.8979	36.0858	36.8679	35.715	35.8211	36.1078	35.9787	36.2644	36.0386	36.2402	34.8379	35.3717	34.4866	35.5712	35.0221	NaN	NaN	35.947	37.9199	34.8586	35.9554
OR5AN1	36.938	36.4466	36.3472	37.0163	37.0258	35.5481	35.8265	36.1082	35.5389	NaN	33.5669	34.2631	35.9982	36.1897	34.0639	34.8628	34.8257	35.9652	37.5737	36.0662	35.3308	35.2142
OR5H1	NaN	NaN	NaN	NaN	NaN	NaN	NaN	35.651	35.5663	36.5514	NaN	35.418	NaN	NaN	NaN	NaN	36.4934	36.6838	NaN	NaN	35.3972	NaN
OR5M3	NaN	NaN	NaN	NaN	36.6299	36.9474	35.5734	36.7887	NaN	NaN	35.5676	NaN	NaN	36.8252	NaN	35.8011	NaN	NaN	NaN	NaN	35.5784	36.9723
OR6C3	NaN	NaN	36.4776	NaN	NaN	36.3607	36.8785	36.4921	36.6548	36.533	34.7885	NaN	NaN	NaN	39.292	34.6297	35.7075	36.5024	NaN	NaN	34.9469	36.4491
OR6N2	NaN	NaN	NaN	NaN	35.2058	36.7265	NaN	36.8907	36.9585	35.8811	34.3372	36.8673	36.9008	36.9369	36.9611	35.7924	37.1772	36.9195	NaN	NaN	35.2379	36.8218
OR7G1	NaN	NaN	NaN	NaN	NaN	NaN	36.8085	NaN	NaN	NaN	37.075	36.6059	NaN	36.6948	NaN	NaN	NaN	NaN	NaN	NaN	NaN	NaN
OR8J1	NaN	NaN	NaN	NaN	NaN	NaN	NaN	NaN	38.3061	NaN	NaN	NaN	NaN	NaN	NaN	NaN	NaN	NaN	NaN	NaN	36.4982	NaN
OR51E1	26.0627	25.7879	25.8901	26.2076	28.1352	26.9682	25.7483	26.093	26.0558	26.1572	26.1956	26.4313	27.4485	26.1666	26.8812	27.436	27.042	26.3835	27.8003	28.0805	27.7902	27.0805
OR10AD1	27.5165	27.2426	27.2937	27.2356	27.5277	27.1299	27.1159	27.739	26.5192	27.2523	26.6761	27.7136	26.9887	27.5218	27.5726	28.0022	27.3463	27.2863	27.4992	27.2522	27.8339	27.0116
OR10J3	NaN	NaN	NaN	NaN	36.4866	34.9007	36.5778	35.4307	33.4069	34.9321	34.1973	34.597	35.6817	34.8456	33.3206	34.2111	34.9466	35.9573	35.1129	34.5696	34.0026	36.6334
OR11H4	32.4185	33.2541	32.6222	33.1993	31.5828	32.062	32.0625	31.4969	31.4766	32.0204	31.7284	31.8434	31.5554	31.2952	31.26	32.6314	30.3922	31.8699	31.9703	33.4735	32.4501	32.3263
OR13J1	30.5187	31.3457	31.8022	31.895	30.4078	29.9908	31.052	30.1671	30.4214	30.4363	29.9268	30.408	30.2739	29.9791	29.6097	30.6387	30.6013	30.4331	30.3262	30.4332	30.7034	29.8996
OR1I1	36.6033	NaN	36.6239	NaN	34.0156	NaN	NaN	33.8267	35.9698	34.4632	34.3133	34.4618	34.1966	36.6332	36.8934	NaN	33.5679	34.2719	35.6925	36.613	34.479	35.6897
OR2A12	31.7523	NaN	34.0253	35.0858	31.2502	30.9053	34.1727	31.6222	30.9652	35.6288	34.2625	34.2887	NaN	30.4392	35.1634	32.6088	30.6737	33.5735	32.9797	36.5094	34.633	31.3797
OR2B2	34.8339	36.259	37.1377	35.4031	32.2338	31.5951	32.2675	33.1671	32.4199	33.5759	33.0371	33.1932	32.3311	34.2355	32.3514	33.8692	30.7207	32.5971	33.6325	33.9112	33.6279	34.4498
OR2J3	33.3673	36.9707	34.6308	NaN	33.0066	33.7767	34.867	35.7521	34.7412	34.1202	33.6002	34.5242	34.1678	34.4489	36.0062	33.2668	33.6389	33.8791	34.3279	34.6345	33.9921	33.8994
OR2T12	NaN	36.9127	NaN	NaN	36.03	35.0929	NaN	NaN	NaN	NaN	NaN	39.8893	39.3444	NaN	NaN	NaN	37.0245	NaN	NaN	NaN	39.8947	NaN
OR2Y1	NaN	NaN	NaN	NaN	36.9481	37.2693	35.1188	35.7174	37.2021	35.3361	36.2307	36.6583	NaN	36.0861	37.0632	NaN	34.5192	NaN	36.927	NaN	35.9672	36.6543
OR4C46	NaN	NaN	NaN	NaN	36.4993	36.498	35.8717	NaN	36.7988	NaN	NaN	NaN	NaN	NaN	NaN	35.5346	NaN	NaN	NaN	NaN	34.9902	NaN
OR4F3	29.0313	33.605	33.0762	33.2478	29.0998	28.1916	29.343	28.703	28.3876	27.9239	28.6775	28.4422	30.5854	29.1705	28.2648	27.7043	26.8088	28.8547	28.5649	29.6781	29.3809	28.2344
OR4N5	36.3598	39.7631	NaN	NaN	NaN	39.9601	38.7146	39.0227	NaN	36.7974	36.6544	NaN	35.638	36.7235	36.6375	37.4736	36.6937	NaN	NaN	NaN	NaN	NaN
OR51E2	30.1172	30.998	29.9708	30.4448	29.6509	29.6117	28.4917	28.3508	29.1864	28.9356	29.2618	29.4612	29.6006	28.6567	27.2684	30.4319	28.4941	29.3142	29.9709	29.651	30.097	29.6398
OR52B2	31.0425	31.7261	32.4724	32.676	32.2316	30.3997	30.4165	30.2818	31.0397	30.6306	31.3194	31.0393	31.286	30.3163	29.7061	31.1808	30.6774	31.2605	31.6459	31.7853	31.3874	30.7989
OR52N1	36.9001	33.2759	32.8693	32.3473	NaN	34.2245	30.0588	29.5637	31.4837	32.4025	33.1824	NaN	34.5094	31.6126	29.9936	30.9383	31.3053	33.3386	33.897	36.3873	29.3288	32.3802
OR5AP2	NaN	NaN	NaN	NaN	37.5434	NaN	NaN	36.4528	NaN	37.7693	34.9523	36.4592	NaN	NaN	NaN	36.2275	36.3824	NaN	NaN	36.6357	34.5413	NaN
OR5H14	NaN	NaN	NaN	NaN	NaN	NaN	NaN	NaN	NaN	NaN	36.6655	37.5079	NaN	36.5056	NaN	35.5617	NaN	36.5319	36.342	36.4435	36.9623	NaN
OR5M8	NaN	NaN	NaN	NaN	36.3665	NaN	NaN	NaN	NaN	NaN	39.4547	NaN	36.0508	36.6387	36.5265	NaN	NaN	NaN	NaN	NaN	35.7495	NaN
OR6C4	30.144	29.4993	29.9565	29.4858	31.5321	31.7774	33.7437	35.258	30.437	32.1043	32.0386	31.7978	33.1472	31.187	29.052	32.3364	31.2432	30.9607	32.7608	32.7555	32.8249	31.1014
OR6P1	NaN	NaN	NaN	NaN	NaN	NaN	NaN	NaN	NaN	36.8874	35.6697	34.19	NaN	36.9313	35.9597	35.9694	NaN	NaN	35.5078	NaN	34.7892	36.8019
OR7G2	NaN	NaN	NaN	NaN	NaN	NaN	NaN	NaN	NaN	NaN	37.3274	NaN	37.2645	NaN	NaN	37.2765	NaN	NaN	NaN	37.2642	NaN	NaN
OR8J3	NaN	NaN	NaN	NaN	NaN	37.2755	NaN	NaN	NaN	NaN	NaN	NaN	36.5215	NaN	NaN	36.5285	NaN	36.7621	NaN	NaN	36.8025	NaN
OR52B6	29.0252	29.5473	29.9438	30.1643	29.383	28.7102	29.1592	28.6114	28.5527	29.3322	28.4738	29.4476	29.7713	27.665	29.3577	29.0924	28.7455	29.0799	29.2732	29.5398	30.3247	29.5005
OR10AG1	NaN	NaN	NaN	NaN	NaN	NaN	36.8602	36.7088	NaN	NaN	36.8864	36.7106	NaN	NaN	NaN	35.859	NaN	NaN	NaN	NaN	35.5916	NaN
OR10J5	NaN	NaN	35.6125	NaN	36.134	35.5959	36.2579	35.4602	35.0041	NaN	37.6126	36.2034	NaN	NaN	NaN	34.4056	35.7178	NaN	NaN	NaN	33.6337	34.2791
OR11H6	NaN	37.3628	36.6642	35.8364	NaN	35.1514	NaN	35.6102	36.7719	34.5189	36.9573	33.6864	35.6913	35.1986	34.6677	34.9806	33.9828	NaN	34.6255	36.6784	35.3467	NaN
OR14A16	33.5675	NaN	34.6562	36.5326	33.2065	33.3685	33.0886	NaN	34.2617	34.147	32.7147	35.4816	34.8977	32.2367	33.3565	33.9431	32.4361	32.9322	34.1859	35.4249	NaN	34.663
OR1J2	32.7297	35.359	33.8989	36.3933	NaN	33.9803	30.5574	31.944	34.8669	34.3707	33.7632	33.7257	31.409	33.0635	34.7627	36.4828	30.6153	34.1613	33.9995	34.6352	33.9752	35.3446
OR2A14	31.7197	34.5193	36.0787	35.1458	30.7559	30.346	34.5619	31.0465	30.2237	34.5135	34.2325	34.0912	35.7344	30.0301	34.1631	32.6079	29.926	33.3952	33.4687	35.211	35.3199	31.5822
OR2B3	NaN	NaN	39.544	36.4689	35.3293	NaN	NaN	39.8255	35.7063	36.5151	36.5945	36.6373	36.196	38.8877	36.685	35.5446	NaN	36.6561	39.3961	34.9928	NaN	36.6189
OR2K2	31.7911	33.6078	31.8086	34.366	30.6085	29.749	31.9801	31.8291	30.2092	29.0424	30.8476	30.9789	31.0897	31.6402	31.4778	30.223	30.0123	32.2186	30.4089	32.9397	31.0942	30.5896
OR2T2	NaN	NaN	NaN	NaN	39.7371	37.0544	NaN	NaN	37.3037	NaN	36.3256	36.5717	36.5067	35.9768	NaN	36.7795	34.8987	38.6849	34.9418	NaN	36.4609	NaN
OR2Z1	NaN	NaN	NaN	NaN	NaN	35.8483	NaN	NaN	NaN	NaN	35.8426	NaN	NaN	NaN	NaN	37.0082	NaN	NaN	NaN	NaN	36.33	36.8886
OR4C5	35.1838	36.2896	34.3512	35.7037	NaN	35.7467	34.5629	37.1519	34.096	36.2269	35.1941	35.0214	35.6032	33.8207	33.6294	35.3467	34.8911	34.9527	34.8114	35.9065	36.7198	34.3123
OR4F4	35.3165	34.9922	36.1749	35.5627	36.6457	36.9553	33.281	36.014	34.3556	35.2506	34.7187	34.9299	37.8668	36.9409	29.7386	33.8284	34.3178	36.2833	35.8249	37.1198	34.8933	34.8489
OR4P4	38.702	38.9713	38.903	37.8235	39.2057	38.8376	39.3617	38.3346	NaN	NaN	36.764	NaN	NaN	NaN	NaN	NaN	NaN	NaN	NaN	39.5806	NaN	NaN
OR51F1	34.128	NaN	35.7979	34.9646	36.8066	36.9499	37.0517	36.0825	35.734	37.3325	35.5117	35.2817	NaN	34.9835	35.513	37.3162	35.6662	35.2393	36.3151	37.2224	35.4585	37.0284
OR52B4	33.1682	34.2246	35.3313	34.3467	32.9712	35.0251	33.986	33.5648	33.7484	33.8497	32.7897	33.6639	34.6027	33.6782	32.8947	33.4764	34.0644	33.257	35.45	34.6532	35.486	33.2655
OR52N2	34.1982	33.2241	33.7512	31.6301	33.5116	33.8665	34.3375	32.0739	34.5559	33.4472	33.7662	34.9778	34.3585	31.9568	31.1161	33.0744	34.023	33.0766	34.3682	33.3365	33.1455	34.1106
OR5AR1	38.1167	36.6922	NaN	NaN	36.6594	NaN	NaN	36.837	NaN	36.9062	37.0619	36.6654	NaN	39.3659	35.6043	39.2507	NaN	NaN	NaN	NaN	NaN	35.181
OR5H15	NaN	NaN	NaN	36.81	NaN	36.6861	37.5518	38.5894	37.0011	NaN	36.8477	35.8093	38.329	36.7717	37.1425	36.38	36.8283	36.6986	NaN	36.5703	35.2013	35.1174
OR5M9	NaN	NaN	NaN	NaN	NaN	NaN	NaN	37.5774	NaN	NaN	NaN	NaN	NaN	NaN	NaN	NaN	NaN	NaN	NaN	NaN	35.7221	37.3939
OR6C6	NaN	NaN	NaN	NaN	NaN	35.2088	NaN	36.7443	NaN	NaN	NaN	35.7164	36.7617	37.0368	34.7073	36.4983	35.8581	NaN	NaN	NaN	35.8457	NaN
OR6Q1	35.8031	36.9631	NaN	36.1365	NaN	36.5686	34.4146	34.1171	35.4583	36.538	34.4401	34.5549	NaN	34.5779	35.0391	34.0564	34.4265	35.7583	35.8622	NaN	36.6157	36.6593
OR7G3	NaN	NaN	NaN	NaN	NaN	36.9738	NaN	NaN	36.0064	36.9085	NaN	NaN	NaN	NaN	36.9225	36.9356	NaN	NaN	NaN	NaN	36.9204	NaN
OR8K1	NaN	NaN	NaN	NaN	NaN	NaN	NaN	NaN	NaN	NaN	35.8505	37.5959	NaN	NaN	NaN	37.2024	NaN	NaN	NaN	NaN	36.2738	NaN
OR2K2	32.4673	33.2884	31.9408	34.2352	30.6	30.3101	32.0123	32.4735	30.205	29.4712	31.0627	31.1835	30.7002	31.9024	30.8353	30.455	30.0297	32.8098	30.5225	32.7091	31.0097	30.5284
OR10C1	NaN	NaN	36.5663	NaN	36.9911	NaN	36.8557	NaN	NaN	35.8511	35.0681	36.7184	36.7783	36.9506	35.4166	NaN	37.0742	39.7807	NaN	36.7157	36.6231	NaN
OR10K1	NaN	NaN	NaN	NaN	36.0655	36.081	NaN	NaN	37.0884	NaN	NaN	NaN	NaN	35.2874	36.3135	NaN	NaN	NaN	NaN	NaN	35.2043	NaN
OR11L1	34.2593	NaN	NaN	37.2846	34.1366	34.1228	39.2857	NaN	NaN	35.2802	33.7077	37.0009	35.8454	33.5845	34.6525	35.2319	33.3056	35.3455	34.9993	NaN	36.259	34.8887
OR14A2	32.3764	34.7511	34.396	34.7934	32.0497	31.7793	32.7543	34.1551	33.2729	33.6029	32.4826	33.6069	36.102	31.7339	32.5914	31.1019	32.4282	32.1598	34.266	33.8524	35.787	33.258
OR1J4	33.1076	NaN	33.6653	35.808	34.9409	35.0318	31.3514	32.862	35.1718	33.8711	35.1611	34.4792	32.2255	35.2049	34.1908	NaN	32.2259	35.216	35.0398	35.4463	35.2273	36.6104
OR2A2	31.8344	34.9402	34.9815	36.8243	31.1257	30.4703	37.7589	31.3705	30.278	34.2576	35.4714	34.3951	35.2764	30.307	33.9638	34.0868	30.1919	34.0945	33.1104	36.2195	34.3489	31.5778
OR2B6	35.3299	35.7438	36.8781	36.8986	34.0566	32.7448	33.4271	33.431	33.1817	34.488	33.7489	32.9283	33.5755	34.2261	32.8098	33.1872	31.1658	34.1355	33.3597	33.4861	33.7926	35.0786
OR2L13	NaN	36.6888	34.469	NaN	36.4098	33.8094	36.6134	36.4925	35.8532	35.1274	34.6598	NaN	36.6234	35.1439	35.694	35.5885	32.9233	36.6856	33.4738	NaN	35.6159	36.5178
OR2T27	NaN	37.2992	NaN	NaN	NaN	35.3081	37.2338	39.3279	37.3705	NaN	35.375	NaN	37.3805	37.2113	36.4467	35.4828	NaN	NaN	NaN	37.0403	NaN	NaN
OR3A1	33.6898	33.1763	35.6137	35.3008	34.6799	32.3169	35.8068	35.8112	30.5349	33.1137	32.5162	32.3769	33.2697	32.3412	32.0384	34.2235	34.6807	NaN	32.6011	36.8109	35.783	34.1449
OR4C6	NaN	NaN	NaN	NaN	NaN	NaN	NaN	NaN	NaN	NaN	35.7366	36.6077	NaN	NaN	NaN	36.8532	NaN	NaN	NaN	NaN	35.7469	NaN
OR4F5	37.1582	NaN	36.4645	36.7456	34.5234	35.704	32.1933	33.8291	33.755	33.8435	33.4974	34.4097	34.251	35.8066	28.4953	34.968	33.347	36.6925	36.6231	35.1168	34.1992	36.4162
OR4Q3	31.248	36.9691	35.0655	NaN	NaN	36.5564	NaN	35.6357	33.1647	NaN	35.6724	NaN	36.5845	NaN	33.5594	NaN	34.3068	NaN	NaN	33.7669	NaN	34.6827
OR51F2	34.5564	36.9504	34.5563	NaN	34.9006	36.899	36.1175	35.8717	35.0049	35.022	33.9743	35.2027	35.2476	34.4236	34.5589	35.9235	35.0143	34.3858	37.0414	34.4012	33.5167	34.4539
OR52B6	28.8346	30.0126	29.957	30.0782	29.997	28.667	29.1686	28.9534	28.3993	29.3053	28.2563	29.1384	29.4483	27.5847	29.2	29.1775	28.6296	29.0627	29.4322	29.3992	30.5703	29.811
OR52N4	29.5065	29.932	29.7478	29.9093	29.831	29.3695	29.1523	29.188	29.6003	29.8926	29.2118	29.4872	29.4757	29.2553	27.8282	28.767	28.5257	29.6998	29.3481	29.3452	28.5776	27.9318
OR5AS1	NaN	NaN	NaN	NaN	NaN	NaN	NaN	NaN	35.5362	NaN	36.0763	NaN	NaN	NaN	36.3915	NaN	NaN	NaN	37.0349	NaN	36.9808	36.9893
OR5H2	NaN	36.6002	34.6718	NaN	34.5302	34.1541	36.4799	32.9856	34.4239	34.3159	34.4327	34.4365	36.3988	33.332	NaN	32.8371	32.7883	36.4397	32.3736	35.3384	33.1363	34.4403
OR5P2	NaN	NaN	NaN	35.7299	36.4279	34.6342	36.0812	31.6022	36.9888	33.2177	34.7771	33.36	36.953	NaN	36.9513	35.0165	34.9743	35.4466	NaN	35.6905	NaN	36.854
OR6C65	35.4339	34.222	33.1832	34.1397	35.6972	35.53	NaN	36.8639	34.164	36.4466	35.6764	34.658	NaN	37.8205	34.0331	35.8505	NaN	35.2093	35.2044	36.1529	35.1424	35.8207
OR6S1	36.9289	NaN	NaN	NaN	NaN	NaN	NaN	36.8	NaN	NaN	NaN	NaN	NaN	NaN	NaN	NaN	NaN	NaN	NaN	NaN	NaN	NaN
OR8A1	34.3876	34.882	36.5125	34.8613	36.2434	35.3851	NaN	35.1912	34.4798	33.3319	33.2583	33.7569	35.3121	36.4428	33.7262	34.9155	34.9929	34.2068	35.3093	35.326	33.5095	34.3655
OR8K3	NaN	NaN	NaN	NaN	NaN	36.987	NaN	NaN	NaN	NaN	NaN	NaN	NaN	36.8856	NaN	NaN	NaN	NaN	NaN	NaN	36.7096	NaN
OR52N4	30.0917	30.1264	29.8307	30.1879	29.8614	29.4615	29.4598	29.1225	29.7476	29.5657	29.4956	29.3655	29.9155	29.0654	27.8805	28.8458	28.3884	29.7327	29.3295	29.3998	28.5846	27.9646
OR10D3	37.1159	NaN	NaN	NaN	35.0377	35.117	NaN	NaN	NaN	35.8546	NaN	36.9889	NaN	NaN	36.5604	36.0401	37.162	NaN	37.1208	NaN	NaN	NaN
OR10K2	NaN	NaN	NaN	NaN	36.6628	NaN	36.752	NaN	NaN	37.0689	36.0286	NaN	NaN	NaN	NaN	NaN	NaN	NaN	35.4105	NaN	34.1794	NaN
OR12D2	NaN	NaN	NaN	NaN	NaN	37.0033	NaN	NaN	NaN	37.0681	37.0655	36.8386	35.9783	NaN	35.9584	36.9174	37.1654	NaN	NaN	NaN	36.7891	NaN
OR14C36	NaN	NaN	36.6127	NaN	NaN	NaN	NaN	NaN	37.0502	NaN	36.9366	36.8284	NaN	NaN	36.8537	NaN	37.0701	NaN	36.0179	NaN	NaN	NaN
OR1K1	32.3064	32.2135	33.1243	32.8451	30.2793	30.4211	30.8354	31.0096	30.0251	30.9697	30.5654	30.8829	30.4693	31.4946	30.775	30.9341	29.4628	30.7712	30.4761	32.0307	31.0227	30.7645
OR2A25	32.0399	NaN	35.6913	35.3635	32.19	30.8544	34.7852	31.9155	31.2378	NaN	34.3503	35.5476	35.5344	31.259	37.0965	33.7489	30.599	34.4956	34.1382	36.5885	35.662	32.2975
OR2C1	31.7668	31.601	31.0087	31.8978	31.1786	30.5948	30.5018	31.4669	29.9486	30.6349	30.4218	31.4569	30.9516	30.1721	31.0481	31.4244	30.7203	30.7887	31.0602	31.9788	31.595	30.8515
OR2L2	NaN	36.3258	34.2262	35.679	33.592	32.5189	33.6072	38.143	34.288	34.2787	33.4087	33.4481	37.6081	33.777	34.8611	35.2961	31.6604	33.9954	32.1424	NaN	35.0867	33.6039
OR2T29	NaN	NaN	37.0231	NaN	37.0445	37.0413	38.2766	NaN	NaN	NaN	35.4011	37.025	37.0225	NaN	37.9263	34.4446	36.1532	37.1635	34.2873	NaN	34.203	NaN
OR3A2	34.1592	35.1435	34.5856	34.4773	35.6781	32.7242	34.2466	35.3065	30.4835	32.281	31.3088	31.9502	32.7414	32.761	31.4104	34.1754	33.8213	34.8097	32.8889	36.0931	33.7332	34.3361
OR4D1	35.5651	NaN	37.269	36.3877	NaN	33.6641	36.5009	35.2316	35.1813	35.4934	34.5123	34.6978	33.8422	35.7274	35.5629	35.5152	34.2435	34.0086	35.6848	37.1155	34.3105	34.4894
OR4F6	NaN	NaN	NaN	36.9619	36.7158	36.0354	NaN	NaN	36.289	36.8827	36.4504	36.7234	36.7715	35.8464	36.7914	38.7973	34.7876	NaN	NaN	36.7693	NaN	36.7238
OR4S1	33.3115	33.4286	32.3019	33.7356	35.068	34.1658	33.2443	36.3579	34.237	33.7809	33.0725	33.1711	34.8916	32.537	33.2917	33.6107	36.0546	35.7855	37.3092	36.463	34.2392	33.6779
OR51G1	35.5774	36.9806	35.0838	36.8434	35.2621	36.0259	NaN	36.9392	36.9301	36.65	34.3969	37.0971	NaN	34.9699	35.3175	34.1876	36.2461	34.9898	NaN	NaN	34.0366	35.1085
OR52D1	29.3022	30.4947	30.1018	30.9721	30.9211	29.6334	30.1751	29.5178	29.4947	30.3002	29.53	30.2398	31.0095	28.2803	29.817	30.2707	29.4939	30.5003	30.3796	30.6204	31.3364	30.8864
OR52N5	NaN	33.7663	34.4068	32.5069	35.6941	33.8216	30.2334	29.9753	32.2022	32.1688	33.5487	33.6273	33.7127	31.8883	30.2036	31.5211	31.6491	33.5501	34.0694	35.1062	30.1897	33.35
OR5AU1	NaN	NaN	NaN	NaN	34.7984	33.9634	34.1176	34.3495	32.0153	32.6499	32.4831	32.1399	34.602	33.0555	33.9175	31.8818	32.9477	34.9624	33.7971	35.0581	34.1823	34.7302
OR5H6	39.6934	39.7438	36.0432	39.3801	36.1327	NaN	35.3569	34.1517	35.0904	NaN	35.524	NaN	36.4684	37.993	36.4824	34.028	33.5486	36.4837	33.7369	35.3207	33.6586	34.3874
OR5P3	NaN	36.9552	34.5171	NaN	NaN	35.7342	34.1971	31.9763	36.1009	34.4063	33.8895	33.3853	NaN	34.3433	36.9967	34.8071	35.4092	36.5348	NaN	35.8388	34.2685	36.7985
OR6C68	30.557	30.7088	31.0212	30.9647	33.1869	31.8409	37.0344	34.2341	30.7852	32.6171	33.1382	32.8688	33.8407	32.5378	29.6054	32.5517	33.1097	30.6872	33.8543	34.2362	33.2883	31.5667
OR6T1	34.3413	36.9517	33.1728	35.738	34.6296	33.5586	NaN	36.4357	34.8058	34.5904	33.9839	34.8875	34.2721	33.9793	34.1908	35.9619	33.7929	35.8366	32.4859	NaN	34.8904	34.5723
OR8B12	35.5492	36.6267	35.1721	35.8986	35.399	36.4984	35.8112	38.9881	35.9113	35.4286	33.7295	33.1284	36.4684	33.6438	34.7112	35.3168	34.4014	33.7656	34.0811	36.0539	34.9626	34.0531
OR8K5	NaN	NaN	NaN	36.669	NaN	NaN	NaN	NaN	NaN	NaN	35.5022	NaN	NaN	NaN	NaN	36.672	NaN	NaN	NaN	NaN	35.4883	NaN
PPIA	21.7309	21.409	21.5457	22.1787	21.1892	20.6432	19.7572	20.0064	20.9827	21.056	21.1206	21.0458	21.3154	20.7327	20.4986	20.8159	20.2168	21.2881	21.0013	21.2458	21.3736	20.9224
OR10G2	35.9815	36.5062	36.2832	NaN	36.4199	34.1924	35.4211	NaN	35.7665	36.7725	33.9902	NaN	NaN	35.9149	35.9747	36.6255	NaN	36.8373	36.7601	36.7561	36.529	NaN
OR10P1	34.3856	35.0683	34.1129	35.5308	34.2302	32.1534	33.2077	32.7177	30.9973	33.7669	33.224	32.5446	33.0669	34.5038	34.7016	33.2266	33.6928	33.5007	33.896	33.2415	33.78	35.4387
OR12D3	NaN	NaN	NaN	NaN	NaN	NaN	NaN	37.0699	37.1753	36.1489	36.1565	NaN	36.1326	37.2346	37.8893	37.1476	37.3668	NaN	NaN	37.0077	37.1009	NaN
OR14I1	NaN	36.6819	33.9125	NaN	36.4184	36.5996	35.0321	35.4614	NaN	NaN	NaN	36.5222	NaN	NaN	35.5846	NaN	34.9257	NaN	35.0149	36.5889	NaN	36.5238
OR1L1	34.1479	34.0752	34.1247	34.6376	32.2867	32.6878	32.2389	33.4913	32.0905	32.6352	32.7837	33.1316	32.6987	32.2297	32.1364	32.4308	30.9602	32.6262	32.3883	33.7411	33.0541	32.9117
OR2A4	28.2625	28.1648	27.4926	28.1834	27.3743	26.6277	27.228	27.4935	26.0809	27.787	26.777	26.3325	27.0936	26.3627	26.0932	26.642	26.0165	27.2213	27.0247	28.1284	27.3235	27.5673
OR2C3	34.9493	35.2401	36.6986	36.9009	34.1654	37.2988	33.3195	34.4325	34.4365	35.2907	33.3267	34.8985	35.7354	34.5527	36.8674	36.7157	35.0703	36.499	36.6742	35.1685	36.8926	34.7469
OR2L3	36.5105	39.4692	33.94	38.4667	34.5736	33.33	34.865	35.5902	34.7486	34.2149	33.045	36.5637	36.7935	36.1043	34.2208	NaN	33.1724	35.7081	33.1229	NaN	36.7429	34.6751
OR2T3	35.7641	38.6853	37.369	35.2633	36.1818	34.7131	35.0396	35.559	35.4055	39.1668	33.7045	39.2799	37.0867	35.987	39.3008	34.3937	35.6385	38.8187	33.8112	NaN	35.3818	37.1706
OR3A3	31.4066	34.1124	34.1564	33.5732	33.2649	30.8983	33.3183	33.5289	28.5423	31.3635	29.3785	30.1283	31.0703	30.0843	30.1101	32.0763	33.3503	33.953	33.6934	33.0008	32.2815	32.8484
OR4D10	37.3774	NaN	NaN	NaN	NaN	37.4335	NaN	NaN	37.4949	NaN	36.6554	NaN	37.3266	36.4741	34.9486	37.5748	36.7491	37.4311	37.3743	36.4096	36.2452	37.2963
OR4K1	NaN	NaN	NaN	NaN	NaN	NaN	36.8739	NaN	NaN	36.9917	36.8073	NaN	37.5884	36.8952	35.8455	NaN	36.9788	36.9005	NaN	NaN	NaN	NaN
OR4S2	NaN	NaN	NaN	NaN	NaN	NaN	NaN	NaN	NaN	NaN	NaN	NaN	NaN	NaN	NaN	37.1626	NaN	NaN	NaN	NaN	37.4958	NaN
OR51G2	36.8919	37.0947	34.2131	35.5314	35.2742	37.0147	34.1506	NaN	36.4887	35.1099	34.5133	34.1024	36.5109	35.6764	35.4945	33.4801	33.4998	34.1079	35.5357	NaN	33.6574	35.4274
OR52E2	NaN	NaN	NaN	NaN	NaN	NaN	36.813	NaN	NaN	NaN	35.0364	36.3466	36.7408	36.6916	36.5774	36.5545	36.8494	NaN	NaN	36.4408	34.8928	34.9587
OR52R1	35.2555	34.7304	34.1272	35.0092	36.2198	35.637	NaN	34.432	35.0186	36.0141	34.5078	34.7375	34.9557	34.0482	34.3959	33.9869	37.015	33.6579	36.7355	35.8648	35.5788	34.6572
OR5B12	34.1396	33.9265	36.4559	NaN	33.8052	34.1121	34.5534	33.5217	33.0005	34.2779	34.8218	34.3144	33.5218	34.0769	34.1989	33.5158	34.2104	34.1855	34.2842	34.9692	34.9872	34.1423
OR5I1	NaN	NaN	NaN	NaN	NaN	NaN	NaN	NaN	NaN	37.3998	34.5636	NaN	NaN	37.3715	37.4619	35.7062	36.2028	NaN	39.0011	NaN	34.9187	NaN
OR5T1	37.171	NaN	NaN	NaN	36.8645	38.0792	NaN	NaN	NaN	NaN	NaN	37.0536	NaN	35.9951	NaN	36.3006	NaN	NaN	36.9098	NaN	NaN	NaN
OR6C70	31.3155	30.5602	30.9602	31.1461	33.3497	32.2611	35.5276	36.7505	31.1393	32.8584	33.4157	32.585	34.1654	31.9506	30.1664	32.3644	32.488	31.1724	33.8522	34.5979	34.142	31.6749
OR6V1	30.0744	30.3235	30.287	30.6128	29.626	30.164	30.2687	29.7706	29.7951	30.2496	30.0716	30.1564	29.8682	29.7604	29.7374	29.797	29.7316	30.1002	30.1788	30.6422	30.3969	29.9943
OR8B2	35.0492	34.9377	35.1188	34.5039	NaN	NaN	36.0755	NaN	34.1119	33.204	NaN	32.2133	34.1724	36.9685	33.848	NaN	36.4806	36.4767	36.2808	36.2632	34.4082	34.5631
OR8S1	33.8646	35.3374	35.852	37.1	33.7147	32.7674	34.8235	34.6844	33.3967	33.6253	33.6603	33.0202	33.6673	34.2733	35.2541	34.8275	33.4429	34.0206	33.5517	34.5552	33.7525	33.7734
YWHAZ	21.0728	21.2394	21.3648	22.4327	21.2115	20.3954	19.5956	19.5612	20.1036	20.5934	20.6955	21.1967	21.2919	20.3804	19.9725	20.3062	19.8827	21.4952	21.3934	21.9608	21.0178	20.75
OR10G3	NaN	NaN	NaN	NaN	NaN	36.3022	36.109	37.0173	NaN	NaN	37.0044	NaN	NaN	36.6472	37.0905	36.1077	37.2422	NaN	33.9938	NaN	35.8458	36.9091
OR10Q1	30.9915	32.2581	31.9086	31.828	31.7774	32.583	30.5921	31.2007	33.2143	31.142	31.347	32.4872	31.7998	31.2002	31.0269	32.8538	33.0955	30.9783	32.2192	31.3274	32.4428	32.6143
OR13A1	33.6633	33.6174	33.5624	34.1974	31.753	33.2644	33.6442	33.0548	32.1904	32.4836	33.3159	32.5805	32.3288	32.0501	32.4109	32.6262	32.4213	32.8192	32.3241	33.6941	32.4246	31.5988
OR14J1	NaN	NaN	NaN	NaN	35.5995	37.6632	36.7004	NaN	NaN	NaN	36.7126	NaN	36.662	NaN	35.6989	34.6634	35.9471	35.8173	36.8925	36.8433	35.2254	NaN
OR1L3	34.2769	33.949	34.3036	34.3006	32.1037	32.8337	32.4874	32.29	32.2167	33.0072	32.488	33.0259	32.6672	32.4269	32.1868	32.4691	30.9411	32.4862	32.0989	33.2092	32.2674	32.4314
OR2A42	26.3504	25.5197	25.192	25.6558	24.8613	24.6213	24.8187	24.9255	24.1889	25.3447	24.8912	24.3735	24.7838	24.4454	24.1294	25.0275	24.0958	25.4283	25.1509	25.512	25.3641	25.4931
OR2D2	32.409	33.148	32.496	33.4267	32.4932	31.3602	31.0706	30.0114	31.2751	32.5611	32.7732	31.2353	33.2618	31.6847	31.2772	32.6674	30.3004	31.5504	30.0634	33.5187	32.1577	33.4312
OR2L5	37.234	NaN	35.9625	37.1282	34.3305	32.5403	33.775	NaN	34.6327	34.7918	33.9675	35.4036	36.0294	35.1138	34.7028	36.1692	32.6955	35.2779	32.3245	NaN	NaN	36.1094
OR2T33	36.1674	NaN	35.7012	39.3746	34.6339	35.6662	36.3074	35.0629	35.4444	37.73	39.3345	37.1353	NaN	35.4152	NaN	33.4198	33.9276	36.2085	34.6297	NaN	35.7246	35.3314
OR4A15	NaN	NaN	NaN	NaN	NaN	NaN	NaN	NaN	NaN	NaN	NaN	NaN	NaN	NaN	NaN	NaN	NaN	NaN	NaN	NaN	NaN	NaN
OR4D11	NaN	NaN	NaN	NaN	35.9387	NaN	NaN	NaN	36.9087	NaN	NaN	NaN	NaN	NaN	NaN	36.8677	NaN	NaN	NaN	36.5587	NaN	NaN
OR4K13	NaN	NaN	NaN	NaN	NaN	NaN	NaN	36.4698	36.9162	NaN	NaN	NaN	NaN	NaN	NaN	NaN	NaN	36.4972	NaN	NaN	NaN	NaN
OR4X1	33.8671	33.6058	34.6665	35.2189	37.8886	36.0993	33.8593	NaN	35.1094	35.1221	34.9538	35.8703	34.9905	33.778	33.196	35.5144	37.3353	34.5234	34.4532	35.0986	33.9872	34.576
OR51I1	29.8148	30.881	30.7943	30.8264	31.057	29.8016	30.2387	29.7484	29.6449	30.3453	29.4593	29.9045	30.5836	28.4171	30.3864	29.9505	29.4147	31.0649	30.4413	30.4247	31.0397	30.78
OR52E4	34.2328	32.5345	32.2249	31.3537	NaN	33.4238	34.7693	31.4254	33.735	36.4704	33.6737	NaN	34.5089	31.36	30.2327	NaN	33.9047	33.5135	36.6676	NaN	33.4107	34.6914
OR52W1	30.5394	30.7785	30.8192	30.9093	30.4553	29.3771	29.3332	29.0988	29.4362	29.629	29.4656	29.512	29.7562	29.4361	29.429	30.1977	29.5919	30.4498	30.0103	30.2925	30.0041	29.5318
OR5B17	35.8015	NaN	NaN	36.7108	36.4505	NaN	36.4226	35.1221	NaN	35.6078	36.655	35.8739	39.1222	NaN	35.7038	36.7387	37.0355	35.542	36.5691	36.5423	34.9521	NaN
OR5J2	34.8036	NaN	36.9949	NaN	NaN	NaN	36.7742	NaN	36.7425	36.7091	NaN	35.7671	NaN	37.0017	35.3511	34.8732	NaN	NaN	NaN	NaN	34.8556	35.58
OR5T2	NaN	NaN	NaN	NaN	NaN	NaN	NaN	NaN	36.623	NaN	35.1494	NaN	NaN	NaN	NaN	NaN	NaN	38.4322	NaN	NaN	NaN	NaN
OR6C74	NaN	NaN	NaN	NaN	35.6478	37.1063	NaN	NaN	37.0842	NaN	36.792	36.6929	36.7005	35.9074	NaN	36.8473	37.1837	NaN	NaN	36.7326	35.6775	NaN
OR6X1	35.6469	37.1973	36.26	35.4705	35.404	33.631	35.6249	35.1763	33.8897	33.5628	34.0984	34.4967	34.7424	33.2353	33.644	34.7368	33.3732	34.8912	34.6192	35.8517	34.1347	36.0431
OR8B3	37.8721	36.2374	35.7576	39.5032	NaN	NaN	34.5099	NaN	35.1795	34.0802	35.4193	34.0549	35.3529	NaN	34.1082	NaN	NaN	36.4302	NaN	NaN	35.5347	35.4699
OR8U1	NaN	NaN	NaN	NaN	37.0033	NaN	NaN	NaN	NaN	37.0949	35.4933	37.0076	37.0589	NaN	35.0394	NaN	NaN	NaN	NaN	NaN	35.4073	NaN
gDNA	NaN	NaN	NaN	NaN	35.2349	36.7905	37.3144	NaN	36.0135	NaN	37.1496	35.4407	NaN	NaN	37.4912	36.3946	NaN	NaN	NaN	NaN	35.4931	36.9515
OR10G4	36.1575	35.7582	34.7187	NaN	NaN	35.4261	NaN	35.807	39.9917	37.7761	34.7779	38.9555	NaN	34.2339	35.4688	36.7064	36.5213	36.0062	34.1802	NaN	35.8868	37.0755
OR10R2	NaN	NaN	NaN	35.9191	NaN	36.1527	37.1575	36.0447	37.34	37.1704	35.5398	NaN	37.0147	35.585	NaN	NaN	34.9534	35.5108	37.0729	NaN	34.6354	NaN
OR13C2	35.3445	36.2388	35.3768	36.6702	36.031	33.7737	33.1174	32.4063	32.6709	32.5387	34.1415	33.2165	35.4896	33.6588	33.2559	33.1246	32.1111	34.1855	34.2123	36.2993	35.4876	33.3021
OR14K1	33.7324	35.6669	36.4377	NaN	32.9775	33.3571	33.2609	35.2364	33.6088	35.3888	33.236	36.9097	34.9097	32.8672	33.1545	32.8054	32.1657	33.0477	35.0688	34.9683	36.3814	34.8765
OR1L4	31.5277	31.7289	31.1477	31.6669	29.3105	29.7877	30.3527	29.8333	29.4727	29.9458	30.1294	30.3517	29.8532	30.1813	30.2489	30.1617	28.4846	29.892	29.7116	30.8439	30.0467	29.7934
OR2A5	31.9772	36.9262	36.4245	35.3694	30.9659	30.9207	36.0814	32.0345	30.8424	35.1614	35.3167	35.1175	NaN	30.3811	33.9422	34.0754	30.596	36.7187	34.7737	37.5589	35.6435	31.797
OR2D3	34.8563	32.4639	31.2101	33.2139	32.5603	31.1662	31.4922	29.8501	31.104	32.4003	32.2988	31.214	32.6113	32.4862	32.9567	32.3377	30.7799	31.4629	32.1739	33.1964	33.9442	32.7287
OR2L8	35.3067	34.5535	34.9674	NaN	34.589	32.0043	32.7724	36.6156	33.5297	35.1175	32.6961	36.6924	36.5968	33.4636	33.4269	34.1401	31.9552	34.1262	32.0767	34.2551	NaN	33.876
OR2T34	NaN	NaN	NaN	NaN	37.1575	37.0315	36.5837	34.814	35.3408	35.3755	35.4649	36.5145	NaN	NaN	NaN	39.2902	36.6762	NaN	34.0053	36.919	35.2543	37.3563
OR4A16	NaN	NaN	NaN	NaN	37.5225	36.3715	NaN	NaN	NaN	NaN	35.7456	NaN	36.5547	35.8454	NaN	NaN	NaN	36.6912	NaN	NaN	35.1532	36.4873
OR4D2	34.8635	NaN	36.7121	NaN	36.1349	34.0592	36.9602	34.0036	34.7304	34.304	35.7234	34.3305	34.269	35.2297	36.7766	34.4172	33.2768	36.0228	34.0772	36.6622	35.3195	35.7086
OR4K14	NaN	NaN	NaN	NaN	37.1883	NaN	NaN	37.3532	NaN	NaN	35.3961	NaN	NaN	NaN	NaN	37.3445	NaN	NaN	37.3022	NaN	36.2057	NaN
OR4X2	35.4828	33.5597	34.0708	35.6566	35.4646	35.5255	34.4695	37.137	34.8539	34.5455	34.4228	35.1428	35.3839	34.5809	34.1598	34.461	35.395	35.2047	37.3102	36.5361	35.5707	34.1914
OR51I2	29.387	30.2724	30.1325	30.2535	30.3354	29.5765	30.2261	29.4588	29.3337	30.1447	29.3684	29.6085	30.2305	28.013	29.9947	29.9481	29.4325	29.8541	29.8779	29.9989	30.6797	30.3092
OR52E6	37.2597	32.7705	33.1103	32.2534	35.5739	33.1024	34.584	31.4225	35.8136	36.244	35.0575	35.5379	37.1087	32.0128	30.7883	34.7263	33.6149	33.961	34.9446	34.8883	34.8154	35.5019
OR56A1	32.5714	30.6135	31.4731	31.397	33.8868	32.9358	32.1315	30.0725	32.8243	33.4456	33.3135	33.8516	32.653	31.6537	28.7637	34.0064	32.8094	32.1398	35.21	33.6818	33.0155	34.2539
OR5B2	36.2625	35.5114	36.0862	37.2076	35.8944	37.1001	35.7418	34.8752	33.8136	35.7661	34.0477	34.4786	35.3883	35.2402	35.6739	35.6191	34.2871	36.1731	35.5849	35.1259	37.1972	35.6755
OR5K1	29.6455	29.2869	30.3385	29.6253	31.0852	30.9972	31.706	29.5395	30.1458	30.5318	30.4707	30.3347	30.9017	29.2723	30.336	28.9547	28.9563	30.152	29.6769	29.5549	28.6774	30.2276
OR5T3	NaN	NaN	NaN	NaN	NaN	NaN	NaN	NaN	NaN	36.7256	NaN	NaN	NaN	NaN	NaN	36.1489	NaN	NaN	NaN	NaN	36.6943	NaN
OR6C75	NaN	NaN	NaN	NaN	NaN	36.7189	NaN	NaN	NaN	36.5598	34.9619	NaN	NaN	NaN	NaN	36.9933	35.8181	NaN	NaN	NaN	NaN	36.6422
OR6Y1	34.5288	33.6093	35.1361	35.3324	35.6562	37.1179	35.788	34.9733	32.9964	33.8044	32.7061	35.1393	37.803	32.2537	34.0142	36.8287	34.3234	33.4791	34.9016	35.1337	35.8547	34.1732
OR8B4	37.0056	35.7422	NaN	35.1603	34.5011	NaN	37.0622	35.6409	35.4853	33.5202	35.6259	32.5121	35.8478	35.1652	33.7272	35.7572	NaN	36.5207	36.5888	NaN	35.0446	33.6862
OR9A2	29.4729	30.2855	29.6169	30.7353	30.2334	30.2492	29.3975	29.6788	29.5034	29.8632	30.2141	30.2075	30.1958	29.4754	29.2175	30.0596	29.2982	29.94	30.5954	31.548	31.1724	30.1677
PCR	24.5938	24.1916	24.1921	NaN	24.4703	24.4882	24.3939	24.448	25.0347	24.6356	24.6821	39.3926	24.4968	24.4456	24.7362	24.5615	24.618	24.528	24.4692	NaN	24.3684	24.2237
OR10G7	NaN	37.1572	NaN	NaN	NaN	36.1026	NaN	39.1441	34.559	NaN	34.5089	34.3512	34.3996	36.6123	35.1428	NaN	35.26	NaN	32.583	NaN	35.0739	37.0976
OR10S1	34.502	35.7574	32.9809	36.9218	34.2123	34.7347	NaN	36.6413	35.8174	35.735	33.4793	33.354	33.7378	34.2197	34.2919	39.6941	34.5731	35.0894	32.2136	NaN	34.2357	35.6454
OR13C3	34.8999	37.4454	NaN	36.5264	35.4713	33.9706	33.52	32.9253	33.8677	34.4227	33.791	35.1382	34.4832	34.9385	33.474	34.8901	33.5349	34.6279	34.0452	36.4516	34.3135	34.0657
OR1A1	36.1433	36.817	35.2728	35.6362	35.0829	34.1627	36.175	35.8678	33.8448	34.2544	33.7195	33.7938	36.6759	34.0986	34.5298	33.8322	34.4238	32.7239	33.1602	33.6958	33.1313	35.8126
OR1L6	32.0219	31.8637	31.1447	32.0639	29.6552	30.2123	30.2725	30.2855	29.7629	30.1123	30.1084	30.5555	30.2975	30.2948	30.4681	30.5405	28.6474	30.1392	30.155	31.55	30.6265	30.2705
OR2A7	27.1931	26.9136	26.5451	27.1441	26.3821	25.7996	26.0225	26.5102	25.3719	26.4785	25.9253	25.5757	25.875	25.453	25.0462	25.7695	25.0354	26.2769	26.0608	26.7533	26.3105	26.787
OR2F1	32.4982	36.5446	33.6662	34.4153	31.2513	30.75	35.8623	32.2405	30.3914	33.3111	32.9629	33.6077	34.5568	31.009	33.1507	32.9055	30.5951	32.3848	34.0357	32.7769	33.3085	31.4925
OR2M2	39.6296	37.1844	36.0462	NaN	37.1858	33.7637	36.7883	37.0247	35.0694	35.9444	33.9453	35.5403	NaN	36.9811	35.3809	35.4053	32.9581	34.0214	33.238	35.5309	34.2153	35.5701
OR2T35	37.5571	NaN	NaN	NaN	NaN	36.5865	38.0729	36.8481	NaN	37.5122	36.4315	36.2437	NaN	NaN	36.7727	36.0383	37.3417	36.5027	35.0313	38.8949	37.3971	NaN
OR4A47	35.2345	36.1281	33.7584	37.4608	35.0088	35.1743	34.7116	NaN	35.1207	35.0415	34.2048	35.1139	36.455	33.7684	33.3469	34.7948	34.9133	34.5929	36.0231	34.6243	34.3201	34.7146
OR4D5	35.693	34.7445	32.9158	NaN	36.3081	34.8694	35.109	37.4432	34.3798	35.5924	33.7417	33.4189	34.573	34.1369	34.6059	36.508	34.7967	34.1517	32.762	NaN	35.496	36.7888
OR4K15	NaN	NaN	NaN	NaN	NaN	NaN	NaN	36.7005	37.0711	NaN	NaN	36.7264	NaN	NaN	NaN	NaN	37.0915	NaN	NaN	NaN	37.2389	NaN
OR51A2	36.6193	39.2329	34.7022	35.4662	34.7389	38.299	35.4814	38.4398	38.7051	36.765	34.6028	34.805	NaN	34.217	33.4459	34.5542	34.032	34.933	39.1861	36.5591	33.9428	37.6634
OR51J1	29.7329	30.5395	30.3451	31.0236	30.8043	29.4956	30.2566	29.6321	29.4855	30.1883	29.4074	29.6823	30.6188	28.1346	30.067	29.7057	29.1785	29.9472	30.137	30.2872	30.8969	30.6423
OR52E8	NaN	34.0876	33.6213	32.328	NaN	34.3577	34.7853	32.0292	34.0207	35.919	36.7814	NaN	36.8201	32.4407	30.4549	37.291	35.2759	35.7671	NaN	36.5435	34.6422	36.7166
OR56A3	34.8552	30.8026	32.103	31.2208	34.1479	32.4393	33.0685	29.896	33.5114	33.2212	32.3754	33.5215	33.3464	32.1271	28.905	33.5485	32.7079	32.4998	34.0181	34.3882	32.073	33.9652
OR5B21	31.7448	32.466	32.8415	32.7324	32.2428	31.1145	31.2514	32.1732	31.0814	31.6005	31.2898	31.6104	32.1434	31.9315	31.2244	32.4669	31.9342	32.2064	31.6975	32.9406	32.3301	31.3182
OR5K2	28.5927	28.7416	29.3949	28.7728	30.3962	29.0147	29.4245	28.2645	28.6315	29.4344	29.3884	29.4384	29.2646	28.409	29.2593	28.0217	27.7138	28.7831	28.7444	28.8119	27.9058	29.2922
OR5V1	37.1273	NaN	NaN	NaN	36.0518	35.7408	NaN	NaN	NaN	37.0076	NaN	37.1157	NaN	NaN	37.0502	35.3085	NaN	NaN	36.8179	NaN	35.1641	36.0189
OR6C76	32.6526	31.7658	32.5947	32.9991	34.2742	33.3933	37.6817	37.2549	31.5652	34.5519	34.3476	34.6302	34.6068	34.3118	31.563	34.6839	34.003	33.0779	33.7846	37.2138	34.6924	33.6941
OR7A10	NaN	NaN	NaN	NaN	NaN	NaN	NaN	NaN	35.0467	NaN	36.8858	NaN	NaN	NaN	37.176	35.833	NaN	NaN	NaN	NaN	NaN	NaN
OR8B8	36.1692	36.6147	34.6864	36.9696	35.593	36.6754	NaN	NaN	35.002	33.7135	34.984	33.6293	35.093	35.2826	33.9557	35.8139	37.0183	NaN	35.8196	NaN	35.8034	34.4458
OR9A4	31.641	33.4865	34.054	34.9141	32.8514	31.0373	31.0486	31.9763	31.5749	32.2661	31.3585	31.6865	31.6391	30.8452	31.1243	33.3087	31.3354	31.7483	32.3436	32.0266	33.2366	31.4825
RQ1	24.1102	24.7692	25.4627	25.3976	24.318	23.4976	22.3391	23.2523	24.0126	23.1036	23.5311	23.335	24.8346	22.1407	23.1962	23.576	22.7699	24.2078	23.5648	24.5354	24.5186	24.2929
OR10G8	35.4301	38.6361	34.8462	38.0622	36.0634	35.5213	36.3956	36.3971	36.9971	36.1625	34.6458	36.7738	36.7198	34.6352	36.4602	NaN	34.8471	36.0105	33.1283	NaN	NaN	36.8178
OR10T2	NaN	NaN	NaN	NaN	NaN	NaN	NaN	NaN	NaN	35.1842	NaN	36.107	NaN	NaN	37.174	35.6249	34.9978	35.5165	NaN	NaN	37.0214	NaN
OR13C4	37.1601	36.2123	37.1069	NaN	35.9305	35.8358	34.7741	37.0386	34.3979	35.5569	34.2362	34.8853	35.75	36.963	33.7387	34.6242	35.1382	34.6799	35.2813	NaN	35.2642	34.0091
OR1A2	35.4363	35.2646	35.9949	36.6589	34.6854	34.1675	NaN	36.6029	33.5303	33.594	33.1077	35.2469	33.954	33.3567	34.0795	33.8695	34.9747	34.0802	33.3767	35.1978	33.1555	35.3004
OR1L8	32.2759	33.4429	32.6028	33.4472	31.2091	30.9549	30.5433	31.243	30.9297	31.3186	31.1029	31.4907	30.9958	31.1594	31.6316	30.776	29.6666	31.0999	30.806	32.497	30.9051	30.8017
OR2AE1	32.612	31.9264	31.8825	31.8547	31.8829	29.7655	30.3867	31.4052	28.6726	29.9454	30.6652	29.6784	29.7687	29.5277	30.6919	29.2565	30.1816	29.3619	29.9656	30.5305	31.5276	30.0643
OR2F2	31.7512	NaN	34.7303	35.0013	31.8941	32.6329	34.4188	33.2114	31.4804	34.2363	33.6145	34.2212	33.6245	31.6806	33.787	34.26	31.3241	35.4725	34.1598	33.1449	33.3042	32.0708
OR2M3	NaN	NaN	35.7834	NaN	NaN	34.9052	36.4928	36.4933	37.4648	NaN	37.5424	NaN	NaN	NaN	NaN	35.0297	34.1415	NaN	35.4245	NaN	37.9227	NaN
OR2T4	NaN	NaN	NaN	NaN	36.8254	37.0211	NaN	NaN	NaN	NaN	36.0096	NaN	NaN	NaN	35.9348	36.7872	NaN	NaN	NaN	NaN	35.6317	36.8403
OR4A5	NaN	NaN	NaN	39.7732	NaN	36.8448	36.8161	36.9267	NaN	NaN	35.8615	38.374	NaN	NaN	35.8362	NaN	NaN	38.1223	38.3062	NaN	36.7526	36.5345
OR4D6	NaN	NaN	NaN	36.0234	NaN	NaN	NaN	36.0051	35.4441	36.9887	35.9926	35.1845	36.8008	36.3122	37.0461	34.3141	35.5833	NaN	NaN	NaN	36.8711	NaN
OR4K17	NaN	NaN	36.87	NaN	NaN	37.1668	NaN	NaN	37.0122	NaN	NaN	NaN	NaN	NaN	NaN	NaN	NaN	36.9989	NaN	NaN	35.8547	NaN
OR51A4	NaN	NaN	36.1405	36.6303	35.8246	35.4443	36.1971	NaN	36.279	35.4203	34.2595	36.5729	36.1085	36.8439	35.6596	35.7344	36.4269	NaN	NaN	NaN	NaN	NaN
OR51L1	NaN	NaN	36.6136	NaN	36.7152	36.7205	NaN	36.8883	NaN	36.8699	NaN	35.7012	35.3361	37.2347	36.7251	34.7465	NaN	35.834	35.7293	37.0347	36.6328	NaN
OR52H1	28.327	29.2738	29.1295	29.6289	28.9738	28.0555	28.3978	28.3486	28.096	28.8614	27.8923	28.4363	28.997	27.1455	28.6138	28.7681	28.2639	28.594	28.7433	28.3888	29.3662	29.0155
OR56A4	32.6239	30.215	31.1876	30.945	32.1523	30.623	31.4047	29.1342	31.3481	31.402	31.593	32.4379	31.7363	31.0335	28.1688	32.8274	31.8229	30.8025	32.5279	32.7198	31.5384	33.0637
OR5B3	35.9683	NaN	35.65	NaN	36.6045	35.2312	NaN	36.7871	34.5352	36.8556	34.3182	NaN	35.7427	37.1637	36.0469	NaN	36.091	NaN	NaN	NaN	36.8945	36.7336
OR5K3	33.7314	32.868	32.4726	32.786	33.2839	32.0467	34.1722	29.9396	31.3395	32.7279	31.9731	32.8905	33.5761	30.8395	32.1398	30.1474	30.1066	32.2358	30.8495	31.1056	29.7675	32.3403
OR5W2	NaN	NaN	NaN	NaN	NaN	38.0347	NaN	NaN	36.7078	36.933	NaN	NaN	NaN	NaN	NaN	NaN	NaN	NaN	NaN	NaN	36.507	36.5571
OR6F1	32.3829	34.7278	36.0058	35.7929	31.2384	31.7185	33.0089	35.052	32.7797	33.5568	32.3017	33.2809	34.0603	31.3078	32.4873	31.6912	31.4347	32.7249	33.789	33.2443	33.6378	33.3291
OR7A17	39.6506	NaN	NaN	NaN	NaN	NaN	NaN	NaN	36.8611	NaN	NaN	NaN	38.2235	36.652	NaN	NaN	NaN	NaN	NaN	NaN	NaN	NaN
OR8D1	35.9652	37.3923	36.5957	37.4533	36.5968	37.289	NaN	NaN	35.1259	33.9599	35.0445	35.5761	35.37	37.442	34.4555	35.404	NaN	35.3159	NaN	38.0977	37.1907	34.4681
OR9G1	NaN	NaN	NaN	39.407	35.3602	35.5483	35.4703	NaN	NaN	NaN	35.6093	NaN	NaN	36.5383	36.0454	34.1663	35.9263	NaN	NaN	NaN	34.0898	35.3781
RQ2	23.8316	24.6917	25.2487	25.5248	23.9675	23.0335	21.5387	22.3914	23.2831	22.3663	22.9597	22.6749	24.3574	21.3139	22.3914	23.0369	21.912	23.7035	23.0151	24.2095	24.186	23.9892
OR10G9	38.7273	38.2622	34.3028	NaN	36.3624	34.76	36.4702	35.5237	36.4819	NaN	34.6322	35.4056	36.2438	34.4843	35.6158	36.3556	33.4493	36.5175	32.75	NaN	NaN	NaN
OR10V1	35.1949	37.183	36.9431	35.6809	36.9896	37.0627	35.3582	34.6178	36.1223	37.28	35.4947	36.9721	35.3262	33.9922	34.5526	34.9844	33.5681	33.6564	34.7228	36.3261	35.9673	35.0275
OR13C5	35.3144	36.4068	35.7503	NaN	35.0512	34.9117	33.9298	34.6183	36.5304	36.6871	35.0486	34.7243	35.3919	35.0177	33.8861	36.4647	33.7586	36.5023	36.5498	35.3006	37.1734	35.3064
OR1B1	32.8661	33.1423	32.2077	34.4445	31.3141	31.0868	31.5333	31.5875	31.4282	31.4513	31.7357	32.0194	31.4008	32.1181	32.2632	31.6035	30.1461	31.9092	31.4435	33.1066	31.6367	31.3105
OR1M1	NaN	NaN	NaN	NaN	NaN	NaN	NaN	NaN	NaN	NaN	37.3261	36.167	NaN	37.2503	NaN	NaN	37.488	NaN	NaN	NaN	37.0465	NaN
OR2AG1	33.3687	34.1492	33.2565	35.7548	33.1918	32.0705	31.2682	30.6175	31.5703	32.7825	33.0401	31.5574	33.9389	32.1937	31.7912	33.4194	30.4343	32.0194	30.2389	33.2903	32.4418	33.1134
OR2G2	36.4028	36.1066	37.1265	NaN	NaN	34.5472	36.1708	NaN	35.5185	37.0461	35.2082	NaN	36.9435	34.8839	36.1089	NaN	35.5448	37.1295	NaN	NaN	NaN	35.4373
OR2M4	NaN	NaN	NaN	NaN	37.2993	36.059	NaN	NaN	36.4736	37.0326	34.5387	37.1761	NaN	36.2167	34.796	36.9554	34.8681	NaN	35.9757	35.5715	35.9418	37.4846
OR2T5	NaN	NaN	NaN	NaN	35.8835	38.313	NaN	NaN	NaN	NaN	35.8845	35.1783	37.1396	37.0294	35.9999	34.2515	37.2559	NaN	33.8198	37.9607	35.7393	35.8438
OR4B1	34.5431	32.7183	33.0961	33.5093	34.3436	35.5496	33.5343	35.1173	32.7441	33.04	35.0349	33.4454	34.0442	32.82	32.813	33.0524	34.54	33.2444	35.6649	33.7523	34.4412	33.2415
OR4D9	NaN	NaN	NaN	NaN	NaN	NaN	36.9447	36.7982	NaN	NaN	35.7711	NaN	NaN	NaN	NaN	36.8949	36.0386	NaN	NaN	NaN	35.7867	NaN
OR4K2	36.4787	35.9164	37.0583	37.1614	36.4018	35.4486	35.8483	35.423	35.8944	36.2185	34.1155	38.1608	35.3534	35.4787	36.8626	36.3808	35.0934	36.7622	36.6139	36.2554	37.1931	35.6838
OR51A7	NaN	35.8452	35.4839	36.8893	NaN	36.7111	35.7018	36.597	NaN	35.3534	37.6393	36.4568	35.0348	35.2896	35.7466	34.5673	35.2072	35.2922	NaN	NaN	35.6696	36.5871
OR51M1	29.8376	30.2949	30.8124	30.7896	30.3436	29.0604	29.7793	29.4804	29.4878	30.4171	29.1456	29.4096	30.4939	28.1777	30.3188	29.5686	29.4221	30.2182	30.3305	30.0313	30.7731	30.5656
OR52I1	30.71	32.3926	31.708	32.069	31.2247	29.9877	29.4776	29.8891	29.7925	30.0677	29.7197	30.0338	30.0302	29.8089	29.5597	30.6137	30.2171	30.2152	30.607	31.1391	31.2673	30.0599
OR56B1	30.6352	31.381	31.4726	31.3226	31.1674	30.4767	29.2881	29.5909	30.3207	30.8245	29.9136	29.8959	30.2172	29.873	28.7431	30.052	29.1174	30.282	30.3165	30.1303	29.2572	29.1957
OR5C1	31.0932	31.9217	31.5026	31.4872	29.3773	29.6563	30.0791	30.0069	29.1761	29.5524	29.5596	29.6651	29.8476	29.8266	30.1393	30.1494	28.4655	29.6849	29.5738	30.987	30.1289	29.8023
OR5K4	34.4688	33.9461	33.484	36.504	33.6485	33.7227	35.0991	30.9961	33.3865	32.5047	32.6923	33.1647	33.6349	31.4966	32.518	30.7948	30.4563	33.3553	31.3599	31.9481	30.9399	32.8192
OR6A2	32.986	33.6628	32.9641	34.1637	34.9011	32.5522	31.9616	30.8664	32.5221	33.368	33.2598	32.0284	35.5127	31.9046	31.8008	34.3199	30.3894	32.1001	30.8558	34.4455	33.2551	34.9063
OR6J1	36.5143	35.2807	34.307	34.9321	33.5784	32.8177	33.1216	32.4	32.531	33.0381	33.1815	32.9778	33.1009	33.3796	34.4884	33.973	32.8644	33.547	33.1852	35.9391	34.4216	33.4468
OR7A5	33.5485	34.9961	35.6091	35.3516	33.1544	34.9378	31.7978	32.4322	29.9356	30.8599	32.7391	33.7439	31.5356	32.3902	31.0848	34.0516	33.7921	32.8192	35.6671	32.0892	35.2101	32.1851
OR8D2	35.5348	34.8785	34.0898	35.5258	33.9865	NaN	36.459	36.4814	35.5809	32.7736	34.9525	33.0448	34.0501	NaN	32.7504	34.8382	36.503	NaN	NaN	NaN	NaN	32.6604
OR9G4	36.4361	NaN	38.1862	NaN	36.2374	NaN	36.6123	36.363	36.6297	NaN	NaN	36.2167	NaN	NaN	36.4718	36.2667	39.6631	35.2767	NaN	NaN	36.9898	NaN

## Sheet: Housekeeping Ct
	Control_1	Control_2	Control_3	Control_4	Failing_1	Failing_2	Failing_3	Failing_4	Failing_5	Failing_6	Failing_7	Failing_8	Failing_9	Failing_10	Failing_11	Failing_12	Failing_13	Failing_14	Failing_15	Failing_16	Failing_17	Failing_18
OR10A2	32.9255	32.7354	32.2178	32.8305	32.218	31.3528	31.252	30.2465	31.7082	32.9564	32.5369	31.2811	33.3437	31.9334	31.2447	33.3786	30.4598	31.7132	29.8904	33.1857	33.0205	32.5823
OR10H1	36.1311	36.8778	34.7839	39.103	36.1314	37.707	36.0584	NaN	38.4213	34.4681	36.1806	34.4934	36.2671	33.3831	35.1231	34.8453	34.7044	35.4294	36.3643	36.078	38.2595	38.4912
OR10W1	30.7951	33.856	32.6588	33.7653	33.0608	34.6869	31.1451	31.4104	34.1512	31.2855	33.1842	33.7913	32.8231	31.3841	30.7016	32.3741	33.0684	31.2409	33.6639	33.0422	33.4556	32.0471
OR13C8	NaN	NaN	35.3293	NaN	35.2953	36.5025	34.5187	34.1496	33.3674	NaN	35.5643	36.3117	NaN	35.4907	35.5134	36.3324	33.4157	35.018	36.3705	34.8635	35.0751	34.3647
OR1C1	33.0509	NaN	35.3766	35.8107	32.7208	34.3587	33.2608	36.3622	33.4918	36.9099	33.4877	37.0782	NaN	32.5653	33.6266	33.3133	32.6221	34.1343	34.3952	34.5387	36.4655	34.335
OR1N1	33.3768	NaN	34.0512	36.361	36.3934	33.6261	30.792	33.0581	34.6896	32.9059	34.4282	33.5121	31.4455	34.1499	33.7116	35.5201	31.0537	35.8895	33.3839	35.3719	32.9014	35.3585
OR2AG2	34.0994	33.18	32.9321	35.0707	32.3891	32.3437	32.0018	30.6287	31.884	31.7872	32.8645	31.288	33.0788	31.9378	31.6061	33.0403	30.5127	32.3901	30.5916	33.5149	32.6387	34.0081
OR2G3	35.0778	NaN	NaN	NaN	NaN	NaN	NaN	NaN	35.0283	NaN	36.5521	35.7038	NaN	34.5373	36.5848	NaN	NaN	36.5945	36.4793	NaN	NaN	NaN
OR2M5	NaN	NaN	NaN	NaN	NaN	NaN	NaN	NaN	NaN	35.9372	35.8528	NaN	NaN	NaN	37.6576	36.8803	37.1332	37.0145	35.9311	NaN	NaN	NaN
OR2T6	NaN	NaN	NaN	NaN	36.4084	NaN	NaN	NaN	NaN	NaN	NaN	NaN	NaN	36.6247	36.5776	NaN	35.1991	NaN	NaN	NaN	36.3898	NaN
OR4C11	39.002	38.5437	38.3605	38.7698	36.4716	37.5144	39.1171	37.7469	NaN	NaN	36.9368	NaN	NaN	NaN	NaN	NaN	37.148	36.1009	NaN	NaN	NaN	NaN
OR4E2	36.4891	NaN	NaN	NaN	35.2473	NaN	NaN	36.4415	36.4547	NaN	36.4215	NaN	NaN	NaN	NaN	36.5207	36.5391	NaN	NaN	NaN	36.2955	36.275
OR4K5	NaN	NaN	NaN	NaN	NaN	36.5247	NaN	NaN	36.5789	37.9415	NaN	NaN	NaN	NaN	NaN	NaN	NaN	NaN	NaN	NaN	NaN	NaN
OR51B2	30.0896	31.119	30.6453	31.3325	31.6037	30.2797	31.1355	30.6937	30.3377	31.072	30.2739	30.6446	31.2971	29.0705	30.7448	30.7031	30.3311	31.3267	30.8346	31.1039	31.3397	31.028
OR51Q1	29.1623	30.0297	29.9184	30.142	29.9209	28.7103	30.0166	29.1282	29.1161	29.8759	28.887	29.0353	30.1316	28.0293	29.6753	29.363	29.1629	29.8862	29.4315	29.3205	30.0512	29.9825
OR52I2	34.991	36.6708	36.5191	36.5603	33.3542	32.8268	31.8561	32.4346	33.5111	31.9614	32.9308	33.2881	33.0835	31.754	31.9764	34.3227	33.4588	33.2826	32.7319	33.953	36.5064	33.6824
OR56B4	33.7675	31.1911	32.5045	31.6662	33.5053	31.989	32.2228	30.5459	32.584	33.2926	32.8638	33.8299	32.9982	32.363	30.1177	33.7219	32.8767	32.8308	33.6835	34.2067	33.1888	33.2793
OR5D13	NaN	NaN	NaN	NaN	NaN	NaN	NaN	NaN	NaN	NaN	NaN	NaN	NaN	NaN	36.5231	35.226	NaN	NaN	NaN	NaN	37.2437	NaN
OR5L1	NaN	NaN	NaN	NaN	NaN	36.1082	NaN	NaN	NaN	NaN	34.3784	36.0251	NaN	NaN	NaN	36.031	36.2794	NaN	NaN	NaN	35.9813	NaN
OR6B1	31.4449	34.8587	35.6965	35.3279	31.2736	30.9668	38.6899	32.355	31.2872	35.9971	34.263	34.1686	36.9211	30.6178	34.1619	34.9115	30.5447	35.985	34.2828	35.8353	35.7711	31.7312
OR6K2	NaN	36.7228	NaN	NaN	NaN	NaN	36.7808	36.6391	NaN	35.6911	36.7523	NaN	36.5603	36.7976	36.0128	NaN	NaN	36.8804	NaN	NaN	34.9904	NaN
OR7C1	30.9926	31.8646	31.5365	33.2135	30.7912	32.0113	30.5247	31.1704	28.221	29.582	31.1187	30.6212	29.9319	29.9883	29.2508	32.4097	31.9243	30.9084	32.7237	30.3199	32.2255	30.6001
OR8D4	34.4602	35.4866	33.3763	38.0275	35.9183	34.3195	37.171	36.1274	35.3747	37.0056	34.4738	34.8689	35.2934	33.7046	36.5692	35.3347	36.3593	35.456	33.0954	NaN	34.8629	35.3634
OR9I1	33.5978	35.4312	35.3768	37.4515	34.0633	34.6148	34.449	34.0937	34.8947	35.0384	33.3964	34.6504	35.6086	35.0118	33.3534	34.3222	34.269	34.2662	34.5195	35.3071	34.4247	34.5493
OR10A3	NaN	38.5422	38.8755	NaN	35.9081	NaN	NaN	NaN	36.9994	37.0085	NaN	35.8621	NaN	NaN	NaN	NaN	37.2743	NaN	NaN	NaN	NaN	NaN
OR10H2	NaN	NaN	NaN	35.3181	NaN	NaN	35.761	NaN	33.7581	36.6928	34.4677	NaN	36.3533	35.287	NaN	35.0031	36.0129	34.2917	NaN	NaN	NaN	35.3791
OR10X1	NaN	NaN	NaN	NaN	37.3465	36.997	37.0935	NaN	NaN	38.0297	36.5792	NaN	38.0928	NaN	37.3932	36.9581	NaN	NaN	NaN	NaN	37.5642	NaN
OR13C9	36.9767	35.6408	35.81	NaN	35.2749	33.3425	33.1021	33.3579	33.2464	33.3051	33.1922	33.1522	34.6998	33.2695	33.2275	34.1427	32.297	34.3658	34.8153	35.786	34.3012	33.8866
OR1D2	35.3753	38.0473	33.9405	35.4955	34.707	33.4631	34.819	36.2095	34.3236	33.4695	32.4861	34.1354	33.9053	32.8619	34.2624	33.8368	33.459	32.4712	33.3741	32.2429	32.9588	34.7244
OR1N2	33.1285	NaN	34.3341	35.2512	34.611	33.6888	31.5166	33.1884	34.309	33.2205	33.2321	33.6513	32.969	33.6428	34.0519	33.7605	31.0935	33.7811	33.2359	35.5619	33.3374	33.9145
OR2AJ1	36.7314	NaN	NaN	NaN	36.774	34.6464	37.9946	34.9419	36.101	NaN	35.347	NaN	35.5693	37.1713	36.0129	36.3835	34.9679	NaN	NaN	NaN	36.7852	NaN
OR2G6	NaN	NaN	NaN	NaN	NaN	36.3152	NaN	35.8684	NaN	35.0201	36.8923	36.5209	36.7861	NaN	NaN	37.3534	37.3347	NaN	NaN	35.2114	37.3763	NaN
OR2M7	NaN	NaN	NaN	NaN	NaN	NaN	NaN	NaN	NaN	NaN	NaN	NaN	NaN	NaN	NaN	NaN	35.1755	37.1239	NaN	NaN	NaN	NaN
OR2T8	34.848	37.8489	38.1984	36.4066	35.361	36.4804	33.808	34.4805	36.5161	35.2267	35.1515	35.2099	37.8639	34.8784	34.5749	35.9144	33.6871	34.5386	36.4265	37.3079	37.8517	35.641
OR4C12	35.9507	35.8773	34.7859	34.5987	36.8794	37.1183	35.3759	NaN	36.1338	35.3453	36.869	36.3123	38.6733	36.4749	34.9967	36.7726	39.4907	37.0928	36.4176	36.9412	35.87	NaN
OR4F15	34.7783	35.4878	35.5447	34.9831	35.2999	34.827	34.215	35.4198	35.7439	35.3045	35.3573	35.4023	NaN	NaN	34.9456	NaN	34.3291	36.6033	NaN	NaN	35.4279	35.3748
OR4L1	NaN	NaN	36.9558	39.5041	NaN	35.6334	NaN	NaN	NaN	37.6957	35.4792	NaN	37.0318	NaN	36.6073	37.4134	36.3212	NaN	NaN	NaN	35.3734	37.0878
OR51B4	29.988	31.5586	31.5034	32.1018	31.9653	30.3282	31.2515	30.7804	30.5127	31.6465	30.6383	31.0248	31.7467	29.5419	31.5076	31.089	30.5576	32.0293	31.3878	31.3314	32.2634	31.3572
OR51S1	36.7602	35.0253	32.5729	35.727	35.0399	35.202	36.8094	35.1436	34.9727	35.2792	34.0017	35.1331	35.1849	33.4442	33.8657	36.2287	37.1539	34.3244	35.8253	35.8802	33.4605	34.308
OR52J3	36.307	NaN	37.3853	38.0198	35.7739	37.1527	36.0532	38.2421	NaN	36.7599	35.6699	NaN	NaN	NaN	NaN	NaN	NaN	NaN	37.6687	37.9754	39.4259	35.5764
OR5A1	NaN	NaN	36.6259	NaN	NaN	NaN	35.2295	NaN	NaN	NaN	NaN	NaN	35.6975	NaN	36.8677	36.8432	37.0756	36.8199	NaN	NaN	NaN	NaN
OR5D14	NaN	NaN	38.7288	NaN	NaN	NaN	NaN	NaN	NaN	36.4584	36.9218	NaN	NaN	NaN	38.0817	NaN	NaN	36.5372	NaN	NaN	NaN	NaN
OR5L2	NaN	NaN	NaN	NaN	38.5905	NaN	39.7037	NaN	36.5781	35.0701	37.3992	NaN	39.8536	NaN	36.5601	39.7943	NaN	37.2183	NaN	NaN	NaN	NaN
OR6B2	35.0939	35.5829	36.3562	39.0128	34.0544	35.0463	35.0477	35.531	34.2015	34.7551	34.0881	35.1198	33.8487	33.7847	37.5296	33.6439	33.4726	35.5083	33.5063	37.1607	35.1547	34.1921
OR6K3	33.8764	35.3291	39.8053	36.2437	33.7544	36.1941	33.9977	34.36	34.7507	33.9682	33.6222	36.0701	NaN	35.5278	35.0492	35.033	37.7549	35.3542	NaN	35.0776	34.1387	37.1694
OR7C2	NaN	NaN	NaN	NaN	NaN	36.4007	NaN	NaN	36.8135	NaN	NaN	NaN	NaN	NaN	NaN	NaN	NaN	NaN	37.8193	NaN	NaN	NaN
OR8H1	NaN	NaN	NaN	NaN	36.2605	NaN	NaN	NaN	NaN	NaN	NaN	NaN	NaN	NaN	NaN	35.5728	NaN	NaN	36.3731	NaN	NaN	NaN
OR9K2	NaN	NaN	NaN	NaN	NaN	NaN	NaN	36.4549	35.9892	37.0691	NaN	NaN	NaN	NaN	NaN	35.8635	35.5823	NaN	35.8777	NaN	34.9336	36.9984
OR10A4	32.9524	33.707	32.4292	33.4402	33.1944	32.4253	31.7246	30.6289	32.0575	33.0629	33.0349	32.5091	33.806	32.5311	31.7297	33.268	30.3584	32.4795	30.2057	33.6159	32.4986	32.349
OR10H3	36.5338	NaN	NaN	NaN	NaN	NaN	NaN	36.5547	36.5957	NaN	NaN	NaN	NaN	NaN	NaN	36.7094	37.1052	NaN	37.1571	NaN	NaN	NaN
OR10Z1	NaN	NaN	NaN	NaN	36.1141	37.3123	NaN	NaN	37.2804	36.3399	35.5718	35.077	NaN	36.4033	36.257	35.3033	NaN	NaN	36.3029	NaN	35.0471	NaN
OR13D1	31.1659	31.4233	32.4174	32.0772	32.0878	31.1991	30.6769	31.3274	31.0764	30.9539	31.8205	31.9005	32.0166	30.7161	30.6314	31.8615	32.3791	31.55	32.177	32.287	32.5738	32.4982
OR1E1	32.5462	36.0687	35.2502	35.0418	34.0369	31.7832	34.7166	35.8342	29.6627	31.6501	30.0204	29.9824	31.5289	30.6991	30.8015	33.1533	33.4912	35.3066	34.8942	34.3726	33.762	34.2511
OR1Q1	31.9569	33.6167	32.2959	33.5688	32.3015	32.2574	30.5203	31.6855	31.5139	31.7177	31.7106	32.0304	31.4509	31.8036	32.5234	32.196	29.7703	31.5709	31.9855	33.6997	31.9012	31.859
OR2AK2	35.7769	34.7232	36.1493	NaN	33.6468	31.844	33.7487	35.2471	32.8895	33.5513	33.1252	35.2802	34.4514	33.7257	33.0239	33.3006	31.9493	33.6467	32.1004	36.209	36.128	33.6016
OR2H1	37.1395	37.3068	35.105	36.8695	34.6948	33.4231	34.5833	34.6579	33.0639	34.9058	34.1327	33.9806	34.0243	34.3973	34.5193	33.0646	35.0318	35.2492	34.4298	37.2308	32.1453	35.4393
OR2S2	27.4398	28.8849	28.728	28.4821	28.1554	29.0268	27.9222	28.3577	26.6404	27.955	26.6533	27.6765	28.3957	26.8739	27.4347	29.1198	27.6375	27.6324	29.0063	28.2196	28.8974	27.4056
OR2V1	NaN	NaN	NaN	NaN	NaN	NaN	35.7741	35.7131	35.0734	NaN	35.0553	NaN	NaN	36.8216	NaN	NaN	37.0276	36.732	NaN	NaN	35.5412	NaN
OR4C13	35.1774	35.8798	36.5384	35.0689	35.086	36.6304	36.6747	35.6658	34.7616	35.684	34.5578	36.5955	NaN	34.7635	34.3462	33.6482	36.8799	35.6488	35.1022	36.7064	34.4721	35.4962
OR4F16	28.7497	30.2213	30.1517	30.3952	29.5002	28.3947	29.1624	27.7947	28.5507	28.1848	28.9912	28.9888	31.7427	29.0593	28.0803	28.065	26.7639	28.9905	29.0257	30.2402	29.5726	28.6485
OR4M1	NaN	NaN	37.2623	NaN	NaN	39.0606	NaN	NaN	36.8965	36.9908	NaN	NaN	36.8196	36.9094	36.906	NaN	NaN	NaN	NaN	NaN	36.8669	NaN
OR51B5	30.4364	31.0699	31.106	31.4615	31.7411	30.3177	31.1218	30.3441	30.2982	30.784	30.4827	31.0905	31.6676	29.1007	31.1241	30.7446	30.0985	31.0846	31.4154	31.0519	31.8038	31.4209
OR51T1	34.9162	35.5284	35.8852	36.1664	36.1064	35.3868	36.0128	35.3789	34.6835	36.9844	34.9396	35.2143	36.8001	35.0738	37.0486	34.4028	34.9269	NaN	35.4282	36.2808	34.2362	NaN
OR52K1	34.9675	37.0296	35.9097	36.9567	37.2422	32.3324	30.793	31.9986	34.0837	32.9235	32.7896	34.0187	34.9239	32.8153	32.6928	34.2896	34.9652	33.6836	36.1224	NaN	35.2903	34.557
OR5A2	NaN	37.1207	NaN	NaN	NaN	NaN	35.6622	36.3872	NaN	NaN	35.9382	38.1035	36.7782	36.4047	36.0394	36.2246	36.0508	39.3746	37.0717	NaN	39.2549	NaN
OR5D16	NaN	NaN	NaN	NaN	NaN	NaN	NaN	NaN	NaN	NaN	36.6974	NaN	NaN	NaN	NaN	NaN	NaN	NaN	NaN	NaN	NaN	NaN
OR5M1	NaN	NaN	NaN	39.5184	36.5247	NaN	36.7541	NaN	NaN	NaN	35.706	NaN	35.5001	NaN	36.9501	NaN	NaN	NaN	36.5902	NaN	35.7227	NaN
OR6B3	36.6302	35.3634	36.855	36.5782	35.054	35.8068	35.9178	34.8067	36.3155	33.4496	35.612	38.1826	35.1385	34.0278	35.4306	33.6677	33.6145	36.3812	34.8728	37.6441	35.6589	36.7417
OR6K6	37.4268	NaN	36.4736	35.6797	NaN	NaN	36.5537	36.5211	35.7353	37.5066	36.86	36.6836	NaN	36.0686	36.8211	34.1007	NaN	36.6774	35.4773	36.7481	34.3167	34.7336
OR7D2	30.0586	35.9111	35.1536	NaN	35.0519	33.1115	33.7677	33.2153	33.2082	33.5945	33.466	29.3245	34.0486	33.801	29.0287	35.7353	33.5653	34.282	34.0864	29.8514	36.5682	35.2081
OR8H2	NaN	NaN	NaN	NaN	34.4066	NaN	NaN	NaN	NaN	36.1657	35.4593	NaN	NaN	36.2233	NaN	34.0489	38.0297	NaN	NaN	NaN	36.4967	NaN
OR9Q1	NaN	NaN	NaN	NaN	NaN	NaN	NaN	39.7311	NaN	NaN	NaN	NaN	NaN	NaN	NaN	NaN	NaN	NaN	NaN	NaN	NaN	39.6206
OR10A5	32.5929	32.4352	31.7858	32.7269	33.0165	32.0149	31.3197	29.7764	31.5844	32.5507	32.1129	31.4748	33.3974	31.2428	31.2303	33.0235	30.2517	31.2796	30.1192	33.5773	32.4015	33.1445
OR10H4	NaN	39.9823	NaN	NaN	NaN	NaN	NaN	NaN	NaN	NaN	NaN	NaN	NaN	NaN	NaN	NaN	NaN	37.0268	NaN	NaN	35.6937	NaN
OR11A1	36.4005	NaN	36.0514	NaN	NaN	36.3813	36.0534	NaN	36.4569	36.5124	35.3967	36.3456	NaN	36.5323	NaN	34.8546	35.0946	36.4982	NaN	34.9515	36.7472	35.7523
OR13F1	37.4574	NaN	NaN	35.7648	35.8871	33.4277	33.528	34.5758	33.392	34.8513	33.9742	33.6389	34.2946	34.604	34.0689	33.5049	34.7053	34.1136	33.7118	36.6563	35.7722	33.4793
OR1E2	31.4169	34.441	34.5078	34.1722	33.8178	30.6908	34.0871	32.5638	28.8841	31.5544	29.9168	30.3378	31.5534	29.6751	31.1425	33.971	32.7146	35.2435	36.0736	33.4657	32.7115	32.6189
OR1S1	36.3958	37.5748	NaN	36.3871	34.5146	36.0515	34.9863	32.8975	35.4691	36.1458	33.5959	34.576	35.3228	34.647	34.0259	34.8919	35.512	34.3616	36.7469	35.4925	34.5277	35.8751
OR2AP1	31.4015	30.7638	31.5072	31.124	33.3951	32.7765	35.6074	35.5831	31.1954	33.875	33.779	33.2846	34.3247	33.0855	30.1455	33.674	33.3634	32.0865	35.0069	35.0671	35.3326	32.8231
OR2H2	30.3822	30.742	30.8123	31.1802	30.0457	28.9312	29.5209	29.4204	28.6124	30.8422	30.7628	30.1529	29.771	30.0638	30.1986	29.1673	29.5406	30.5966	30.6755	31.409	28.34	30.5523
OR2T1	NaN	NaN	NaN	NaN	36.2405	NaN	NaN	NaN	NaN	NaN	35.5127	NaN	36.3028	NaN	NaN	36.3547	NaN	NaN	NaN	NaN	36.2883	NaN
OR2V2	NaN	35.8217	NaN	NaN	36.6396	NaN	NaN	36.7295	34.7421	NaN	36.7127	34.5773	NaN	NaN	36.6325	NaN	NaN	NaN	35.6658	NaN	NaN	36.6956
OR4C15	NaN	NaN	NaN	NaN	36.4781	NaN	NaN	NaN	35.5679	NaN	36.5093	NaN	NaN	NaN	NaN	34.5173	NaN	NaN	NaN	36.4432	35.4287	NaN
OR4F17	34.5694	35.9201	35.6164	35.8115	33.9435	NaN	32.5573	35.8366	34.9003	34.1783	33.6016	35.1012	35.7489	35.2482	28.4799	32.7119	35.3076	35.9251	35.7334	35.9278	33.3191	34.5205
OR4M2	31.2573	36.1183	NaN	NaN	NaN	36.5053	NaN	NaN	33.1815	NaN	NaN	NaN	NaN	36.3014	34.3832	34.6882	33.8243	34.4862	36.3413	36.1327	NaN	35.1446
OR51B6	30.223	31.3756	31.1127	31.2937	31.395	30.0019	31.3596	30.6161	30.4823	31.7918	30.2758	30.4697	31.1914	29.086	31.2013	30.5055	30.0134	31.2618	30.7083	30.8075	31.4044	31.3998
OR51V1	NaN	NaN	NaN	37.5402	37.6446	NaN	38.6661	NaN	NaN	37.5715	36.4703	NaN	37.4024	37.575	36.5173	37.5389	NaN	NaN	37.5025	NaN	35.3385	NaN
OR52K2	34.0235	34.2356	35.2164	34.1481	34.5094	31.4408	31.0825	31.4462	34.4259	31.4641	32.2191	33.2434	33.588	31.7108	32.0826	32.5994	33.7361	32.67	34.596	34.5553	34.0182	32.4038
OR5AC2	NaN	NaN	NaN	NaN	NaN	37.3669	NaN	NaN	37.4576	NaN	37.5547	NaN	37.3596	37.6422	37.5682	NaN	36.9385	NaN	NaN	NaN	37.3182	NaN
OR5D18	NaN	NaN	NaN	NaN	37.872	NaN	36.4392	NaN	NaN	NaN	34.1722	37.0563	NaN	NaN	35.7532	35.8759	NaN	NaN	NaN	NaN	34.9581	36.3405
OR5M10	NaN	NaN	NaN	NaN	34.7538	39.7167	NaN	37.9587	NaN	35.5457	36.4809	NaN	36.3975	NaN	36.9175	36.4334	NaN	35.0711	35.4241	36.6472	35.4181	36.4817
OR6C1	NaN	NaN	36.9216	NaN	36.5335	35.2139	36.5978	36.5452	36.146	39.9573	35.1745	35.7306	36.6293	NaN	36.0886	34.7697	35.3761	37.2387	NaN	NaN	35.9363	36.984
OR6M1	34.6568	NaN	34.1635	34.4051	34.1102	32.7749	NaN	36.3715	34.6416	34.641	34.5879	34.4501	35.0419	34.2569	33.8594	34.3378	33.5101	35.3739	32.7228	36.7942	33.7606	35.5482
OR7D4	NaN	36.8258	NaN	36.9509	36.0921	35.3361	NaN	36.2323	37.294	36.2471	36.3675	39.1281	NaN	36.7924	NaN	36.1504	36.5745	34.8267	NaN	35.943	36.1351	NaN
OR8H3	NaN	NaN	NaN	NaN	NaN	36.6841	NaN	NaN	37.0603	NaN	36.8816	NaN	NaN	NaN	NaN	37.2633	NaN	NaN	36.9105	NaN	35.1884	36.7524
OR9Q2	33.0377	36.1594	35.6206	35.7163	34.909	35.6043	33.7861	33.9859	34.195	34.0667	33.2834	35.1708	34.7159	34.2015	32.5402	34.0817	34.8025	33.5507	35.847	34.345	32.9696	33.7284
OR10A6	NaN	NaN	36.8406	NaN	NaN	36.1339	36.4504	NaN	NaN	NaN	36.4094	NaN	NaN	NaN	NaN	37.0227	35.1149	NaN	NaN	NaN	NaN	NaN
OR10H5	36.382	35.6453	36.3257	35.3674	38.0467	NaN	36.381	34.7656	34.9945	NaN	34.936	NaN	NaN	36.498	35.6223	34.3217	34.251	36.5159	39.4226	36.3277	36.2682	NaN
OR11G2	NaN	36.8596	NaN	NaN	NaN	35.7548	NaN	NaN	NaN	NaN	36.8239	39.4862	36.713	NaN	36.8265	NaN	34.3714	NaN	NaN	NaN	35.1136	NaN
OR13G1	32.0485	35.9401	34.3742	34.3631	32.0403	31.2922	32.0144	33.6447	32.2989	32.9739	31.702	33.4296	33.599	31.6169	32.8504	31.2143	31.5768	32.5539	33.5361	34.2808	33.965	32.086
OR1F1	35.5182	NaN	NaN	NaN	36.4022	33.687	33.7501	36.5194	NaN	34.6488	34.2911	34.4129	36.4312	34.3171	36.5827	34.1457	35.4282	35.6662	35.5416	34.9685	NaN	36.4595
OR1S2	38.6077	36.3597	NaN	35.3174	35.0582	34.4583	34.6106	34.3472	36.1753	35.1807	33.4523	36.2217	NaN	33.608	33.2431	35.0208	35.415	35.0512	35.739	36.1588	35.9174	38.0744
OR2AT4	35.0806	35.0596	35.1097	35.284	33.5718	31.8028	33.361	32.9963	31.7944	33.0051	32.577	33.2228	33.7638	33.5511	33.1064	33.5017	33.3674	34.4122	33.4827	33.83	33.2814	33.3338
OR2J1	NaN	NaN	NaN	NaN	NaN	NaN	NaN	NaN	36.437	36.9125	NaN	NaN	NaN	36.7071	39.4514	36.6228	36.7767	36.7442	36.6377	NaN	36.7024	NaN
OR2T10	NaN	NaN	NaN	NaN	NaN	36.5157	NaN	NaN	NaN	36.4436	35.5541	NaN	NaN	NaN	36.5256	NaN	NaN	36.5938	36.5221	NaN	36.8235	NaN
OR2W1	36.4495	NaN	NaN	36.4824	35.3995	NaN	36.4952	NaN	34.8231	34.9817	36.3458	NaN	34.7661	36.3674	NaN	36.2777	NaN	36.4391	34.7795	36.191	NaN	37.2284
OR4C16	NaN	NaN	NaN	NaN	NaN	NaN	NaN	NaN	NaN	NaN	NaN	NaN	NaN	NaN	NaN	36.6836	NaN	NaN	NaN	NaN	35.8434	36.9389
OR4F21	28.1309	29.3738	29.3638	29.4821	28.586	27.6636	28.6364	27.0164	27.6646	27.3452	27.9901	27.7681	30.1657	28.187	27.759	27.1288	26.0493	28.0287	27.8024	29.0392	28.6623	27.6233
OR4N2	NaN	36.9913	NaN	NaN	NaN	NaN	36.3651	NaN	NaN	32.9182	36.3299	35.2082	NaN	NaN	NaN	NaN	NaN	NaN	36.2447	NaN	36.1875	NaN
OR51D1	35.7457	33.8203	34.553	34.6016	35.4786	36.5766	36.0438	36.587	34.3631	33.211	33.4006	35.5608	35.2366	34.5198	35.2187	36.5964	34.0576	34.1805	34.701	34.8333	35.5557	34.9285
OR52A1	NaN	36.8052	NaN	NaN	NaN	NaN	NaN	NaN	36.9253	NaN	36.5163	NaN	NaN	NaN	36.6212	NaN	NaN	NaN	NaN	NaN	36.4432	NaN
OR52L1	31.6878	29.0848	30.3014	29.9107	32.0288	30.4881	30.7348	28.3615	30.6193	30.9957	31.1447	32.7061	31.332	29.8845	27.0061	32.0299	30.7059	30.2448	31.2281	32.6299	31.2273	32.487
OR5AK2	32.9569	32.5703	33.3417	32.9687	34.6145	35.5035	33.2588	34.7612	35.4696	33.1473	34.038	33.911	NaN	33.1321	34.3884	32.812	32.5576	33.9689	36.3579	NaN	34.2117	33.4518
OR5F1	NaN	NaN	NaN	NaN	NaN	NaN	NaN	NaN	NaN	NaN	NaN	NaN	NaN	NaN	NaN	34.5299	NaN	NaN	NaN	NaN	NaN	NaN
OR5M11	36.768	NaN	NaN	NaN	NaN	NaN	NaN	NaN	37.0405	NaN	35.3554	NaN	NaN	36.5394	NaN	NaN	NaN	NaN	NaN	NaN	NaN	NaN
OR6C2	32.2394	31.3521	31.5678	31.5911	33.2311	33.3556	34.9324	36.9354	32.0051	33.7695	34.3995	32.8511	34.8331	33.0655	30.7881	33.4722	32.9515	31.8338	34.5612	34.4811	34.1791	32.6022
OR6N1	NaN	37.1879	35.5259	36.4649	34.4019	37.1046	36.3765	36.2845	NaN	35.3512	34.172	35.2879	37.0812	34.6561	34.8321	35.7782	37.2082	35.788	36.3198	NaN	35.2168	36.1119
OR7E24	NaN	NaN	36.9441	NaN	38.4612	NaN	38.7121	NaN	NaN	36.9933	37.1268	NaN	NaN	NaN	38.7906	NaN	37.7441	NaN	NaN	37.0803	NaN	31.8485
OR8I2	NaN	NaN	NaN	NaN	36.2947	NaN	NaN	NaN	36.4893	NaN	NaN	NaN	NaN	NaN	36.6726	36.4579	NaN	NaN	NaN	NaN	36.4236	NaN
OR51E2	30.4273	30.9102	29.4808	30.3413	29.4651	29.5859	28.2384	28.1704	29.1935	29.9258	29.9207	29.6754	29.4172	28.677	27.3493	30.4249	28.0992	29.2974	29.8248	30.3569	29.9903	29.9042
OR10A7	NaN	NaN	NaN	NaN	36.4776	NaN	NaN	NaN	35.7313	36.658	35.053	36.5308	36.5783	NaN	36.6986	34.6896	36.7511	NaN	NaN	36.4279	35.4454	NaN
OR10J1	36.7317	NaN	NaN	NaN	36.6094	34.4292	35.7168	NaN	35.7728	33.8878	34.0038	34.1715	36.7158	34.0434	34.9936	35.1416	34.5561	35.0409	34.5326	36.655	33.1988	NaN
OR11H1	36.2006	34.6063	34.5179	35.3622	33.0498	33.5944	32.0307	31.831	33.036	33.6411	32.3716	33.2728	35.5322	34.7004	33.5524	33.1298	31.5148	31.2604	31.508	36.523	33.0234	33.9577
OR13H1	NaN	NaN	35.3668	36.3911	NaN	36.5394	36.0044	32.2421	NaN	NaN	NaN	36.8112	NaN	32.0923	33.0773	36.4954	35.1356	NaN	33.1266	NaN	36.386	35.3797
OR1G1	34.2185	33.6198	33.1412	39.3722	34.9215	32.947	35.3999	34.9295	32.7669	34.0477	32.2623	33.9692	33.7428	33.2113	33.1023	35.0127	32.6466	32.193	33.2945	33.3384	33.2511	34.9209
OR2A1	27.1915	27.0573	26.7817	26.9969	26.2315	25.5849	26.3711	26.4485	25.0629	26.7068	26.1621	25.4772	25.9032	25.7353	25.2985	26.5039	25.1055	26.6195	26.166	26.7127	26.5694	26.5414
OR2B11	34.7164	NaN	35.1746	NaN	33.2308	30.479	31.6215	32.7308	31.0516	32.0996	31.6743	32.7308	31.3938	30.566	32.0125	32.1219	31.0853	33.1219	32.3176	33.3965	34.2327	32.5412
OR2J2	33.5843	35.0687	34.0897	35.2035	33.5776	33.5527	34.4293	33.4892	34.2814	33.2632	33.2544	34.0354	33.3938	34.6987	34.3467	32.5178	33.9966	35.3736	33.7202	34.1192	32.7051	33.7932
OR2T11	NaN	NaN	NaN	36.1703	NaN	36.5974	NaN	34.8999	35.4444	NaN	35.7606	36.4057	NaN	36.322	NaN	36.7511	NaN	NaN	32.8982	36.7646	NaN	NaN
OR2W3	33.1088	33.2801	32.4696	34.0372	32.9741	32.0865	33.01	33.4659	31.7972	32.8492	33.1833	33.6768	33.938	32.2485	31.8234	28.8074	31.0426	33.401	33.4175	33.6387	33.5354	33.2614
OR4C3	29.4951	31.3031	30.0441	33.0544	33.8622	34.4414	32.914	36.2945	33.6169	32.879	34.6298	31.9071	34.1129	32.2373	33.1822	33.6402	32.5172	34.0605	36.132	35.2026	34.5624	33.5027
OR4F29	28.7183	33.1762	33.0905	33.5749	29.266	28.3752	29.3628	28.6934	28.4205	28.1508	28.58	28.4428	31.068	29.157	28.1513	27.7622	26.9482	28.9876	28.6129	29.8628	29.48	28.4427
OR4N4	34.1664	35.5553	34.0848	36.3804	35.2031	36.604	35.6717	36.585	34.7524	34.8356	34.4232	NaN	35.3113	36.4614	34.4974	35.516	34.0006	35.0818	36.6265	36.1902	35.1647	NaN
OR51E1	25.7347	25.8446	25.8805	26.3138	28.0419	27.0729	26.0144	26.0617	26.0175	26.0127	26.1698	26.4662	27.3483	25.9875	26.927	27.3111	26.7033	26.3123	27.3777	27.9599	27.6488	26.7683
OR52A5	NaN	NaN	NaN	NaN	NaN	NaN	36.9046	NaN	36.1876	NaN	36.6679	NaN	NaN	NaN	35.2011	36.6911	NaN	36.9402	NaN	NaN	NaN	NaN
OR52M1	NaN	36.8979	36.0858	36.8679	35.715	35.8211	36.1078	35.9787	36.2644	36.0386	36.2402	34.8379	35.3717	34.4866	35.5712	35.0221	NaN	NaN	35.947	37.9199	34.8586	35.9554
OR5AN1	36.938	36.4466	36.3472	37.0163	37.0258	35.5481	35.8265	36.1082	35.5389	NaN	33.5669	34.2631	35.9982	36.1897	34.0639	34.8628	34.8257	35.9652	37.5737	36.0662	35.3308	35.2142
OR5H1	NaN	NaN	NaN	NaN	NaN	NaN	NaN	35.651	35.5663	36.5514	NaN	35.418	NaN	NaN	NaN	NaN	36.4934	36.6838	NaN	NaN	35.3972	NaN
OR5M3	NaN	NaN	NaN	NaN	36.6299	36.9474	35.5734	36.7887	NaN	NaN	35.5676	NaN	NaN	36.8252	NaN	35.8011	NaN	NaN	NaN	NaN	35.5784	36.9723
OR6C3	NaN	NaN	36.4776	NaN	NaN	36.3607	36.8785	36.4921	36.6548	36.533	34.7885	NaN	NaN	NaN	39.292	34.6297	35.7075	36.5024	NaN	NaN	34.9469	36.4491
OR6N2	NaN	NaN	NaN	NaN	35.2058	36.7265	NaN	36.8907	36.9585	35.8811	34.3372	36.8673	36.9008	36.9369	36.9611	35.7924	37.1772	36.9195	NaN	NaN	35.2379	36.8218
OR7G1	NaN	NaN	NaN	NaN	NaN	NaN	36.8085	NaN	NaN	NaN	37.075	36.6059	NaN	36.6948	NaN	NaN	NaN	NaN	NaN	NaN	NaN	NaN
OR8J1	NaN	NaN	NaN	NaN	NaN	NaN	NaN	NaN	38.3061	NaN	NaN	NaN	NaN	NaN	NaN	NaN	NaN	NaN	NaN	NaN	36.4982	NaN
OR51E1	26.0627	25.7879	25.8901	26.2076	28.1352	26.9682	25.7483	26.093	26.0558	26.1572	26.1956	26.4313	27.4485	26.1666	26.8812	27.436	27.042	26.3835	27.8003	28.0805	27.7902	27.0805
OR10AD1	27.5165	27.2426	27.2937	27.2356	27.5277	27.1299	27.1159	27.739	26.5192	27.2523	26.6761	27.7136	26.9887	27.5218	27.5726	28.0022	27.3463	27.2863	27.4992	27.2522	27.8339	27.0116
OR10J3	NaN	NaN	NaN	NaN	36.4866	34.9007	36.5778	35.4307	33.4069	34.9321	34.1973	34.597	35.6817	34.8456	33.3206	34.2111	34.9466	35.9573	35.1129	34.5696	34.0026	36.6334
OR11H4	32.4185	33.2541	32.6222	33.1993	31.5828	32.062	32.0625	31.4969	31.4766	32.0204	31.7284	31.8434	31.5554	31.2952	31.26	32.6314	30.3922	31.8699	31.9703	33.4735	32.4501	32.3263
OR13J1	30.5187	31.3457	31.8022	31.895	30.4078	29.9908	31.052	30.1671	30.4214	30.4363	29.9268	30.408	30.2739	29.9791	29.6097	30.6387	30.6013	30.4331	30.3262	30.4332	30.7034	29.8996
OR1I1	36.6033	NaN	36.6239	NaN	34.0156	NaN	NaN	33.8267	35.9698	34.4632	34.3133	34.4618	34.1966	36.6332	36.8934	NaN	33.5679	34.2719	35.6925	36.613	34.479	35.6897
OR2A12	31.7523	NaN	34.0253	35.0858	31.2502	30.9053	34.1727	31.6222	30.9652	35.6288	34.2625	34.2887	NaN	30.4392	35.1634	32.6088	30.6737	33.5735	32.9797	36.5094	34.633	31.3797
OR2B2	34.8339	36.259	37.1377	35.4031	32.2338	31.5951	32.2675	33.1671	32.4199	33.5759	33.0371	33.1932	32.3311	34.2355	32.3514	33.8692	30.7207	32.5971	33.6325	33.9112	33.6279	34.4498
OR2J3	33.3673	36.9707	34.6308	NaN	33.0066	33.7767	34.867	35.7521	34.7412	34.1202	33.6002	34.5242	34.1678	34.4489	36.0062	33.2668	33.6389	33.8791	34.3279	34.6345	33.9921	33.8994
OR2T12	NaN	36.9127	NaN	NaN	36.03	35.0929	NaN	NaN	NaN	NaN	NaN	39.8893	39.3444	NaN	NaN	NaN	37.0245	NaN	NaN	NaN	39.8947	NaN
OR2Y1	NaN	NaN	NaN	NaN	36.9481	37.2693	35.1188	35.7174	37.2021	35.3361	36.2307	36.6583	NaN	36.0861	37.0632	NaN	34.5192	NaN	36.927	NaN	35.9672	36.6543
OR4C46	NaN	NaN	NaN	NaN	36.4993	36.498	35.8717	NaN	36.7988	NaN	NaN	NaN	NaN	NaN	NaN	35.5346	NaN	NaN	NaN	NaN	34.9902	NaN
OR4F3	29.0313	33.605	33.0762	33.2478	29.0998	28.1916	29.343	28.703	28.3876	27.9239	28.6775	28.4422	30.5854	29.1705	28.2648	27.7043	26.8088	28.8547	28.5649	29.6781	29.3809	28.2344
OR4N5	36.3598	39.7631	NaN	NaN	NaN	39.9601	38.7146	39.0227	NaN	36.7974	36.6544	NaN	35.638	36.7235	36.6375	37.4736	36.6937	NaN	NaN	NaN	NaN	NaN
OR51E2	30.1172	30.998	29.9708	30.4448	29.6509	29.6117	28.4917	28.3508	29.1864	28.9356	29.2618	29.4612	29.6006	28.6567	27.2684	30.4319	28.4941	29.3142	29.9709	29.651	30.097	29.6398
OR52B2	31.0425	31.7261	32.4724	32.676	32.2316	30.3997	30.4165	30.2818	31.0397	30.6306	31.3194	31.0393	31.286	30.3163	29.7061	31.1808	30.6774	31.2605	31.6459	31.7853	31.3874	30.7989
OR52N1	36.9001	33.2759	32.8693	32.3473	NaN	34.2245	30.0588	29.5637	31.4837	32.4025	33.1824	NaN	34.5094	31.6126	29.9936	30.9383	31.3053	33.3386	33.897	36.3873	29.3288	32.3802
OR5AP2	NaN	NaN	NaN	NaN	37.5434	NaN	NaN	36.4528	NaN	37.7693	34.9523	36.4592	NaN	NaN	NaN	36.2275	36.3824	NaN	NaN	36.6357	34.5413	NaN
OR5H14	NaN	NaN	NaN	NaN	NaN	NaN	NaN	NaN	NaN	NaN	36.6655	37.5079	NaN	36.5056	NaN	35.5617	NaN	36.5319	36.342	36.4435	36.9623	NaN
OR5M8	NaN	NaN	NaN	NaN	36.3665	NaN	NaN	NaN	NaN	NaN	39.4547	NaN	36.0508	36.6387	36.5265	NaN	NaN	NaN	NaN	NaN	35.7495	NaN
OR6C4	30.144	29.4993	29.9565	29.4858	31.5321	31.7774	33.7437	35.258	30.437	32.1043	32.0386	31.7978	33.1472	31.187	29.052	32.3364	31.2432	30.9607	32.7608	32.7555	32.8249	31.1014
OR6P1	NaN	NaN	NaN	NaN	NaN	NaN	NaN	NaN	NaN	36.8874	35.6697	34.19	NaN	36.9313	35.9597	35.9694	NaN	NaN	35.5078	NaN	34.7892	36.8019
OR7G2	NaN	NaN	NaN	NaN	NaN	NaN	NaN	NaN	NaN	NaN	37.3274	NaN	37.2645	NaN	NaN	37.2765	NaN	NaN	NaN	37.2642	NaN	NaN
OR8J3	NaN	NaN	NaN	NaN	NaN	37.2755	NaN	NaN	NaN	NaN	NaN	NaN	36.5215	NaN	NaN	36.5285	NaN	36.7621	NaN	NaN	36.8025	NaN
OR52B6	29.0252	29.5473	29.9438	30.1643	29.383	28.7102	29.1592	28.6114	28.5527	29.3322	28.4738	29.4476	29.7713	27.665	29.3577	29.0924	28.7455	29.0799	29.2732	29.5398	30.3247	29.5005
OR10AG1	NaN	NaN	NaN	NaN	NaN	NaN	36.8602	36.7088	NaN	NaN	36.8864	36.7106	NaN	NaN	NaN	35.859	NaN	NaN	NaN	NaN	35.5916	NaN
OR10J5	NaN	NaN	35.6125	NaN	36.134	35.5959	36.2579	35.4602	35.0041	NaN	37.6126	36.2034	NaN	NaN	NaN	34.4056	35.7178	NaN	NaN	NaN	33.6337	34.2791
OR11H6	NaN	37.3628	36.6642	35.8364	NaN	35.1514	NaN	35.6102	36.7719	34.5189	36.9573	33.6864	35.6913	35.1986	34.6677	34.9806	33.9828	NaN	34.6255	36.6784	35.3467	NaN
OR14A16	33.5675	NaN	34.6562	36.5326	33.2065	33.3685	33.0886	NaN	34.2617	34.147	32.7147	35.4816	34.8977	32.2367	33.3565	33.9431	32.4361	32.9322	34.1859	35.4249	NaN	34.663
OR1J2	32.7297	35.359	33.8989	36.3933	NaN	33.9803	30.5574	31.944	34.8669	34.3707	33.7632	33.7257	31.409	33.0635	34.7627	36.4828	30.6153	34.1613	33.9995	34.6352	33.9752	35.3446
OR2A14	31.7197	34.5193	36.0787	35.1458	30.7559	30.346	34.5619	31.0465	30.2237	34.5135	34.2325	34.0912	35.7344	30.0301	34.1631	32.6079	29.926	33.3952	33.4687	35.211	35.3199	31.5822
OR2B3	NaN	NaN	39.544	36.4689	35.3293	NaN	NaN	39.8255	35.7063	36.5151	36.5945	36.6373	36.196	38.8877	36.685	35.5446	NaN	36.6561	39.3961	34.9928	NaN	36.6189
OR2K2	31.7911	33.6078	31.8086	34.366	30.6085	29.749	31.9801	31.8291	30.2092	29.0424	30.8476	30.9789	31.0897	31.6402	31.4778	30.223	30.0123	32.2186	30.4089	32.9397	31.0942	30.5896
OR2T2	NaN	NaN	NaN	NaN	39.7371	37.0544	NaN	NaN	37.3037	NaN	36.3256	36.5717	36.5067	35.9768	NaN	36.7795	34.8987	38.6849	34.9418	NaN	36.4609	NaN
OR2Z1	NaN	NaN	NaN	NaN	NaN	35.8483	NaN	NaN	NaN	NaN	35.8426	NaN	NaN	NaN	NaN	37.0082	NaN	NaN	NaN	NaN	36.33	36.8886
OR4C5	35.1838	36.2896	34.3512	35.7037	NaN	35.7467	34.5629	37.1519	34.096	36.2269	35.1941	35.0214	35.6032	33.8207	33.6294	35.3467	34.8911	34.9527	34.8114	35.9065	36.7198	34.3123
OR4F4	35.3165	34.9922	36.1749	35.5627	36.6457	36.9553	33.281	36.014	34.3556	35.2506	34.7187	34.9299	37.8668	36.9409	29.7386	33.8284	34.3178	36.2833	35.8249	37.1198	34.8933	34.8489
OR4P4	38.702	38.9713	38.903	37.8235	39.2057	38.8376	39.3617	38.3346	NaN	NaN	36.764	NaN	NaN	NaN	NaN	NaN	NaN	NaN	NaN	39.5806	NaN	NaN
OR51F1	34.128	NaN	35.7979	34.9646	36.8066	36.9499	37.0517	36.0825	35.734	37.3325	35.5117	35.2817	NaN	34.9835	35.513	37.3162	35.6662	35.2393	36.3151	37.2224	35.4585	37.0284
OR52B4	33.1682	34.2246	35.3313	34.3467	32.9712	35.0251	33.986	33.5648	33.7484	33.8497	32.7897	33.6639	34.6027	33.6782	32.8947	33.4764	34.0644	33.257	35.45	34.6532	35.486	33.2655
OR52N2	34.1982	33.2241	33.7512	31.6301	33.5116	33.8665	34.3375	32.0739	34.5559	33.4472	33.7662	34.9778	34.3585	31.9568	31.1161	33.0744	34.023	33.0766	34.3682	33.3365	33.1455	34.1106
OR5AR1	38.1167	36.6922	NaN	NaN	36.6594	NaN	NaN	36.837	NaN	36.9062	37.0619	36.6654	NaN	39.3659	35.6043	39.2507	NaN	NaN	NaN	NaN	NaN	35.181
OR5H15	NaN	NaN	NaN	36.81	NaN	36.6861	37.5518	38.5894	37.0011	NaN	36.8477	35.8093	38.329	36.7717	37.1425	36.38	36.8283	36.6986	NaN	36.5703	35.2013	35.1174
OR5M9	NaN	NaN	NaN	NaN	NaN	NaN	NaN	37.5774	NaN	NaN	NaN	NaN	NaN	NaN	NaN	NaN	NaN	NaN	NaN	NaN	35.7221	37.3939
OR6C6	NaN	NaN	NaN	NaN	NaN	35.2088	NaN	36.7443	NaN	NaN	NaN	35.7164	36.7617	37.0368	34.7073	36.4983	35.8581	NaN	NaN	NaN	35.8457	NaN
OR6Q1	35.8031	36.9631	NaN	36.1365	NaN	36.5686	34.4146	34.1171	35.4583	36.538	34.4401	34.5549	NaN	34.5779	35.0391	34.0564	34.4265	35.7583	35.8622	NaN	36.6157	36.6593
OR7G3	NaN	NaN	NaN	NaN	NaN	36.9738	NaN	NaN	36.0064	36.9085	NaN	NaN	NaN	NaN	36.9225	36.9356	NaN	NaN	NaN	NaN	36.9204	NaN
OR8K1	NaN	NaN	NaN	NaN	NaN	NaN	NaN	NaN	NaN	NaN	35.8505	37.5959	NaN	NaN	NaN	37.2024	NaN	NaN	NaN	NaN	36.2738	NaN
OR2K2	32.4673	33.2884	31.9408	34.2352	30.6	30.3101	32.0123	32.4735	30.205	29.4712	31.0627	31.1835	30.7002	31.9024	30.8353	30.455	30.0297	32.8098	30.5225	32.7091	31.0097	30.5284
OR10C1	NaN	NaN	36.5663	NaN	36.9911	NaN	36.8557	NaN	NaN	35.8511	35.0681	36.7184	36.7783	36.9506	35.4166	NaN	37.0742	39.7807	NaN	36.7157	36.6231	NaN
OR10K1	NaN	NaN	NaN	NaN	36.0655	36.081	NaN	NaN	37.0884	NaN	NaN	NaN	NaN	35.2874	36.3135	NaN	NaN	NaN	NaN	NaN	35.2043	NaN
OR11L1	34.2593	NaN	NaN	37.2846	34.1366	34.1228	39.2857	NaN	NaN	35.2802	33.7077	37.0009	35.8454	33.5845	34.6525	35.2319	33.3056	35.3455	34.9993	NaN	36.259	34.8887
OR14A2	32.3764	34.7511	34.396	34.7934	32.0497	31.7793	32.7543	34.1551	33.2729	33.6029	32.4826	33.6069	36.102	31.7339	32.5914	31.1019	32.4282	32.1598	34.266	33.8524	35.787	33.258
OR1J4	33.1076	NaN	33.6653	35.808	34.9409	35.0318	31.3514	32.862	35.1718	33.8711	35.1611	34.4792	32.2255	35.2049	34.1908	NaN	32.2259	35.216	35.0398	35.4463	35.2273	36.6104
OR2A2	31.8344	34.9402	34.9815	36.8243	31.1257	30.4703	37.7589	31.3705	30.278	34.2576	35.4714	34.3951	35.2764	30.307	33.9638	34.0868	30.1919	34.0945	33.1104	36.2195	34.3489	31.5778
OR2B6	35.3299	35.7438	36.8781	36.8986	34.0566	32.7448	33.4271	33.431	33.1817	34.488	33.7489	32.9283	33.5755	34.2261	32.8098	33.1872	31.1658	34.1355	33.3597	33.4861	33.7926	35.0786
OR2L13	NaN	36.6888	34.469	NaN	36.4098	33.8094	36.6134	36.4925	35.8532	35.1274	34.6598	NaN	36.6234	35.1439	35.694	35.5885	32.9233	36.6856	33.4738	NaN	35.6159	36.5178
OR2T27	NaN	37.2992	NaN	NaN	NaN	35.3081	37.2338	39.3279	37.3705	NaN	35.375	NaN	37.3805	37.2113	36.4467	35.4828	NaN	NaN	NaN	37.0403	NaN	NaN
OR3A1	33.6898	33.1763	35.6137	35.3008	34.6799	32.3169	35.8068	35.8112	30.5349	33.1137	32.5162	32.3769	33.2697	32.3412	32.0384	34.2235	34.6807	NaN	32.6011	36.8109	35.783	34.1449
OR4C6	NaN	NaN	NaN	NaN	NaN	NaN	NaN	NaN	NaN	NaN	35.7366	36.6077	NaN	NaN	NaN	36.8532	NaN	NaN	NaN	NaN	35.7469	NaN
OR4F5	37.1582	NaN	36.4645	36.7456	34.5234	35.704	32.1933	33.8291	33.755	33.8435	33.4974	34.4097	34.251	35.8066	28.4953	34.968	33.347	36.6925	36.6231	35.1168	34.1992	36.4162
OR4Q3	31.248	36.9691	35.0655	NaN	NaN	36.5564	NaN	35.6357	33.1647	NaN	35.6724	NaN	36.5845	NaN	33.5594	NaN	34.3068	NaN	NaN	33.7669	NaN	34.6827
OR51F2	34.5564	36.9504	34.5563	NaN	34.9006	36.899	36.1175	35.8717	35.0049	35.022	33.9743	35.2027	35.2476	34.4236	34.5589	35.9235	35.0143	34.3858	37.0414	34.4012	33.5167	34.4539
OR52B6	28.8346	30.0126	29.957	30.0782	29.997	28.667	29.1686	28.9534	28.3993	29.3053	28.2563	29.1384	29.4483	27.5847	29.2	29.1775	28.6296	29.0627	29.4322	29.3992	30.5703	29.811
OR52N4	29.5065	29.932	29.7478	29.9093	29.831	29.3695	29.1523	29.188	29.6003	29.8926	29.2118	29.4872	29.4757	29.2553	27.8282	28.767	28.5257	29.6998	29.3481	29.3452	28.5776	27.9318
OR5AS1	NaN	NaN	NaN	NaN	NaN	NaN	NaN	NaN	35.5362	NaN	36.0763	NaN	NaN	NaN	36.3915	NaN	NaN	NaN	37.0349	NaN	36.9808	36.9893
OR5H2	NaN	36.6002	34.6718	NaN	34.5302	34.1541	36.4799	32.9856	34.4239	34.3159	34.4327	34.4365	36.3988	33.332	NaN	32.8371	32.7883	36.4397	32.3736	35.3384	33.1363	34.4403
OR5P2	NaN	NaN	NaN	35.7299	36.4279	34.6342	36.0812	31.6022	36.9888	33.2177	34.7771	33.36	36.953	NaN	36.9513	35.0165	34.9743	35.4466	NaN	35.6905	NaN	36.854
OR6C65	35.4339	34.222	33.1832	34.1397	35.6972	35.53	NaN	36.8639	34.164	36.4466	35.6764	34.658	NaN	37.8205	34.0331	35.8505	NaN	35.2093	35.2044	36.1529	35.1424	35.8207
OR6S1	36.9289	NaN	NaN	NaN	NaN	NaN	NaN	36.8	NaN	NaN	NaN	NaN	NaN	NaN	NaN	NaN	NaN	NaN	NaN	NaN	NaN	NaN
OR8A1	34.3876	34.882	36.5125	34.8613	36.2434	35.3851	NaN	35.1912	34.4798	33.3319	33.2583	33.7569	35.3121	36.4428	33.7262	34.9155	34.9929	34.2068	35.3093	35.326	33.5095	34.3655
OR8K3	NaN	NaN	NaN	NaN	NaN	36.987	NaN	NaN	NaN	NaN	NaN	NaN	NaN	36.8856	NaN	NaN	NaN	NaN	NaN	NaN	36.7096	NaN
OR52N4	30.0917	30.1264	29.8307	30.1879	29.8614	29.4615	29.4598	29.1225	29.7476	29.5657	29.4956	29.3655	29.9155	29.0654	27.8805	28.8458	28.3884	29.7327	29.3295	29.3998	28.5846	27.9646
OR10D3	37.1159	NaN	NaN	NaN	35.0377	35.117	NaN	NaN	NaN	35.8546	NaN	36.9889	NaN	NaN	36.5604	36.0401	37.162	NaN	37.1208	NaN	NaN	NaN
OR10K2	NaN	NaN	NaN	NaN	36.6628	NaN	36.752	NaN	NaN	37.0689	36.0286	NaN	NaN	NaN	NaN	NaN	NaN	NaN	35.4105	NaN	34.1794	NaN
OR12D2	NaN	NaN	NaN	NaN	NaN	37.0033	NaN	NaN	NaN	37.0681	37.0655	36.8386	35.9783	NaN	35.9584	36.9174	37.1654	NaN	NaN	NaN	36.7891	NaN
OR14C36	NaN	NaN	36.6127	NaN	NaN	NaN	NaN	NaN	37.0502	NaN	36.9366	36.8284	NaN	NaN	36.8537	NaN	37.0701	NaN	36.0179	NaN	NaN	NaN
OR1K1	32.3064	32.2135	33.1243	32.8451	30.2793	30.4211	30.8354	31.0096	30.0251	30.9697	30.5654	30.8829	30.4693	31.4946	30.775	30.9341	29.4628	30.7712	30.4761	32.0307	31.0227	30.7645
OR2A25	32.0399	NaN	35.6913	35.3635	32.19	30.8544	34.7852	31.9155	31.2378	NaN	34.3503	35.5476	35.5344	31.259	37.0965	33.7489	30.599	34.4956	34.1382	36.5885	35.662	32.2975
OR2C1	31.7668	31.601	31.0087	31.8978	31.1786	30.5948	30.5018	31.4669	29.9486	30.6349	30.4218	31.4569	30.9516	30.1721	31.0481	31.4244	30.7203	30.7887	31.0602	31.9788	31.595	30.8515
OR2L2	NaN	36.3258	34.2262	35.679	33.592	32.5189	33.6072	38.143	34.288	34.2787	33.4087	33.4481	37.6081	33.777	34.8611	35.2961	31.6604	33.9954	32.1424	NaN	35.0867	33.6039
OR2T29	NaN	NaN	37.0231	NaN	37.0445	37.0413	38.2766	NaN	NaN	NaN	35.4011	37.025	37.0225	NaN	37.9263	34.4446	36.1532	37.1635	34.2873	NaN	34.203	NaN
OR3A2	34.1592	35.1435	34.5856	34.4773	35.6781	32.7242	34.2466	35.3065	30.4835	32.281	31.3088	31.9502	32.7414	32.761	31.4104	34.1754	33.8213	34.8097	32.8889	36.0931	33.7332	34.3361
OR4D1	35.5651	NaN	37.269	36.3877	NaN	33.6641	36.5009	35.2316	35.1813	35.4934	34.5123	34.6978	33.8422	35.7274	35.5629	35.5152	34.2435	34.0086	35.6848	37.1155	34.3105	34.4894
OR4F6	NaN	NaN	NaN	36.9619	36.7158	36.0354	NaN	NaN	36.289	36.8827	36.4504	36.7234	36.7715	35.8464	36.7914	38.7973	34.7876	NaN	NaN	36.7693	NaN	36.7238
OR4S1	33.3115	33.4286	32.3019	33.7356	35.068	34.1658	33.2443	36.3579	34.237	33.7809	33.0725	33.1711	34.8916	32.537	33.2917	33.6107	36.0546	35.7855	37.3092	36.463	34.2392	33.6779
OR51G1	35.5774	36.9806	35.0838	36.8434	35.2621	36.0259	NaN	36.9392	36.9301	36.65	34.3969	37.0971	NaN	34.9699	35.3175	34.1876	36.2461	34.9898	NaN	NaN	34.0366	35.1085
OR52D1	29.3022	30.4947	30.1018	30.9721	30.9211	29.6334	30.1751	29.5178	29.4947	30.3002	29.53	30.2398	31.0095	28.2803	29.817	30.2707	29.4939	30.5003	30.3796	30.6204	31.3364	30.8864
OR52N5	NaN	33.7663	34.4068	32.5069	35.6941	33.8216	30.2334	29.9753	32.2022	32.1688	33.5487	33.6273	33.7127	31.8883	30.2036	31.5211	31.6491	33.5501	34.0694	35.1062	30.1897	33.35
OR5AU1	NaN	NaN	NaN	NaN	34.7984	33.9634	34.1176	34.3495	32.0153	32.6499	32.4831	32.1399	34.602	33.0555	33.9175	31.8818	32.9477	34.9624	33.7971	35.0581	34.1823	34.7302
OR5H6	39.6934	39.7438	36.0432	39.3801	36.1327	NaN	35.3569	34.1517	35.0904	NaN	35.524	NaN	36.4684	37.993	36.4824	34.028	33.5486	36.4837	33.7369	35.3207	33.6586	34.3874
OR5P3	NaN	36.9552	34.5171	NaN	NaN	35.7342	34.1971	31.9763	36.1009	34.4063	33.8895	33.3853	NaN	34.3433	36.9967	34.8071	35.4092	36.5348	NaN	35.8388	34.2685	36.7985
OR6C68	30.557	30.7088	31.0212	30.9647	33.1869	31.8409	37.0344	34.2341	30.7852	32.6171	33.1382	32.8688	33.8407	32.5378	29.6054	32.5517	33.1097	30.6872	33.8543	34.2362	33.2883	31.5667
OR6T1	34.3413	36.9517	33.1728	35.738	34.6296	33.5586	NaN	36.4357	34.8058	34.5904	33.9839	34.8875	34.2721	33.9793	34.1908	35.9619	33.7929	35.8366	32.4859	NaN	34.8904	34.5723
OR8B12	35.5492	36.6267	35.1721	35.8986	35.399	36.4984	35.8112	38.9881	35.9113	35.4286	33.7295	33.1284	36.4684	33.6438	34.7112	35.3168	34.4014	33.7656	34.0811	36.0539	34.9626	34.0531
OR8K5	NaN	NaN	NaN	36.669	NaN	NaN	NaN	NaN	NaN	NaN	35.5022	NaN	NaN	NaN	NaN	36.672	NaN	NaN	NaN	NaN	35.4883	NaN
PPIA	21.7309	21.409	21.5457	22.1787	21.1892	20.6432	19.7572	20.0064	20.9827	21.056	21.1206	21.0458	21.3154	20.7327	20.4986	20.8159	20.2168	21.2881	21.0013	21.2458	21.3736	20.9224
OR10G2	35.9815	36.5062	36.2832	NaN	36.4199	34.1924	35.4211	NaN	35.7665	36.7725	33.9902	NaN	NaN	35.9149	35.9747	36.6255	NaN	36.8373	36.7601	36.7561	36.529	NaN
OR10P1	34.3856	35.0683	34.1129	35.5308	34.2302	32.1534	33.2077	32.7177	30.9973	33.7669	33.224	32.5446	33.0669	34.5038	34.7016	33.2266	33.6928	33.5007	33.896	33.2415	33.78	35.4387
OR12D3	NaN	NaN	NaN	NaN	NaN	NaN	NaN	37.0699	37.1753	36.1489	36.1565	NaN	36.1326	37.2346	37.8893	37.1476	37.3668	NaN	NaN	37.0077	37.1009	NaN
OR14I1	NaN	36.6819	33.9125	NaN	36.4184	36.5996	35.0321	35.4614	NaN	NaN	NaN	36.5222	NaN	NaN	35.5846	NaN	34.9257	NaN	35.0149	36.5889	NaN	36.5238
OR1L1	34.1479	34.0752	34.1247	34.6376	32.2867	32.6878	32.2389	33.4913	32.0905	32.6352	32.7837	33.1316	32.6987	32.2297	32.1364	32.4308	30.9602	32.6262	32.3883	33.7411	33.0541	32.9117
OR2A4	28.2625	28.1648	27.4926	28.1834	27.3743	26.6277	27.228	27.4935	26.0809	27.787	26.777	26.3325	27.0936	26.3627	26.0932	26.642	26.0165	27.2213	27.0247	28.1284	27.3235	27.5673
OR2C3	34.9493	35.2401	36.6986	36.9009	34.1654	37.2988	33.3195	34.4325	34.4365	35.2907	33.3267	34.8985	35.7354	34.5527	36.8674	36.7157	35.0703	36.499	36.6742	35.1685	36.8926	34.7469
OR2L3	36.5105	39.4692	33.94	38.4667	34.5736	33.33	34.865	35.5902	34.7486	34.2149	33.045	36.5637	36.7935	36.1043	34.2208	NaN	33.1724	35.7081	33.1229	NaN	36.7429	34.6751
OR2T3	35.7641	38.6853	37.369	35.2633	36.1818	34.7131	35.0396	35.559	35.4055	39.1668	33.7045	39.2799	37.0867	35.987	39.3008	34.3937	35.6385	38.8187	33.8112	NaN	35.3818	37.1706
OR3A3	31.4066	34.1124	34.1564	33.5732	33.2649	30.8983	33.3183	33.5289	28.5423	31.3635	29.3785	30.1283	31.0703	30.0843	30.1101	32.0763	33.3503	33.953	33.6934	33.0008	32.2815	32.8484
OR4D10	37.3774	NaN	NaN	NaN	NaN	37.4335	NaN	NaN	37.4949	NaN	36.6554	NaN	37.3266	36.4741	34.9486	37.5748	36.7491	37.4311	37.3743	36.4096	36.2452	37.2963
OR4K1	NaN	NaN	NaN	NaN	NaN	NaN	36.8739	NaN	NaN	36.9917	36.8073	NaN	37.5884	36.8952	35.8455	NaN	36.9788	36.9005	NaN	NaN	NaN	NaN
OR4S2	NaN	NaN	NaN	NaN	NaN	NaN	NaN	NaN	NaN	NaN	NaN	NaN	NaN	NaN	NaN	37.1626	NaN	NaN	NaN	NaN	37.4958	NaN
OR51G2	36.8919	37.0947	34.2131	35.5314	35.2742	37.0147	34.1506	NaN	36.4887	35.1099	34.5133	34.1024	36.5109	35.6764	35.4945	33.4801	33.4998	34.1079	35.5357	NaN	33.6574	35.4274
OR52E2	NaN	NaN	NaN	NaN	NaN	NaN	36.813	NaN	NaN	NaN	35.0364	36.3466	36.7408	36.6916	36.5774	36.5545	36.8494	NaN	NaN	36.4408	34.8928	34.9587
OR52R1	35.2555	34.7304	34.1272	35.0092	36.2198	35.637	NaN	34.432	35.0186	36.0141	34.5078	34.7375	34.9557	34.0482	34.3959	33.9869	37.015	33.6579	36.7355	35.8648	35.5788	34.6572
OR5B12	34.1396	33.9265	36.4559	NaN	33.8052	34.1121	34.5534	33.5217	33.0005	34.2779	34.8218	34.3144	33.5218	34.0769	34.1989	33.5158	34.2104	34.1855	34.2842	34.9692	34.9872	34.1423
OR5I1	NaN	NaN	NaN	NaN	NaN	NaN	NaN	NaN	NaN	37.3998	34.5636	NaN	NaN	37.3715	37.4619	35.7062	36.2028	NaN	39.0011	NaN	34.9187	NaN
OR5T1	37.171	NaN	NaN	NaN	36.8645	38.0792	NaN	NaN	NaN	NaN	NaN	37.0536	NaN	35.9951	NaN	36.3006	NaN	NaN	36.9098	NaN	NaN	NaN
OR6C70	31.3155	30.5602	30.9602	31.1461	33.3497	32.2611	35.5276	36.7505	31.1393	32.8584	33.4157	32.585	34.1654	31.9506	30.1664	32.3644	32.488	31.1724	33.8522	34.5979	34.142	31.6749
OR6V1	30.0744	30.3235	30.287	30.6128	29.626	30.164	30.2687	29.7706	29.7951	30.2496	30.0716	30.1564	29.8682	29.7604	29.7374	29.797	29.7316	30.1002	30.1788	30.6422	30.3969	29.9943
OR8B2	35.0492	34.9377	35.1188	34.5039	NaN	NaN	36.0755	NaN	34.1119	33.204	NaN	32.2133	34.1724	36.9685	33.848	NaN	36.4806	36.4767	36.2808	36.2632	34.4082	34.5631
OR8S1	33.8646	35.3374	35.852	37.1	33.7147	32.7674	34.8235	34.6844	33.3967	33.6253	33.6603	33.0202	33.6673	34.2733	35.2541	34.8275	33.4429	34.0206	33.5517	34.5552	33.7525	33.7734
YWHAZ	21.0728	21.2394	21.3648	22.4327	21.2115	20.3954	19.5956	19.5612	20.1036	20.5934	20.6955	21.1967	21.2919	20.3804	19.9725	20.3062	19.8827	21.4952	21.3934	21.9608	21.0178	20.75
OR10G3	NaN	NaN	NaN	NaN	NaN	36.3022	36.109	37.0173	NaN	NaN	37.0044	NaN	NaN	36.6472	37.0905	36.1077	37.2422	NaN	33.9938	NaN	35.8458	36.9091
OR10Q1	30.9915	32.2581	31.9086	31.828	31.7774	32.583	30.5921	31.2007	33.2143	31.142	31.347	32.4872	31.7998	31.2002	31.0269	32.8538	33.0955	30.9783	32.2192	31.3274	32.4428	32.6143
OR13A1	33.6633	33.6174	33.5624	34.1974	31.753	33.2644	33.6442	33.0548	32.1904	32.4836	33.3159	32.5805	32.3288	32.0501	32.4109	32.6262	32.4213	32.8192	32.3241	33.6941	32.4246	31.5988
OR14J1	NaN	NaN	NaN	NaN	35.5995	37.6632	36.7004	NaN	NaN	NaN	36.7126	NaN	36.662	NaN	35.6989	34.6634	35.9471	35.8173	36.8925	36.8433	35.2254	NaN
OR1L3	34.2769	33.949	34.3036	34.3006	32.1037	32.8337	32.4874	32.29	32.2167	33.0072	32.488	33.0259	32.6672	32.4269	32.1868	32.4691	30.9411	32.4862	32.0989	33.2092	32.2674	32.4314
OR2A42	26.3504	25.5197	25.192	25.6558	24.8613	24.6213	24.8187	24.9255	24.1889	25.3447	24.8912	24.3735	24.7838	24.4454	24.1294	25.0275	24.0958	25.4283	25.1509	25.512	25.3641	25.4931
OR2D2	32.409	33.148	32.496	33.4267	32.4932	31.3602	31.0706	30.0114	31.2751	32.5611	32.7732	31.2353	33.2618	31.6847	31.2772	32.6674	30.3004	31.5504	30.0634	33.5187	32.1577	33.4312
OR2L5	37.234	NaN	35.9625	37.1282	34.3305	32.5403	33.775	NaN	34.6327	34.7918	33.9675	35.4036	36.0294	35.1138	34.7028	36.1692	32.6955	35.2779	32.3245	NaN	NaN	36.1094
OR2T33	36.1674	NaN	35.7012	39.3746	34.6339	35.6662	36.3074	35.0629	35.4444	37.73	39.3345	37.1353	NaN	35.4152	NaN	33.4198	33.9276	36.2085	34.6297	NaN	35.7246	35.3314
OR4A15	NaN	NaN	NaN	NaN	NaN	NaN	NaN	NaN	NaN	NaN	NaN	NaN	NaN	NaN	NaN	NaN	NaN	NaN	NaN	NaN	NaN	NaN
OR4D11	NaN	NaN	NaN	NaN	35.9387	NaN	NaN	NaN	36.9087	NaN	NaN	NaN	NaN	NaN	NaN	36.8677	NaN	NaN	NaN	36.5587	NaN	NaN
OR4K13	NaN	NaN	NaN	NaN	NaN	NaN	NaN	36.4698	36.9162	NaN	NaN	NaN	NaN	NaN	NaN	NaN	NaN	36.4972	NaN	NaN	NaN	NaN
OR4X1	33.8671	33.6058	34.6665	35.2189	37.8886	36.0993	33.8593	NaN	35.1094	35.1221	34.9538	35.8703	34.9905	33.778	33.196	35.5144	37.3353	34.5234	34.4532	35.0986	33.9872	34.576
OR51I1	29.8148	30.881	30.7943	30.8264	31.057	29.8016	30.2387	29.7484	29.6449	30.3453	29.4593	29.9045	30.5836	28.4171	30.3864	29.9505	29.4147	31.0649	30.4413	30.4247	31.0397	30.78
OR52E4	34.2328	32.5345	32.2249	31.3537	NaN	33.4238	34.7693	31.4254	33.735	36.4704	33.6737	NaN	34.5089	31.36	30.2327	NaN	33.9047	33.5135	36.6676	NaN	33.4107	34.6914
OR52W1	30.5394	30.7785	30.8192	30.9093	30.4553	29.3771	29.3332	29.0988	29.4362	29.629	29.4656	29.512	29.7562	29.4361	29.429	30.1977	29.5919	30.4498	30.0103	30.2925	30.0041	29.5318
OR5B17	35.8015	NaN	NaN	36.7108	36.4505	NaN	36.4226	35.1221	NaN	35.6078	36.655	35.8739	39.1222	NaN	35.7038	36.7387	37.0355	35.542	36.5691	36.5423	34.9521	NaN
OR5J2	34.8036	NaN	36.9949	NaN	NaN	NaN	36.7742	NaN	36.7425	36.7091	NaN	35.7671	NaN	37.0017	35.3511	34.8732	NaN	NaN	NaN	NaN	34.8556	35.58
OR5T2	NaN	NaN	NaN	NaN	NaN	NaN	NaN	NaN	36.623	NaN	35.1494	NaN	NaN	NaN	NaN	NaN	NaN	38.4322	NaN	NaN	NaN	NaN
OR6C74	NaN	NaN	NaN	NaN	35.6478	37.1063	NaN	NaN	37.0842	NaN	36.792	36.6929	36.7005	35.9074	NaN	36.8473	37.1837	NaN	NaN	36.7326	35.6775	NaN
OR6X1	35.6469	37.1973	36.26	35.4705	35.404	33.631	35.6249	35.1763	33.8897	33.5628	34.0984	34.4967	34.7424	33.2353	33.644	34.7368	33.3732	34.8912	34.6192	35.8517	34.1347	36.0431
OR8B3	37.8721	36.2374	35.7576	39.5032	NaN	NaN	34.5099	NaN	35.1795	34.0802	35.4193	34.0549	35.3529	NaN	34.1082	NaN	NaN	36.4302	NaN	NaN	35.5347	35.4699
OR8U1	NaN	NaN	NaN	NaN	37.0033	NaN	NaN	NaN	NaN	37.0949	35.4933	37.0076	37.0589	NaN	35.0394	NaN	NaN	NaN	NaN	NaN	35.4073	NaN
gDNA	NaN	NaN	NaN	NaN	35.2349	36.7905	37.3144	NaN	36.0135	NaN	37.1496	35.4407	NaN	NaN	37.4912	36.3946	NaN	NaN	NaN	NaN	35.4931	36.9515
OR10G4	36.1575	35.7582	34.7187	NaN	NaN	35.4261	NaN	35.807	39.9917	37.7761	34.7779	38.9555	NaN	34.2339	35.4688	36.7064	36.5213	36.0062	34.1802	NaN	35.8868	37.0755
OR10R2	NaN	NaN	NaN	35.9191	NaN	36.1527	37.1575	36.0447	37.34	37.1704	35.5398	NaN	37.0147	35.585	NaN	NaN	34.9534	35.5108	37.0729	NaN	34.6354	NaN
OR13C2	35.3445	36.2388	35.3768	36.6702	36.031	33.7737	33.1174	32.4063	32.6709	32.5387	34.1415	33.2165	35.4896	33.6588	33.2559	33.1246	32.1111	34.1855	34.2123	36.2993	35.4876	33.3021
OR14K1	33.7324	35.6669	36.4377	NaN	32.9775	33.3571	33.2609	35.2364	33.6088	35.3888	33.236	36.9097	34.9097	32.8672	33.1545	32.8054	32.1657	33.0477	35.0688	34.9683	36.3814	34.8765
OR1L4	31.5277	31.7289	31.1477	31.6669	29.3105	29.7877	30.3527	29.8333	29.4727	29.9458	30.1294	30.3517	29.8532	30.1813	30.2489	30.1617	28.4846	29.892	29.7116	30.8439	30.0467	29.7934
OR2A5	31.9772	36.9262	36.4245	35.3694	30.9659	30.9207	36.0814	32.0345	30.8424	35.1614	35.3167	35.1175	NaN	30.3811	33.9422	34.0754	30.596	36.7187	34.7737	37.5589	35.6435	31.797
OR2D3	34.8563	32.4639	31.2101	33.2139	32.5603	31.1662	31.4922	29.8501	31.104	32.4003	32.2988	31.214	32.6113	32.4862	32.9567	32.3377	30.7799	31.4629	32.1739	33.1964	33.9442	32.7287
OR2L8	35.3067	34.5535	34.9674	NaN	34.589	32.0043	32.7724	36.6156	33.5297	35.1175	32.6961	36.6924	36.5968	33.4636	33.4269	34.1401	31.9552	34.1262	32.0767	34.2551	NaN	33.876
OR2T34	NaN	NaN	NaN	NaN	37.1575	37.0315	36.5837	34.814	35.3408	35.3755	35.4649	36.5145	NaN	NaN	NaN	39.2902	36.6762	NaN	34.0053	36.919	35.2543	37.3563
OR4A16	NaN	NaN	NaN	NaN	37.5225	36.3715	NaN	NaN	NaN	NaN	35.7456	NaN	36.5547	35.8454	NaN	NaN	NaN	36.6912	NaN	NaN	35.1532	36.4873
OR4D2	34.8635	NaN	36.7121	NaN	36.1349	34.0592	36.9602	34.0036	34.7304	34.304	35.7234	34.3305	34.269	35.2297	36.7766	34.4172	33.2768	36.0228	34.0772	36.6622	35.3195	35.7086
OR4K14	NaN	NaN	NaN	NaN	37.1883	NaN	NaN	37.3532	NaN	NaN	35.3961	NaN	NaN	NaN	NaN	37.3445	NaN	NaN	37.3022	NaN	36.2057	NaN
OR4X2	35.4828	33.5597	34.0708	35.6566	35.4646	35.5255	34.4695	37.137	34.8539	34.5455	34.4228	35.1428	35.3839	34.5809	34.1598	34.461	35.395	35.2047	37.3102	36.5361	35.5707	34.1914
OR51I2	29.387	30.2724	30.1325	30.2535	30.3354	29.5765	30.2261	29.4588	29.3337	30.1447	29.3684	29.6085	30.2305	28.013	29.9947	29.9481	29.4325	29.8541	29.8779	29.9989	30.6797	30.3092
OR52E6	37.2597	32.7705	33.1103	32.2534	35.5739	33.1024	34.584	31.4225	35.8136	36.244	35.0575	35.5379	37.1087	32.0128	30.7883	34.7263	33.6149	33.961	34.9446	34.8883	34.8154	35.5019
OR56A1	32.5714	30.6135	31.4731	31.397	33.8868	32.9358	32.1315	30.0725	32.8243	33.4456	33.3135	33.8516	32.653	31.6537	28.7637	34.0064	32.8094	32.1398	35.21	33.6818	33.0155	34.2539
OR5B2	36.2625	35.5114	36.0862	37.2076	35.8944	37.1001	35.7418	34.8752	33.8136	35.7661	34.0477	34.4786	35.3883	35.2402	35.6739	35.6191	34.2871	36.1731	35.5849	35.1259	37.1972	35.6755
OR5K1	29.6455	29.2869	30.3385	29.6253	31.0852	30.9972	31.706	29.5395	30.1458	30.5318	30.4707	30.3347	30.9017	29.2723	30.336	28.9547	28.9563	30.152	29.6769	29.5549	28.6774	30.2276
OR5T3	NaN	NaN	NaN	NaN	NaN	NaN	NaN	NaN	NaN	36.7256	NaN	NaN	NaN	NaN	NaN	36.1489	NaN	NaN	NaN	NaN	36.6943	NaN
OR6C75	NaN	NaN	NaN	NaN	NaN	36.7189	NaN	NaN	NaN	36.5598	34.9619	NaN	NaN	NaN	NaN	36.9933	35.8181	NaN	NaN	NaN	NaN	36.6422
OR6Y1	34.5288	33.6093	35.1361	35.3324	35.6562	37.1179	35.788	34.9733	32.9964	33.8044	32.7061	35.1393	37.803	32.2537	34.0142	36.8287	34.3234	33.4791	34.9016	35.1337	35.8547	34.1732
OR8B4	37.0056	35.7422	NaN	35.1603	34.5011	NaN	37.0622	35.6409	35.4853	33.5202	35.6259	32.5121	35.8478	35.1652	33.7272	35.7572	NaN	36.5207	36.5888	NaN	35.0446	33.6862
OR9A2	29.4729	30.2855	29.6169	30.7353	30.2334	30.2492	29.3975	29.6788	29.5034	29.8632	30.2141	30.2075	30.1958	29.4754	29.2175	30.0596	29.2982	29.94	30.5954	31.548	31.1724	30.1677
PCR	24.5938	24.1916	24.1921	NaN	24.4703	24.4882	24.3939	24.448	25.0347	24.6356	24.6821	39.3926	24.4968	24.4456	24.7362	24.5615	24.618	24.528	24.4692	NaN	24.3684	24.2237
OR10G7	NaN	37.1572	NaN	NaN	NaN	36.1026	NaN	39.1441	34.559	NaN	34.5089	34.3512	34.3996	36.6123	35.1428	NaN	35.26	NaN	32.583	NaN	35.0739	37.0976
OR10S1	34.502	35.7574	32.9809	36.9218	34.2123	34.7347	NaN	36.6413	35.8174	35.735	33.4793	33.354	33.7378	34.2197	34.2919	39.6941	34.5731	35.0894	32.2136	NaN	34.2357	35.6454
OR13C3	34.8999	37.4454	NaN	36.5264	35.4713	33.9706	33.52	32.9253	33.8677	34.4227	33.791	35.1382	34.4832	34.9385	33.474	34.8901	33.5349	34.6279	34.0452	36.4516	34.3135	34.0657
OR1A1	36.1433	36.817	35.2728	35.6362	35.0829	34.1627	36.175	35.8678	33.8448	34.2544	33.7195	33.7938	36.6759	34.0986	34.5298	33.8322	34.4238	32.7239	33.1602	33.6958	33.1313	35.8126
OR1L6	32.0219	31.8637	31.1447	32.0639	29.6552	30.2123	30.2725	30.2855	29.7629	30.1123	30.1084	30.5555	30.2975	30.2948	30.4681	30.5405	28.6474	30.1392	30.155	31.55	30.6265	30.2705
OR2A7	27.1931	26.9136	26.5451	27.1441	26.3821	25.7996	26.0225	26.5102	25.3719	26.4785	25.9253	25.5757	25.875	25.453	25.0462	25.7695	25.0354	26.2769	26.0608	26.7533	26.3105	26.787
OR2F1	32.4982	36.5446	33.6662	34.4153	31.2513	30.75	35.8623	32.2405	30.3914	33.3111	32.9629	33.6077	34.5568	31.009	33.1507	32.9055	30.5951	32.3848	34.0357	32.7769	33.3085	31.4925
OR2M2	39.6296	37.1844	36.0462	NaN	37.1858	33.7637	36.7883	37.0247	35.0694	35.9444	33.9453	35.5403	NaN	36.9811	35.3809	35.4053	32.9581	34.0214	33.238	35.5309	34.2153	35.5701
OR2T35	37.5571	NaN	NaN	NaN	NaN	36.5865	38.0729	36.8481	NaN	37.5122	36.4315	36.2437	NaN	NaN	36.7727	36.0383	37.3417	36.5027	35.0313	38.8949	37.3971	NaN
OR4A47	35.2345	36.1281	33.7584	37.4608	35.0088	35.1743	34.7116	NaN	35.1207	35.0415	34.2048	35.1139	36.455	33.7684	33.3469	34.7948	34.9133	34.5929	36.0231	34.6243	34.3201	34.7146
OR4D5	35.693	34.7445	32.9158	NaN	36.3081	34.8694	35.109	37.4432	34.3798	35.5924	33.7417	33.4189	34.573	34.1369	34.6059	36.508	34.7967	34.1517	32.762	NaN	35.496	36.7888
OR4K15	NaN	NaN	NaN	NaN	NaN	NaN	NaN	36.7005	37.0711	NaN	NaN	36.7264	NaN	NaN	NaN	NaN	37.0915	NaN	NaN	NaN	37.2389	NaN
OR51A2	36.6193	39.2329	34.7022	35.4662	34.7389	38.299	35.4814	38.4398	38.7051	36.765	34.6028	34.805	NaN	34.217	33.4459	34.5542	34.032	34.933	39.1861	36.5591	33.9428	37.6634
OR51J1	29.7329	30.5395	30.3451	31.0236	30.8043	29.4956	30.2566	29.6321	29.4855	30.1883	29.4074	29.6823	30.6188	28.1346	30.067	29.7057	29.1785	29.9472	30.137	30.2872	30.8969	30.6423
OR52E8	NaN	34.0876	33.6213	32.328	NaN	34.3577	34.7853	32.0292	34.0207	35.919	36.7814	NaN	36.8201	32.4407	30.4549	37.291	35.2759	35.7671	NaN	36.5435	34.6422	36.7166
OR56A3	34.8552	30.8026	32.103	31.2208	34.1479	32.4393	33.0685	29.896	33.5114	33.2212	32.3754	33.5215	33.3464	32.1271	28.905	33.5485	32.7079	32.4998	34.0181	34.3882	32.073	33.9652
OR5B21	31.7448	32.466	32.8415	32.7324	32.2428	31.1145	31.2514	32.1732	31.0814	31.6005	31.2898	31.6104	32.1434	31.9315	31.2244	32.4669	31.9342	32.2064	31.6975	32.9406	32.3301	31.3182
OR5K2	28.5927	28.7416	29.3949	28.7728	30.3962	29.0147	29.4245	28.2645	28.6315	29.4344	29.3884	29.4384	29.2646	28.409	29.2593	28.0217	27.7138	28.7831	28.7444	28.8119	27.9058	29.2922
OR5V1	37.1273	NaN	NaN	NaN	36.0518	35.7408	NaN	NaN	NaN	37.0076	NaN	37.1157	NaN	NaN	37.0502	35.3085	NaN	NaN	36.8179	NaN	35.1641	36.0189
OR6C76	32.6526	31.7658	32.5947	32.9991	34.2742	33.3933	37.6817	37.2549	31.5652	34.5519	34.3476	34.6302	34.6068	34.3118	31.563	34.6839	34.003	33.0779	33.7846	37.2138	34.6924	33.6941
OR7A10	NaN	NaN	NaN	NaN	NaN	NaN	NaN	NaN	35.0467	NaN	36.8858	NaN	NaN	NaN	37.176	35.833	NaN	NaN	NaN	NaN	NaN	NaN
OR8B8	36.1692	36.6147	34.6864	36.9696	35.593	36.6754	NaN	NaN	35.002	33.7135	34.984	33.6293	35.093	35.2826	33.9557	35.8139	37.0183	NaN	35.8196	NaN	35.8034	34.4458
OR9A4	31.641	33.4865	34.054	34.9141	32.8514	31.0373	31.0486	31.9763	31.5749	32.2661	31.3585	31.6865	31.6391	30.8452	31.1243	33.3087	31.3354	31.7483	32.3436	32.0266	33.2366	31.4825
RQ1	24.1102	24.7692	25.4627	25.3976	24.318	23.4976	22.3391	23.2523	24.0126	23.1036	23.5311	23.335	24.8346	22.1407	23.1962	23.576	22.7699	24.2078	23.5648	24.5354	24.5186	24.2929
OR10G8	35.4301	38.6361	34.8462	38.0622	36.0634	35.5213	36.3956	36.3971	36.9971	36.1625	34.6458	36.7738	36.7198	34.6352	36.4602	NaN	34.8471	36.0105	33.1283	NaN	NaN	36.8178
OR10T2	NaN	NaN	NaN	NaN	NaN	NaN	NaN	NaN	NaN	35.1842	NaN	36.107	NaN	NaN	37.174	35.6249	34.9978	35.5165	NaN	NaN	37.0214	NaN
OR13C4	37.1601	36.2123	37.1069	NaN	35.9305	35.8358	34.7741	37.0386	34.3979	35.5569	34.2362	34.8853	35.75	36.963	33.7387	34.6242	35.1382	34.6799	35.2813	NaN	35.2642	34.0091
OR1A2	35.4363	35.2646	35.9949	36.6589	34.6854	34.1675	NaN	36.6029	33.5303	33.594	33.1077	35.2469	33.954	33.3567	34.0795	33.8695	34.9747	34.0802	33.3767	35.1978	33.1555	35.3004
OR1L8	32.2759	33.4429	32.6028	33.4472	31.2091	30.9549	30.5433	31.243	30.9297	31.3186	31.1029	31.4907	30.9958	31.1594	31.6316	30.776	29.6666	31.0999	30.806	32.497	30.9051	30.8017
OR2AE1	32.612	31.9264	31.8825	31.8547	31.8829	29.7655	30.3867	31.4052	28.6726	29.9454	30.6652	29.6784	29.7687	29.5277	30.6919	29.2565	30.1816	29.3619	29.9656	30.5305	31.5276	30.0643
OR2F2	31.7512	NaN	34.7303	35.0013	31.8941	32.6329	34.4188	33.2114	31.4804	34.2363	33.6145	34.2212	33.6245	31.6806	33.787	34.26	31.3241	35.4725	34.1598	33.1449	33.3042	32.0708
OR2M3	NaN	NaN	35.7834	NaN	NaN	34.9052	36.4928	36.4933	37.4648	NaN	37.5424	NaN	NaN	NaN	NaN	35.0297	34.1415	NaN	35.4245	NaN	37.9227	NaN
OR2T4	NaN	NaN	NaN	NaN	36.8254	37.0211	NaN	NaN	NaN	NaN	36.0096	NaN	NaN	NaN	35.9348	36.7872	NaN	NaN	NaN	NaN	35.6317	36.8403
OR4A5	NaN	NaN	NaN	39.7732	NaN	36.8448	36.8161	36.9267	NaN	NaN	35.8615	38.374	NaN	NaN	35.8362	NaN	NaN	38.1223	38.3062	NaN	36.7526	36.5345
OR4D6	NaN	NaN	NaN	36.0234	NaN	NaN	NaN	36.0051	35.4441	36.9887	35.9926	35.1845	36.8008	36.3122	37.0461	34.3141	35.5833	NaN	NaN	NaN	36.8711	NaN
OR4K17	NaN	NaN	36.87	NaN	NaN	37.1668	NaN	NaN	37.0122	NaN	NaN	NaN	NaN	NaN	NaN	NaN	NaN	36.9989	NaN	NaN	35.8547	NaN
OR51A4	NaN	NaN	36.1405	36.6303	35.8246	35.4443	36.1971	NaN	36.279	35.4203	34.2595	36.5729	36.1085	36.8439	35.6596	35.7344	36.4269	NaN	NaN	NaN	NaN	NaN
OR51L1	NaN	NaN	36.6136	NaN	36.7152	36.7205	NaN	36.8883	NaN	36.8699	NaN	35.7012	35.3361	37.2347	36.7251	34.7465	NaN	35.834	35.7293	37.0347	36.6328	NaN
OR52H1	28.327	29.2738	29.1295	29.6289	28.9738	28.0555	28.3978	28.3486	28.096	28.8614	27.8923	28.4363	28.997	27.1455	28.6138	28.7681	28.2639	28.594	28.7433	28.3888	29.3662	29.0155
OR56A4	32.6239	30.215	31.1876	30.945	32.1523	30.623	31.4047	29.1342	31.3481	31.402	31.593	32.4379	31.7363	31.0335	28.1688	32.8274	31.8229	30.8025	32.5279	32.7198	31.5384	33.0637
OR5B3	35.9683	NaN	35.65	NaN	36.6045	35.2312	NaN	36.7871	34.5352	36.8556	34.3182	NaN	35.7427	37.1637	36.0469	NaN	36.091	NaN	NaN	NaN	36.8945	36.7336
OR5K3	33.7314	32.868	32.4726	32.786	33.2839	32.0467	34.1722	29.9396	31.3395	32.7279	31.9731	32.8905	33.5761	30.8395	32.1398	30.1474	30.1066	32.2358	30.8495	31.1056	29.7675	32.3403
OR5W2	NaN	NaN	NaN	NaN	NaN	38.0347	NaN	NaN	36.7078	36.933	NaN	NaN	NaN	NaN	NaN	NaN	NaN	NaN	NaN	NaN	36.507	36.5571
OR6F1	32.3829	34.7278	36.0058	35.7929	31.2384	31.7185	33.0089	35.052	32.7797	33.5568	32.3017	33.2809	34.0603	31.3078	32.4873	31.6912	31.4347	32.7249	33.789	33.2443	33.6378	33.3291
OR7A17	39.6506	NaN	NaN	NaN	NaN	NaN	NaN	NaN	36.8611	NaN	NaN	NaN	38.2235	36.652	NaN	NaN	NaN	NaN	NaN	NaN	NaN	NaN
OR8D1	35.9652	37.3923	36.5957	37.4533	36.5968	37.289	NaN	NaN	35.1259	33.9599	35.0445	35.5761	35.37	37.442	34.4555	35.404	NaN	35.3159	NaN	38.0977	37.1907	34.4681
OR9G1	NaN	NaN	NaN	39.407	35.3602	35.5483	35.4703	NaN	NaN	NaN	35.6093	NaN	NaN	36.5383	36.0454	34.1663	35.9263	NaN	NaN	NaN	34.0898	35.3781
RQ2	23.8316	24.6917	25.2487	25.5248	23.9675	23.0335	21.5387	22.3914	23.2831	22.3663	22.9597	22.6749	24.3574	21.3139	22.3914	23.0369	21.912	23.7035	23.0151	24.2095	24.186	23.9892
OR10G9	38.7273	38.2622	34.3028	NaN	36.3624	34.76	36.4702	35.5237	36.4819	NaN	34.6322	35.4056	36.2438	34.4843	35.6158	36.3556	33.4493	36.5175	32.75	NaN	NaN	NaN
OR10V1	35.1949	37.183	36.9431	35.6809	36.9896	37.0627	35.3582	34.6178	36.1223	37.28	35.4947	36.9721	35.3262	33.9922	34.5526	34.9844	33.5681	33.6564	34.7228	36.3261	35.9673	35.0275
OR13C5	35.3144	36.4068	35.7503	NaN	35.0512	34.9117	33.9298	34.6183	36.5304	36.6871	35.0486	34.7243	35.3919	35.0177	33.8861	36.4647	33.7586	36.5023	36.5498	35.3006	37.1734	35.3064
OR1B1	32.8661	33.1423	32.2077	34.4445	31.3141	31.0868	31.5333	31.5875	31.4282	31.4513	31.7357	32.0194	31.4008	32.1181	32.2632	31.6035	30.1461	31.9092	31.4435	33.1066	31.6367	31.3105
OR1M1	NaN	NaN	NaN	NaN	NaN	NaN	NaN	NaN	NaN	NaN	37.3261	36.167	NaN	37.2503	NaN	NaN	37.488	NaN	NaN	NaN	37.0465	NaN
OR2AG1	33.3687	34.1492	33.2565	35.7548	33.1918	32.0705	31.2682	30.6175	31.5703	32.7825	33.0401	31.5574	33.9389	32.1937	31.7912	33.4194	30.4343	32.0194	30.2389	33.2903	32.4418	33.1134
OR2G2	36.4028	36.1066	37.1265	NaN	NaN	34.5472	36.1708	NaN	35.5185	37.0461	35.2082	NaN	36.9435	34.8839	36.1089	NaN	35.5448	37.1295	NaN	NaN	NaN	35.4373
OR2M4	NaN	NaN	NaN	NaN	37.2993	36.059	NaN	NaN	36.4736	37.0326	34.5387	37.1761	NaN	36.2167	34.796	36.9554	34.8681	NaN	35.9757	35.5715	35.9418	37.4846
OR2T5	NaN	NaN	NaN	NaN	35.8835	38.313	NaN	NaN	NaN	NaN	35.8845	35.1783	37.1396	37.0294	35.9999	34.2515	37.2559	NaN	33.8198	37.9607	35.7393	35.8438
OR4B1	34.5431	32.7183	33.0961	33.5093	34.3436	35.5496	33.5343	35.1173	32.7441	33.04	35.0349	33.4454	34.0442	32.82	32.813	33.0524	34.54	33.2444	35.6649	33.7523	34.4412	33.2415
OR4D9	NaN	NaN	NaN	NaN	NaN	NaN	36.9447	36.7982	NaN	NaN	35.7711	NaN	NaN	NaN	NaN	36.8949	36.0386	NaN	NaN	NaN	35.7867	NaN
OR4K2	36.4787	35.9164	37.0583	37.1614	36.4018	35.4486	35.8483	35.423	35.8944	36.2185	34.1155	38.1608	35.3534	35.4787	36.8626	36.3808	35.0934	36.7622	36.6139	36.2554	37.1931	35.6838
OR51A7	NaN	35.8452	35.4839	36.8893	NaN	36.7111	35.7018	36.597	NaN	35.3534	37.6393	36.4568	35.0348	35.2896	35.7466	34.5673	35.2072	35.2922	NaN	NaN	35.6696	36.5871
OR51M1	29.8376	30.2949	30.8124	30.7896	30.3436	29.0604	29.7793	29.4804	29.4878	30.4171	29.1456	29.4096	30.4939	28.1777	30.3188	29.5686	29.4221	30.2182	30.3305	30.0313	30.7731	30.5656
OR52I1	30.71	32.3926	31.708	32.069	31.2247	29.9877	29.4776	29.8891	29.7925	30.0677	29.7197	30.0338	30.0302	29.8089	29.5597	30.6137	30.2171	30.2152	30.607	31.1391	31.2673	30.0599
OR56B1	30.6352	31.381	31.4726	31.3226	31.1674	30.4767	29.2881	29.5909	30.3207	30.8245	29.9136	29.8959	30.2172	29.873	28.7431	30.052	29.1174	30.282	30.3165	30.1303	29.2572	29.1957
OR5C1	31.0932	31.9217	31.5026	31.4872	29.3773	29.6563	30.0791	30.0069	29.1761	29.5524	29.5596	29.6651	29.8476	29.8266	30.1393	30.1494	28.4655	29.6849	29.5738	30.987	30.1289	29.8023
OR5K4	34.4688	33.9461	33.484	36.504	33.6485	33.7227	35.0991	30.9961	33.3865	32.5047	32.6923	33.1647	33.6349	31.4966	32.518	30.7948	30.4563	33.3553	31.3599	31.9481	30.9399	32.8192
OR6A2	32.986	33.6628	32.9641	34.1637	34.9011	32.5522	31.9616	30.8664	32.5221	33.368	33.2598	32.0284	35.5127	31.9046	31.8008	34.3199	30.3894	32.1001	30.8558	34.4455	33.2551	34.9063
OR6J1	36.5143	35.2807	34.307	34.9321	33.5784	32.8177	33.1216	32.4	32.531	33.0381	33.1815	32.9778	33.1009	33.3796	34.4884	33.973	32.8644	33.547	33.1852	35.9391	34.4216	33.4468
OR7A5	33.5485	34.9961	35.6091	35.3516	33.1544	34.9378	31.7978	32.4322	29.9356	30.8599	32.7391	33.7439	31.5356	32.3902	31.0848	34.0516	33.7921	32.8192	35.6671	32.0892	35.2101	32.1851
OR8D2	35.5348	34.8785	34.0898	35.5258	33.9865	NaN	36.459	36.4814	35.5809	32.7736	34.9525	33.0448	34.0501	NaN	32.7504	34.8382	36.503	NaN	NaN	NaN	NaN	32.6604
OR9G4	36.4361	NaN	38.1862	NaN	36.2374	NaN	36.6123	36.363	36.6297	NaN	NaN	36.2167	NaN	NaN	36.4718	36.2667	39.6631	35.2767	NaN	NaN	36.9898	NaN
Housekeeping Genes Geom Mean Cq	21.3993	21.324	21.455	22.3054	21.2004	20.5189	19.6762	19.7826	20.5384	20.8234	20.907	21.1211	21.3037	20.5558	20.2338	20.5594	20.049	21.3914	21.1964	21.6003	21.1949	20.836

## Sheet: Delta Ct
	Control_1	Control_2	Control_3	Control_4	Failing_1	Failing_2	Failing_3	Failing_4	Failing_5	Failing_6	Failing_7	Failing_8	Failing_9	Failing_10	Failing_11	Failing_12	Failing_13	Failing_14	Failing_15	Failing_16	Failing_17	Failing_18
OR10A2	11.5262	11.4114	10.7627	10.5252	11.0177	10.8339	11.5758	10.464	11.1698	12.133	11.6299	10.16	12.0401	11.3776	11.0109	12.8192	10.4108	10.3218	8.69397	11.5853	11.8255	11.7463
OR10H1	14.7318	15.5538	13.3289	16.7976	14.931	17.188	16.3822	#VALUE!	17.8828	13.6447	15.2737	13.3723	14.9634	12.8272	14.8893	14.2859	14.6553	14.038	15.1678	14.4777	17.0646	17.6552
OR10W1	9.39584	12.532	11.2038	11.46	11.8604	14.168	11.4689	11.6278	13.6128	10.4621	12.2772	12.6701	11.5194	10.8283	10.4678	11.8147	13.0193	9.84945	12.4675	11.4418	12.2607	11.2111
OR13C8	#VALUE!	#VALUE!	13.8743	#VALUE!	14.0949	15.9836	14.8425	14.3671	12.829	#VALUE!	14.6573	15.1906	#VALUE!	14.9349	15.2796	15.773	13.3666	13.6266	15.174	13.2632	13.8802	13.5286
OR1C1	11.6516	#VALUE!	13.9215	13.5053	11.5204	13.8398	13.5846	16.5797	12.9534	16.0865	12.5807	15.9571	#VALUE!	12.0095	13.3927	12.7539	12.5731	12.7429	13.1987	12.9384	15.2706	13.4989
OR1N1	11.9775	#VALUE!	12.5962	14.0557	15.193	13.1072	11.1158	13.2755	14.1512	12.0825	13.5212	12.391	10.1419	13.5941	13.4778	14.9607	11.0047	14.4981	12.1875	13.7716	11.7065	14.5224
OR2AG2	12.7001	11.856	11.477	12.7653	11.1887	11.8248	12.3256	10.8461	11.3456	10.9638	11.9575	10.1669	11.7752	11.3819	11.3723	12.4809	10.4636	10.9987	9.39516	11.9146	11.4438	13.1721
OR2G3	13.6785	#VALUE!	#VALUE!	#VALUE!	#VALUE!	#VALUE!	#VALUE!	#VALUE!	14.4899	#VALUE!	15.6451	14.5827	#VALUE!	13.9815	16.351	#VALUE!	#VALUE!	15.2031	15.2829	#VALUE!	#VALUE!	#VALUE!
OR2M5	#VALUE!	#VALUE!	#VALUE!	#VALUE!	#VALUE!	#VALUE!	#VALUE!	#VALUE!	#VALUE!	15.1138	14.9458	#VALUE!	#VALUE!	#VALUE!	17.4237	16.3209	17.0841	15.6231	14.7346	#VALUE!	#VALUE!	#VALUE!
OR2T6	#VALUE!	#VALUE!	#VALUE!	#VALUE!	15.208	#VALUE!	#VALUE!	#VALUE!	#VALUE!	#VALUE!	#VALUE!	#VALUE!	#VALUE!	16.0688	16.3438	#VALUE!	15.1501	#VALUE!	#VALUE!	#VALUE!	15.1948	#VALUE!
OR4C11	17.6027	17.2197	16.9055	16.4644	15.2712	16.9955	19.4409	17.9643	#VALUE!	#VALUE!	16.0298	#VALUE!	#VALUE!	#VALUE!	#VALUE!	#VALUE!	17.099	14.7095	#VALUE!	#VALUE!	#VALUE!	#VALUE!
OR4E2	15.0898	#VALUE!	#VALUE!	#VALUE!	14.0469	#VALUE!	#VALUE!	16.6589	15.9163	#VALUE!	15.5145	#VALUE!	#VALUE!	#VALUE!	#VALUE!	15.9613	16.4901	#VALUE!	#VALUE!	#VALUE!	15.1005	15.4389
OR4K5	#VALUE!	#VALUE!	#VALUE!	#VALUE!	#VALUE!	16.0058	#VALUE!	#VALUE!	16.0405	17.1181	#VALUE!	#VALUE!	#VALUE!	#VALUE!	#VALUE!	#VALUE!	#VALUE!	#VALUE!	#VALUE!	#VALUE!	#VALUE!	#VALUE!
OR51B2	8.69025	9.79496	9.19027	9.02714	10.4034	9.76077	11.4593	10.9111	9.79928	10.2486	9.36692	9.52354	9.99345	8.5147	10.511	10.1437	10.282	9.93528	9.63818	9.50358	10.1448	10.192
OR51Q1	7.76299	8.70571	8.46335	7.83663	8.72052	8.19138	10.3403	9.34567	8.57772	9.05251	7.98001	7.91414	8.82795	7.47345	9.44152	8.8036	9.1139	8.49477	8.23505	7.72019	8.85623	9.14646
OR52I2	13.5917	15.3467	15.0641	14.2549	12.1539	12.3079	12.1799	12.6521	12.9726	11.138	12.0238	12.167	11.7799	11.1981	11.7425	13.7633	13.4097	11.8912	11.5354	12.3526	15.3115	12.8464
OR56B4	12.3682	9.86706	11.0495	9.36085	12.3049	11.4701	12.5466	10.7634	12.0456	12.4692	11.9568	12.7088	11.6946	11.8072	9.88389	13.1625	12.8276	11.4394	12.4871	12.6064	11.9939	12.4433
OR5D13	#VALUE!	#VALUE!	#VALUE!	#VALUE!	#VALUE!	#VALUE!	#VALUE!	#VALUE!	#VALUE!	#VALUE!	#VALUE!	#VALUE!	#VALUE!	#VALUE!	16.2893	14.6666	#VALUE!	#VALUE!	#VALUE!	#VALUE!	16.0487	#VALUE!
OR5L1	#VALUE!	#VALUE!	#VALUE!	#VALUE!	#VALUE!	15.5893	#VALUE!	#VALUE!	#VALUE!	#VALUE!	13.4714	14.904	#VALUE!	#VALUE!	#VALUE!	15.4715	16.2304	#VALUE!	#VALUE!	#VALUE!	14.7864	#VALUE!
OR6B1	10.0456	13.5347	14.2415	13.0225	10.0732	10.4479	19.0137	12.5724	10.7488	15.1737	13.356	13.0474	15.6175	10.062	13.9281	14.3521	10.4957	14.5936	13.0864	14.2349	14.5762	10.8952
OR6K2	#VALUE!	15.3988	#VALUE!	#VALUE!	#VALUE!	#VALUE!	17.1046	16.8565	#VALUE!	14.8677	15.8453	#VALUE!	15.2566	16.2417	15.779	#VALUE!	#VALUE!	15.489	#VALUE!	#VALUE!	13.7955	#VALUE!
OR7C1	9.59331	10.5405	10.0815	10.9081	9.59083	11.4924	10.8485	11.3878	7.68259	8.75864	10.2117	9.50011	8.62822	9.43247	9.01702	11.8503	11.8753	9.51699	11.5273	8.71953	11.0305	9.7641
OR8D4	13.0609	14.1626	11.9212	15.7221	14.7179	13.8006	17.4948	16.3449	14.8362	16.1822	13.5668	13.7478	13.9898	13.1488	16.3354	14.7753	16.3103	14.0646	11.8989	#VALUE!	13.6679	14.5274
OR9I1	12.1985	14.1072	13.9218	15.1461	12.8629	14.0958	14.7728	14.3111	14.3562	14.215	12.4894	13.5293	14.305	14.456	13.1196	13.7628	14.22	12.8748	13.323	13.7068	13.2298	13.7133
OR10A3	#VALUE!	17.2182	17.4205	#VALUE!	14.7078	#VALUE!	#VALUE!	#VALUE!	16.461	16.1851	#VALUE!	14.741	#VALUE!	#VALUE!	#VALUE!	#VALUE!	17.2253	#VALUE!	#VALUE!	#VALUE!	#VALUE!	#VALUE!
OR10H2	#VALUE!	#VALUE!	#VALUE!	13.0127	#VALUE!	#VALUE!	16.0848	#VALUE!	13.2197	15.8694	13.5607	#VALUE!	15.0497	14.7312	#VALUE!	14.4437	15.9638	12.9003	#VALUE!	#VALUE!	#VALUE!	14.5431
OR10X1	#VALUE!	#VALUE!	#VALUE!	#VALUE!	16.1461	16.4781	17.4173	#VALUE!	#VALUE!	17.2063	15.6722	#VALUE!	16.7891	#VALUE!	17.1593	16.3987	#VALUE!	#VALUE!	#VALUE!	#VALUE!	16.3693	#VALUE!
OR13C9	15.5773	14.3168	14.355	#VALUE!	14.0746	12.8236	13.4259	13.5754	12.708	12.4817	12.2852	12.0311	13.3961	12.7137	12.9936	13.5833	12.2479	12.9744	13.6188	14.1856	13.1063	13.0505
OR1D2	13.976	16.7232	12.4855	13.1901	13.5066	12.9442	15.1428	16.4269	13.7852	12.6461	11.5791	13.0143	12.6016	12.3061	14.0286	13.2774	13.4099	11.0798	12.1777	10.6426	11.7639	13.8884
OR1N2	11.7292	#VALUE!	12.8791	12.9458	13.4106	13.1699	11.8404	13.4058	13.7706	12.397	12.3251	12.5302	11.6654	13.087	13.8181	13.201	11.0444	12.3897	12.0395	13.9615	12.1425	13.0784
OR2AJ1	15.3321	#VALUE!	#VALUE!	#VALUE!	15.5736	14.1275	18.3184	15.1593	15.5626	#VALUE!	14.44	#VALUE!	14.2656	16.6154	15.7791	15.824	14.9188	#VALUE!	#VALUE!	#VALUE!	15.5902	#VALUE!
OR2G6	#VALUE!	#VALUE!	#VALUE!	#VALUE!	#VALUE!	15.7963	#VALUE!	16.0858	#VALUE!	14.1967	15.9853	15.3998	15.4825	#VALUE!	#VALUE!	16.7939	17.2857	#VALUE!	#VALUE!	13.6111	16.1814	#VALUE!
OR2M7	#VALUE!	#VALUE!	#VALUE!	#VALUE!	#VALUE!	#VALUE!	#VALUE!	#VALUE!	#VALUE!	#VALUE!	#VALUE!	#VALUE!	#VALUE!	#VALUE!	#VALUE!	#VALUE!	15.1264	15.7325	#VALUE!	#VALUE!	#VALUE!	#VALUE!
OR2T8	13.4487	16.5249	16.7433	14.1012	14.1606	15.9614	14.1318	14.6979	15.9777	14.4033	14.2445	14.0888	16.5602	14.3226	14.3411	15.355	13.638	13.1472	15.2301	15.7076	16.6568	14.805
OR4C12	14.5514	14.5533	13.3308	12.2933	15.679	16.5994	15.6996	#VALUE!	15.5953	14.5219	15.962	15.1912	17.3697	15.9191	14.7629	16.2132	19.4416	15.7014	15.2212	15.3409	14.675	#VALUE!
OR4F15	13.379	14.1638	14.0897	12.6777	14.0995	14.3081	14.5387	15.6372	15.2055	14.4811	14.4503	14.2811	#VALUE!	#VALUE!	14.7118	#VALUE!	14.28	15.2119	#VALUE!	#VALUE!	14.233	14.5388
OR4L1	#VALUE!	#VALUE!	15.5008	17.1987	#VALUE!	15.1145	#VALUE!	#VALUE!	#VALUE!	16.8723	14.5722	#VALUE!	15.7281	#VALUE!	16.3734	16.854	16.2721	#VALUE!	#VALUE!	#VALUE!	14.1785	16.2517
OR51B4	8.5887	10.2346	10.0483	9.79644	10.765	9.80933	11.5753	10.9979	9.97432	10.8231	9.73127	9.90368	10.443	8.98607	11.2737	10.5295	10.5086	10.6379	10.1914	9.73109	11.0685	10.5211
OR51S1	15.3609	13.7013	11.1179	13.4217	13.8396	14.6831	17.1331	15.361	14.4343	14.4558	13.0947	14.012	13.8812	12.8884	13.6319	15.6692	17.1048	12.933	14.6288	14.2799	12.2656	13.4719
OR52J3	14.9077	#VALUE!	15.9303	15.7145	14.5736	16.6338	16.377	18.4595	#VALUE!	15.9365	14.7629	#VALUE!	#VALUE!	#VALUE!	#VALUE!	#VALUE!	#VALUE!	#VALUE!	16.4723	16.375	18.2309	14.7404
OR5A1	#VALUE!	#VALUE!	15.1709	#VALUE!	#VALUE!	#VALUE!	15.5533	#VALUE!	#VALUE!	#VALUE!	#VALUE!	#VALUE!	14.3939	#VALUE!	16.6339	16.2838	17.0266	15.4285	#VALUE!	#VALUE!	#VALUE!	#VALUE!
OR5D14	#VALUE!	#VALUE!	17.2738	#VALUE!	#VALUE!	#VALUE!	#VALUE!	#VALUE!	#VALUE!	15.635	16.0148	#VALUE!	#VALUE!	#VALUE!	17.8478	#VALUE!	#VALUE!	15.1458	#VALUE!	#VALUE!	#VALUE!	#VALUE!
OR5L2	#VALUE!	#VALUE!	#VALUE!	#VALUE!	17.3902	#VALUE!	20.0274	#VALUE!	16.0397	14.2467	16.4922	#VALUE!	18.5499	#VALUE!	16.3262	19.2348	#VALUE!	15.8269	#VALUE!	#VALUE!	#VALUE!	#VALUE!
OR6B2	13.6946	14.2589	14.9012	16.7074	12.8541	14.5274	15.3715	15.7484	13.6631	13.9317	13.1811	13.9987	12.545	13.2289	17.2958	13.0845	13.4236	14.1169	12.3099	15.5604	13.9597	13.3561
OR6K3	12.4771	14.0051	18.3503	13.9383	12.554	15.6752	14.3215	14.5775	14.2123	13.1448	12.7152	14.949	#VALUE!	14.972	14.8154	14.4735	17.7059	13.9628	#VALUE!	13.4773	12.9438	16.3334
OR7C2	#VALUE!	#VALUE!	#VALUE!	#VALUE!	#VALUE!	15.8818	#VALUE!	#VALUE!	16.2751	#VALUE!	#VALUE!	#VALUE!	#VALUE!	#VALUE!	#VALUE!	#VALUE!	#VALUE!	#VALUE!	16.6229	#VALUE!	#VALUE!	#VALUE!
OR8H1	#VALUE!	#VALUE!	#VALUE!	#VALUE!	15.0602	#VALUE!	#VALUE!	#VALUE!	#VALUE!	#VALUE!	#VALUE!	#VALUE!	#VALUE!	#VALUE!	#VALUE!	15.0134	#VALUE!	#VALUE!	15.1767	#VALUE!	#VALUE!	#VALUE!
OR9K2	#VALUE!	#VALUE!	#VALUE!	#VALUE!	#VALUE!	#VALUE!	#VALUE!	16.6724	15.4508	16.2457	#VALUE!	#VALUE!	#VALUE!	#VALUE!	#VALUE!	15.3041	15.5333	#VALUE!	14.6813	#VALUE!	13.7387	16.1623
OR10A4	11.5531	12.383	10.9742	11.1348	11.994	11.9064	12.0484	10.8464	11.5191	12.2395	12.1279	11.388	12.5023	11.9752	11.4959	12.7086	10.3093	11.0881	9.00929	12.0156	11.3037	11.513
OR10H3	15.1344	#VALUE!	#VALUE!	#VALUE!	#VALUE!	#VALUE!	#VALUE!	16.7722	16.0573	#VALUE!	#VALUE!	#VALUE!	#VALUE!	#VALUE!	#VALUE!	16.15	17.0562	#VALUE!	15.9607	#VALUE!	#VALUE!	#VALUE!
OR10Z1	#VALUE!	#VALUE!	#VALUE!	#VALUE!	14.9138	16.7933	#VALUE!	#VALUE!	16.742	15.5165	14.6648	13.9559	#VALUE!	15.8474	16.0232	14.7439	#VALUE!	#VALUE!	15.1064	#VALUE!	13.8521	#VALUE!
OR13D1	9.76656	10.0993	10.9624	9.77181	10.8875	10.6802	11.0007	11.5448	10.538	10.1305	10.9135	10.7794	10.713	10.1603	10.3976	11.302	12.33	10.1586	10.9806	10.6867	11.3788	11.6622
OR1E1	11.1469	14.7447	13.7951	12.7365	12.8365	11.2643	15.0404	16.0516	9.12426	10.8267	9.11336	8.86126	10.2253	10.1433	10.5677	12.5938	13.4422	13.9152	13.6977	12.7723	12.5671	13.4151
OR1Q1	10.5576	12.2927	10.8409	11.2634	11.1011	11.7385	10.844	11.903	10.9755	10.8943	10.8037	10.9093	10.1472	11.2478	12.2896	11.6365	9.72123	10.1795	10.789	12.0993	10.7063	11.0229
OR2AK2	14.3776	13.3992	14.6943	#VALUE!	12.4465	11.325	14.0725	15.4645	12.3511	12.7279	12.2182	14.1591	13.1477	13.1699	12.7901	12.7411	11.9002	12.2553	10.904	14.6087	14.933	12.7655
OR2H1	15.7402	15.9828	13.65	14.5641	13.4944	12.9042	14.907	14.8753	12.5254	14.0824	13.2257	12.8595	12.7207	13.8415	14.2855	12.5051	14.9828	13.8578	13.2334	15.6304	10.9503	14.6032
OR2S2	6.04053	7.56093	7.27293	6.17676	6.95504	8.50787	8.24594	8.57509	6.10199	7.13161	5.74627	6.55543	7.09201	6.31803	7.20092	8.5604	7.58848	6.24096	7.8099	6.61928	7.70243	6.56954
OR2V1	#VALUE!	#VALUE!	#VALUE!	#VALUE!	#VALUE!	#VALUE!	16.0979	15.9306	14.535	#VALUE!	14.1483	#VALUE!	#VALUE!	16.2658	#VALUE!	#VALUE!	16.9786	15.3406	#VALUE!	#VALUE!	14.3462	#VALUE!
OR4C13	13.7781	14.5558	15.0834	12.7635	13.8856	16.1115	16.9985	15.8832	14.2232	14.8606	13.6508	15.4744	#VALUE!	14.2076	14.1124	13.0888	16.8308	14.2574	13.9058	15.1061	13.2772	14.6602
OR4F16	7.35036	8.89731	8.6967	8.08979	8.29988	7.87579	9.4862	8.01212	8.01227	7.36143	8.08416	7.86771	10.439	8.50349	7.84646	7.50562	6.71484	7.59911	7.82926	8.63983	8.37764	7.81244
OR4M1	#VALUE!	#VALUE!	15.8073	#VALUE!	#VALUE!	18.5416	#VALUE!	#VALUE!	16.3581	16.1674	#VALUE!	#VALUE!	15.5159	16.3535	16.6722	#VALUE!	#VALUE!	#VALUE!	#VALUE!	#VALUE!	15.672	#VALUE!
OR51B5	9.03705	9.74593	9.65102	9.15614	10.5408	9.79875	11.4455	10.5616	9.75976	9.96062	9.57573	9.96944	10.3639	8.54487	10.8903	10.1852	10.0495	9.69315	10.2189	9.4516	10.6089	10.5848
OR51T1	13.5169	14.2044	14.4302	13.861	14.906	14.8679	16.3366	15.5963	14.1451	16.161	14.0326	14.0932	15.4964	14.518	16.8147	13.8434	14.8778	#VALUE!	14.2318	14.6804	13.0413	#VALUE!
OR52K1	13.5682	15.7056	14.4547	14.6513	16.0418	11.8135	11.1167	12.2161	13.5453	12.1001	11.8826	12.8975	13.6203	12.2595	12.4589	13.7301	14.9162	12.2922	14.926	#VALUE!	14.0953	13.7209
OR5A2	#VALUE!	15.7967	#VALUE!	#VALUE!	#VALUE!	#VALUE!	15.986	16.6046	#VALUE!	#VALUE!	15.0312	16.9824	15.4745	15.8489	15.8056	15.6651	16.0017	17.9832	15.8752	#VALUE!	18.06	#VALUE!
OR5D16	#VALUE!	#VALUE!	#VALUE!	#VALUE!	#VALUE!	#VALUE!	#VALUE!	#VALUE!	#VALUE!	#VALUE!	15.7904	#VALUE!	#VALUE!	#VALUE!	#VALUE!	#VALUE!	#VALUE!	#VALUE!	#VALUE!	#VALUE!	#VALUE!	#VALUE!
OR5M1	#VALUE!	#VALUE!	#VALUE!	17.2131	15.3244	#VALUE!	17.0779	#VALUE!	#VALUE!	#VALUE!	14.799	#VALUE!	14.1965	#VALUE!	16.7162	#VALUE!	#VALUE!	#VALUE!	15.3938	#VALUE!	14.5278	#VALUE!
OR6B3	15.2309	14.0394	15.4	14.2728	13.8536	15.2878	16.2416	15.0241	15.7771	12.6262	14.705	17.0614	13.8349	13.472	15.1967	13.1083	13.5655	14.9898	13.6763	16.0437	14.464	15.9057
OR6K6	16.0275	#VALUE!	15.0186	13.3743	#VALUE!	#VALUE!	16.8775	16.7385	15.1969	16.6832	15.953	15.5625	#VALUE!	15.5128	16.5872	13.5413	#VALUE!	15.286	14.2808	15.1478	13.1217	13.8976
OR7D2	8.65926	14.5871	13.6986	#VALUE!	13.8516	12.5926	14.0915	13.4327	12.6698	12.7711	12.559	8.20339	12.745	13.2452	8.79485	15.1758	13.5162	12.8906	12.89	8.25102	15.3733	14.3721
OR8H2	#VALUE!	#VALUE!	#VALUE!	#VALUE!	13.2063	#VALUE!	#VALUE!	#VALUE!	#VALUE!	15.3423	14.5523	#VALUE!	#VALUE!	15.6675	#VALUE!	13.4894	17.9807	#VALUE!	#VALUE!	#VALUE!	15.3018	#VALUE!
OR9Q1	#VALUE!	#VALUE!	#VALUE!	#VALUE!	#VALUE!	#VALUE!	#VALUE!	19.9485	#VALUE!	#VALUE!	#VALUE!	#VALUE!	#VALUE!	#VALUE!	#VALUE!	#VALUE!	#VALUE!	#VALUE!	#VALUE!	#VALUE!	#VALUE!	18.7846
OR10A5	11.1936	11.1112	10.3308	10.4216	11.8162	11.4959	11.6435	9.99384	11.046	11.7273	11.2059	10.3537	12.0937	10.687	10.9965	12.464	10.2027	9.88823	8.92279	11.977	11.2065	12.3085
OR10H4	#VALUE!	18.6583	#VALUE!	#VALUE!	#VALUE!	#VALUE!	#VALUE!	#VALUE!	#VALUE!	#VALUE!	#VALUE!	#VALUE!	#VALUE!	#VALUE!	#VALUE!	#VALUE!	#VALUE!	15.6354	#VALUE!	#VALUE!	14.4988	#VALUE!
OR11A1	15.0012	#VALUE!	14.5964	#VALUE!	#VALUE!	15.8624	16.3772	#VALUE!	15.9185	15.689	14.4897	15.2245	#VALUE!	15.9765	#VALUE!	14.2951	15.0455	15.1068	#VALUE!	13.3512	15.5523	14.9163
OR13F1	16.0581	#VALUE!	#VALUE!	13.4594	14.6867	12.9088	13.8518	14.7933	12.8536	14.0279	13.0672	12.5178	12.9909	14.0482	13.835	12.9454	14.6562	12.7222	12.5153	15.056	14.5773	12.6432
OR1E2	10.0176	13.1169	13.0527	11.8668	12.6174	10.1718	14.4109	12.7812	8.34568	10.731	9.00983	9.21673	10.2497	9.11924	10.9087	13.4116	12.6655	13.8521	14.8771	11.8654	11.5166	11.7829
OR1S1	14.9965	16.2508	#VALUE!	14.0817	13.3142	15.5326	15.3101	13.1149	14.9307	15.3224	12.6889	13.4549	14.0191	14.0912	13.7921	14.3325	15.4629	12.9702	15.5505	13.8921	13.3328	15.0391
OR2AP1	10.0022	9.43982	10.0522	8.81859	12.1947	12.2575	15.9311	15.8005	10.657	13.0516	12.872	12.1635	13.021	12.5297	9.91172	13.1146	13.3144	10.6951	13.8105	13.4668	14.1376	11.987
OR2H2	8.98287	9.41799	9.35731	8.87481	8.84533	8.41227	9.84471	9.63786	8.07402	10.0187	9.85585	9.03181	8.46732	9.50795	9.96476	8.60783	9.49159	9.20522	9.47907	9.80868	7.14505	9.7163
OR2T1	#VALUE!	#VALUE!	#VALUE!	#VALUE!	15.0401	#VALUE!	#VALUE!	#VALUE!	#VALUE!	#VALUE!	14.6057	#VALUE!	14.9992	#VALUE!	#VALUE!	15.7952	#VALUE!	#VALUE!	#VALUE!	#VALUE!	15.0933	#VALUE!
OR2V2	#VALUE!	14.4977	#VALUE!	#VALUE!	15.4392	#VALUE!	#VALUE!	16.9469	14.2036	#VALUE!	15.8057	13.4562	#VALUE!	#VALUE!	16.3986	#VALUE!	#VALUE!	#VALUE!	14.4693	#VALUE!	#VALUE!	15.8596
OR4C15	#VALUE!	#VALUE!	#VALUE!	#VALUE!	15.2777	#VALUE!	#VALUE!	#VALUE!	15.0295	#VALUE!	15.6024	#VALUE!	#VALUE!	#VALUE!	#VALUE!	13.9579	#VALUE!	#VALUE!	#VALUE!	14.8429	14.2337	#VALUE!
OR4F17	13.1701	14.596	14.1614	13.5061	12.7431	#VALUE!	12.8811	16.054	14.3619	13.3549	12.6946	13.9801	14.4453	14.6923	8.24608	12.1524	15.2585	14.5337	14.537	14.3274	12.1242	13.6844
OR4M2	9.85803	14.7942	#VALUE!	#VALUE!	#VALUE!	15.9863	#VALUE!	#VALUE!	12.643	#VALUE!	#VALUE!	#VALUE!	#VALUE!	15.7456	14.1494	14.1288	13.7752	13.0947	15.1449	14.5323	#VALUE!	14.3085
OR51B6	8.82366	10.0516	9.65764	8.98829	10.1946	9.48294	11.6834	10.8335	9.94385	10.9684	9.3688	9.34856	9.88777	8.53018	10.9674	9.94604	9.96434	9.87042	9.51188	9.2072	10.2094	10.5638
OR51V1	#VALUE!	#VALUE!	#VALUE!	15.2348	16.4443	#VALUE!	18.9898	#VALUE!	#VALUE!	16.7481	15.5633	#VALUE!	16.0988	17.0192	16.2835	16.9794	#VALUE!	#VALUE!	16.3061	#VALUE!	14.1435	#VALUE!
OR52K2	12.6242	12.9116	13.7614	11.8427	13.309	10.9219	11.4062	11.6636	13.8875	10.6407	11.3121	12.1223	12.2844	11.1549	11.8487	12.04	13.687	11.2786	13.3996	12.9549	12.8233	11.5678
OR5AC2	#VALUE!	#VALUE!	#VALUE!	#VALUE!	#VALUE!	16.848	#VALUE!	#VALUE!	16.9192	#VALUE!	16.6477	#VALUE!	16.056	17.0864	17.3344	#VALUE!	16.8895	#VALUE!	#VALUE!	#VALUE!	16.1232	#VALUE!
OR5D18	#VALUE!	#VALUE!	#VALUE!	#VALUE!	16.6716	#VALUE!	16.763	#VALUE!	#VALUE!	#VALUE!	13.2652	15.9352	#VALUE!	#VALUE!	15.5194	15.3165	#VALUE!	#VALUE!	#VALUE!	#VALUE!	13.7632	15.5044
OR5M10	#VALUE!	#VALUE!	#VALUE!	#VALUE!	13.5535	19.1978	#VALUE!	18.1762	#VALUE!	14.7223	15.5739	#VALUE!	15.0939	#VALUE!	16.6837	15.874	#VALUE!	13.6796	14.2277	15.0469	14.2232	15.6457
OR6C1	#VALUE!	#VALUE!	15.4666	#VALUE!	15.3332	14.695	16.9215	16.7626	15.6075	19.1339	14.2675	14.6095	15.3257	#VALUE!	15.8548	14.2103	15.3271	15.8473	#VALUE!	#VALUE!	14.7414	16.148
OR6M1	13.2575	#VALUE!	12.7084	12.0997	12.9098	12.256	#VALUE!	16.5889	14.1031	13.8176	13.6809	13.329	13.7382	13.7011	13.6256	13.7784	13.461	13.9825	11.5263	15.1938	12.5656	14.7122
OR7D4	#VALUE!	15.5018	#VALUE!	14.6456	14.8917	14.8172	#VALUE!	16.4497	16.7556	15.4236	15.4605	18.007	#VALUE!	16.2366	#VALUE!	15.5909	16.5255	13.4353	#VALUE!	14.3426	14.9402	#VALUE!
OR8H3	#VALUE!	#VALUE!	#VALUE!	#VALUE!	#VALUE!	16.1652	#VALUE!	#VALUE!	16.5219	#VALUE!	15.9746	#VALUE!	#VALUE!	#VALUE!	#VALUE!	16.7039	#VALUE!	#VALUE!	15.7141	#VALUE!	13.9935	15.9164
OR9Q2	11.6384	14.8354	14.1656	13.4109	13.7086	15.0854	14.1099	14.2033	13.6566	13.2433	12.3764	14.0497	13.4123	13.6457	12.3064	13.5223	14.7534	12.1593	14.6505	12.7446	11.7747	12.8924
OR10A6	#VALUE!	#VALUE!	15.3856	#VALUE!	#VALUE!	15.615	16.7741	#VALUE!	#VALUE!	#VALUE!	15.5024	#VALUE!	#VALUE!	#VALUE!	#VALUE!	16.4633	15.0658	#VALUE!	#VALUE!	#VALUE!	#VALUE!	#VALUE!
OR10H5	14.9827	14.3212	14.8707	13.0621	16.8464	#VALUE!	16.7048	14.983	14.4561	#VALUE!	14.029	#VALUE!	#VALUE!	15.9421	15.3885	13.7623	14.202	15.1245	18.2262	14.7274	15.0732	#VALUE!
OR11G2	#VALUE!	15.5356	#VALUE!	#VALUE!	#VALUE!	15.2359	#VALUE!	#VALUE!	#VALUE!	#VALUE!	15.9169	18.3651	15.4093	#VALUE!	16.5927	#VALUE!	14.3224	#VALUE!	#VALUE!	#VALUE!	13.9187	#VALUE!
OR13G1	10.6492	14.6161	12.9192	12.0577	10.84	10.7733	12.3382	13.8621	11.7604	12.1505	10.795	12.3085	12.2953	11.061	12.6166	10.6548	11.5277	11.1625	12.3397	12.6804	12.7701	11.2499
OR1F1	14.1188	#VALUE!	#VALUE!	#VALUE!	15.2018	13.1681	14.0738	16.7368	#VALUE!	13.8254	13.3841	13.2918	15.1275	13.7613	16.3488	13.5862	15.3792	14.2748	14.3451	13.3681	#VALUE!	15.6235
OR1S2	17.2084	15.0357	#VALUE!	13.0121	13.8578	13.9394	14.9344	14.5646	15.6369	14.3573	12.5453	15.1006	#VALUE!	13.0522	13.0092	14.4614	15.3659	13.6598	14.5426	14.5585	14.7225	17.2383
OR2AT4	13.6813	13.7356	13.6546	12.9787	12.3714	11.2839	13.6848	13.2137	11.256	12.1817	11.67	12.1017	12.4602	12.9953	12.8726	12.9423	13.3184	13.0208	12.2862	12.2297	12.0864	12.4978
OR2J1	#VALUE!	#VALUE!	#VALUE!	#VALUE!	#VALUE!	#VALUE!	#VALUE!	#VALUE!	15.8986	16.0891	#VALUE!	#VALUE!	#VALUE!	16.1512	19.2175	16.0634	16.7277	15.3528	15.4413	#VALUE!	15.5075	#VALUE!
OR2T10	#VALUE!	#VALUE!	#VALUE!	#VALUE!	#VALUE!	15.9968	#VALUE!	#VALUE!	#VALUE!	15.6202	14.6471	#VALUE!	#VALUE!	#VALUE!	16.2918	#VALUE!	#VALUE!	15.2024	15.3256	#VALUE!	15.6285	#VALUE!
OR2W1	15.0502	#VALUE!	#VALUE!	14.177	14.1992	#VALUE!	16.819	#VALUE!	14.2846	14.1583	15.4389	#VALUE!	13.4624	15.8115	#VALUE!	15.7182	#VALUE!	15.0477	13.583	14.5907	#VALUE!	16.3923
OR4C16	#VALUE!	#VALUE!	#VALUE!	#VALUE!	#VALUE!	#VALUE!	#VALUE!	#VALUE!	#VALUE!	#VALUE!	#VALUE!	#VALUE!	#VALUE!	#VALUE!	#VALUE!	16.1242	#VALUE!	#VALUE!	#VALUE!	#VALUE!	14.6485	16.1028
OR4F21	6.73159	8.04983	7.90881	7.17669	7.38561	7.14466	8.96021	7.23386	7.12618	6.52184	7.08306	6.64696	8.86207	7.63116	7.52517	6.56938	6.00024	6.63727	6.60597	7.43889	7.46735	6.78724
OR4N2	#VALUE!	15.6673	#VALUE!	#VALUE!	#VALUE!	#VALUE!	16.6888	#VALUE!	#VALUE!	12.0948	15.4229	14.0871	#VALUE!	#VALUE!	#VALUE!	#VALUE!	#VALUE!	#VALUE!	15.0483	#VALUE!	14.9926	#VALUE!
OR51D1	14.3464	12.4963	13.098	12.2963	14.2782	16.0577	16.3675	16.8044	13.8247	12.3876	12.4936	14.4397	13.933	13.9639	14.9849	16.037	14.0086	12.7891	13.5046	13.233	14.3608	14.0925
OR52A1	#VALUE!	15.4812	#VALUE!	#VALUE!	#VALUE!	#VALUE!	#VALUE!	#VALUE!	16.3868	#VALUE!	15.6093	#VALUE!	#VALUE!	#VALUE!	16.3874	#VALUE!	#VALUE!	#VALUE!	#VALUE!	#VALUE!	15.2483	#VALUE!
OR52L1	10.2885	7.76079	8.84637	7.60529	10.8285	9.96915	11.0586	8.57893	10.0809	10.1723	10.2377	11.585	10.0283	9.32869	6.77225	11.4705	10.6568	8.85337	10.0316	11.0296	10.0323	11.651
OR5AK2	11.5576	11.2463	11.8867	10.6633	13.4141	14.9846	13.5825	14.9786	14.9312	12.3239	13.131	12.7899	#VALUE!	12.5762	14.1545	12.2526	12.5086	12.5775	15.1615	#VALUE!	13.0168	12.6157
OR5F1	#VALUE!	#VALUE!	#VALUE!	#VALUE!	#VALUE!	#VALUE!	#VALUE!	#VALUE!	#VALUE!	#VALUE!	#VALUE!	#VALUE!	#VALUE!	#VALUE!	#VALUE!	13.9705	#VALUE!	#VALUE!	#VALUE!	#VALUE!	#VALUE!	#VALUE!
OR5M11	15.3687	#VALUE!	#VALUE!	#VALUE!	#VALUE!	#VALUE!	#VALUE!	#VALUE!	16.5021	#VALUE!	14.4484	#VALUE!	#VALUE!	15.9836	#VALUE!	#VALUE!	#VALUE!	#VALUE!	#VALUE!	#VALUE!	#VALUE!	#VALUE!
OR6C2	10.8401	10.028	10.1128	9.2857	12.0307	12.8367	15.2561	17.1529	11.4667	12.9461	13.4925	11.73	13.5295	12.5096	10.5543	12.9128	12.9024	10.4424	13.3647	12.8808	12.9842	11.7662
OR6N1	#VALUE!	15.8639	14.0709	14.1595	13.2016	16.5857	16.7002	16.5019	#VALUE!	14.5278	13.265	14.1668	15.7775	14.1003	14.5982	15.2188	17.1591	14.3966	15.1233	#VALUE!	14.0218	15.2759
OR7E24	#VALUE!	#VALUE!	15.489	#VALUE!	17.2609	#VALUE!	19.0359	#VALUE!	#VALUE!	16.1699	16.2198	#VALUE!	#VALUE!	#VALUE!	18.5568	#VALUE!	17.6951	#VALUE!	#VALUE!	15.48	#VALUE!	11.0125
OR8I2	#VALUE!	#VALUE!	#VALUE!	#VALUE!	15.0943	#VALUE!	#VALUE!	#VALUE!	15.9508	#VALUE!	#VALUE!	#VALUE!	#VALUE!	#VALUE!	16.4388	15.8985	#VALUE!	#VALUE!	#VALUE!	#VALUE!	15.2287	#VALUE!
OR51E2	9.02803	9.58623	8.02578	8.03596	8.26474	9.06699	8.56213	8.38782	8.65504	9.1024	9.01371	8.55428	8.11349	8.12114	7.11546	9.86547	8.05017	7.90596	8.62839	8.75653	8.79537	9.06814
OR10A7	#VALUE!	#VALUE!	#VALUE!	#VALUE!	15.2772	#VALUE!	#VALUE!	#VALUE!	15.1929	15.8346	14.146	15.4097	15.2746	#VALUE!	16.4648	14.1302	16.7021	#VALUE!	#VALUE!	14.8276	14.2504	#VALUE!
OR10J1	15.3324	#VALUE!	#VALUE!	#VALUE!	15.409	13.9103	16.0406	#VALUE!	15.2344	13.0644	13.0968	13.0504	15.4122	13.4876	14.7597	14.5822	14.507	13.6495	13.3361	15.0546	12.0038	#VALUE!
OR11H1	14.8013	13.2823	13.0628	13.0568	11.8495	13.0754	12.3545	12.0484	12.4976	12.8177	11.4646	12.1517	14.2285	14.1446	13.3186	12.5704	11.4658	9.86905	10.3116	14.9227	11.8285	13.1217
OR13H1	#VALUE!	#VALUE!	13.9118	14.0857	#VALUE!	16.0205	16.3282	12.4595	#VALUE!	#VALUE!	#VALUE!	15.6901	#VALUE!	11.5365	12.8435	15.9359	15.0865	#VALUE!	11.9301	#VALUE!	15.1911	14.5437
OR1G1	12.8192	12.2958	11.6862	17.0669	13.7212	12.4281	15.7237	15.1469	12.2284	13.2243	11.3553	12.8481	12.4391	12.6555	12.8685	14.4533	12.5975	10.8016	12.0981	11.7381	12.0562	14.0849
OR2A1	5.79221	5.7333	5.32664	4.69151	5.03117	5.06603	6.6949	6.6659	4.5245	5.88335	5.25515	4.35609	4.59954	5.17951	5.06465	5.94451	5.05647	5.22809	4.96959	5.11233	5.37445	5.70539
OR2B11	13.3171	#VALUE!	13.7195	#VALUE!	12.0304	9.96012	11.9453	12.9483	10.5132	11.2762	10.7673	11.6097	10.0902	10.0102	11.7787	11.5625	11.0363	11.7305	11.1212	11.7962	13.0378	11.7051
OR2J2	12.185	13.7447	12.6347	12.8981	12.3772	13.0338	14.7531	13.7066	13.743	12.4398	12.3474	12.9143	12.0902	14.1428	14.1128	11.9584	13.9476	13.9822	12.5237	12.5188	11.5102	12.9572
OR2T11	#VALUE!	#VALUE!	#VALUE!	13.865	#VALUE!	16.0784	#VALUE!	15.1173	14.9059	#VALUE!	14.8536	15.2846	#VALUE!	15.7662	#VALUE!	16.1917	#VALUE!	#VALUE!	11.7017	15.1642	#VALUE!	#VALUE!
OR2W3	11.7095	11.9561	11.0146	11.7318	11.7737	11.5676	13.3338	13.6834	11.2588	12.0258	12.2763	12.5557	12.6343	11.6926	11.5896	8.24793	10.9935	12.0096	12.221	12.0383	12.3405	12.4253
OR4C3	8.09578	9.97907	8.58905	10.7491	12.6619	13.9225	13.2378	16.5119	13.0785	12.0556	13.7229	10.786	12.8092	11.6815	12.9484	13.0808	12.4682	12.669	14.9355	13.6023	13.3675	12.6666
OR4F29	7.31899	11.8522	11.6355	11.2695	8.06564	7.85626	9.68662	8.91079	7.88207	7.32743	7.673	7.32173	9.76431	8.60119	7.91744	7.20279	6.89917	7.59622	7.41651	8.26248	8.2851	7.60669
OR4N4	12.7671	14.2313	12.6298	14.0751	14.0028	16.085	15.9954	16.8024	14.214	14.0122	13.5162	#VALUE!	14.0077	15.9056	14.2636	14.9566	13.9516	13.6904	15.43	14.5899	13.9698	#VALUE!
OR51E1	4.33542	4.52055	4.42552	4.00846	6.84156	6.55404	6.33819	6.27913	5.47906	5.18928	5.26277	5.34509	6.04466	5.43165	6.69322	6.75168	6.65422	4.92089	6.18129	6.35959	6.45384	5.93227
OR52A5	#VALUE!	#VALUE!	#VALUE!	#VALUE!	#VALUE!	#VALUE!	17.2284	#VALUE!	15.6492	#VALUE!	15.761	#VALUE!	#VALUE!	#VALUE!	14.9673	16.1317	#VALUE!	15.5488	#VALUE!	#VALUE!	#VALUE!	#VALUE!
OR52M1	#VALUE!	15.5739	14.6308	14.5625	14.5146	15.3022	16.4316	16.1961	15.726	15.2152	15.3332	13.7168	14.068	13.9308	15.3374	14.4627	#VALUE!	#VALUE!	14.7506	16.3196	13.6637	15.1193
OR5AN1	15.5387	15.1226	14.8921	14.7109	15.8254	15.0292	16.1503	16.3257	15.0004	#VALUE!	12.6599	13.142	14.6945	15.6339	13.8301	14.3033	14.7766	14.5738	16.3772	14.4659	14.1359	14.3781
OR5H1	#VALUE!	#VALUE!	#VALUE!	#VALUE!	#VALUE!	#VALUE!	#VALUE!	15.8684	15.0279	15.728	#VALUE!	14.2969	#VALUE!	#VALUE!	#VALUE!	#VALUE!	16.4444	15.2924	#VALUE!	#VALUE!	14.2023	#VALUE!
OR5M3	#VALUE!	#VALUE!	#VALUE!	#VALUE!	15.4295	16.4285	15.8972	17.0061	#VALUE!	#VALUE!	14.6606	#VALUE!	#VALUE!	16.2693	#VALUE!	15.2417	#VALUE!	#VALUE!	#VALUE!	#VALUE!	14.3834	16.1363
OR6C3	#VALUE!	#VALUE!	15.0226	#VALUE!	#VALUE!	15.8418	17.2022	16.7095	16.1164	15.7096	13.8815	#VALUE!	#VALUE!	#VALUE!	19.0582	14.0703	15.6584	15.111	#VALUE!	#VALUE!	13.752	15.613
OR6N2	#VALUE!	#VALUE!	#VALUE!	#VALUE!	14.0054	16.2076	#VALUE!	17.1081	16.4201	15.0577	13.4302	15.7462	15.5971	16.3811	16.7272	15.233	17.1282	15.5281	#VALUE!	#VALUE!	14.043	15.9857
OR7G1	#VALUE!	#VALUE!	#VALUE!	#VALUE!	#VALUE!	#VALUE!	17.1323	#VALUE!	#VALUE!	#VALUE!	16.168	15.4848	#VALUE!	16.139	#VALUE!	#VALUE!	#VALUE!	#VALUE!	#VALUE!	#VALUE!	#VALUE!	#VALUE!
OR8J1	#VALUE!	#VALUE!	#VALUE!	#VALUE!	#VALUE!	#VALUE!	#VALUE!	#VALUE!	17.7677	#VALUE!	#VALUE!	#VALUE!	#VALUE!	#VALUE!	#VALUE!	#VALUE!	#VALUE!	#VALUE!	#VALUE!	#VALUE!	15.3032	#VALUE!
OR51E1	4.66344	4.4639	4.43506	3.90223	6.93486	6.44924	6.07211	6.31047	5.51733	5.33379	5.28858	5.31016	6.14487	5.61074	6.64737	6.87654	6.99297	4.99212	6.60386	6.48014	6.59524	6.24443
OR10AD1	6.11721	5.91857	5.83865	4.93026	6.32733	6.61102	7.43964	7.95643	5.98078	6.4289	5.76912	6.59245	5.68506	6.96597	7.33876	7.44279	7.29726	5.8949	6.3028	5.65189	6.63896	6.17556
OR10J3	#VALUE!	#VALUE!	#VALUE!	#VALUE!	15.2862	14.3818	16.9015	15.6482	12.8684	14.1087	13.2903	13.4759	14.378	14.2898	13.0868	13.6517	14.8975	14.5659	13.9165	12.9693	12.8076	15.7974
OR11H4	11.0192	11.9301	11.1672	10.8939	10.3824	11.5431	12.3863	11.7143	10.9381	11.197	10.8214	10.7223	10.2518	10.7394	11.0262	12.0719	10.3432	10.4785	10.7739	11.8731	11.2551	11.4903
OR13J1	9.11944	10.0217	10.3472	9.58965	9.20748	9.47184	11.3758	10.3846	9.88297	9.61286	9.01982	9.28685	8.97023	9.4233	9.37589	10.0793	10.5523	9.04168	9.12976	8.83282	9.50847	9.06353
OR1I1	15.204	#VALUE!	15.1689	#VALUE!	12.8152	#VALUE!	#VALUE!	14.0441	15.4314	13.6398	13.4064	13.3407	12.8929	16.0773	16.6596	#VALUE!	13.5188	12.8805	14.4961	15.0126	13.284	14.8536
OR2A12	10.353	#VALUE!	12.5703	12.7805	10.0498	10.3864	14.4965	11.8396	10.4268	14.8054	13.3555	13.1676	#VALUE!	9.88334	14.9296	12.0494	10.6246	12.1821	11.7832	14.9091	13.4381	10.5437
OR2B2	13.4346	14.935	15.6827	13.0978	11.0335	11.0762	12.5913	13.3845	11.8814	12.7525	12.1301	12.072	11.0275	13.6796	12.1175	13.3098	10.6717	11.2057	12.4361	12.3109	12.4329	13.6137
OR2J3	11.968	15.6467	13.1758	#VALUE!	11.8063	13.2578	15.1908	15.9695	14.2028	13.2968	12.6932	13.4031	12.8641	13.893	15.7724	12.7074	13.5898	12.4877	13.1315	13.0341	12.7972	13.0634
OR2T12	#VALUE!	15.5887	#VALUE!	#VALUE!	14.8296	14.574	#VALUE!	#VALUE!	#VALUE!	#VALUE!	#VALUE!	18.7682	18.0407	#VALUE!	#VALUE!	#VALUE!	16.9755	#VALUE!	#VALUE!	#VALUE!	18.6998	#VALUE!
OR2Y1	#VALUE!	#VALUE!	#VALUE!	#VALUE!	15.7478	16.7504	15.4426	15.9348	16.6637	14.5127	15.3237	15.5372	#VALUE!	15.5302	16.8294	#VALUE!	14.4701	#VALUE!	15.7305	#VALUE!	14.7723	15.8182
OR4C46	#VALUE!	#VALUE!	#VALUE!	#VALUE!	15.2989	15.9791	16.1954	#VALUE!	16.2603	#VALUE!	#VALUE!	#VALUE!	#VALUE!	#VALUE!	#VALUE!	14.9751	#VALUE!	#VALUE!	#VALUE!	#VALUE!	13.7952	#VALUE!
OR4F3	7.63199	12.281	11.6212	10.9424	7.8994	7.67265	9.66679	8.92039	7.84919	7.10045	7.77054	7.32105	9.28174	8.6147	8.03099	7.14487	6.75972	7.46334	7.36847	8.07774	8.186	7.39835
OR4N5	14.9605	18.4391	#VALUE!	#VALUE!	#VALUE!	19.4412	19.0384	19.2402	#VALUE!	15.974	15.7474	#VALUE!	14.3343	16.1676	16.4037	16.9142	16.6447	#VALUE!	#VALUE!	#VALUE!	#VALUE!	#VALUE!
OR51E2	8.71794	9.67394	8.51577	8.13943	8.45051	9.09283	8.81545	8.56821	8.64801	8.11216	8.35483	8.3401	8.29695	8.10083	7.03455	9.87243	8.44502	7.92282	8.77446	8.05067	8.90204	8.80375
OR52B2	9.64318	10.4021	11.0174	10.3706	11.0312	9.88077	10.7403	10.4992	10.5013	9.80718	10.4124	9.91823	9.98231	9.76045	9.47232	10.6214	10.6284	9.86906	10.4495	10.185	10.1925	9.96287
OR52N1	15.5008	11.9519	11.4143	10.0419	#VALUE!	13.7056	10.3826	9.78113	10.9453	11.579	12.2754	#VALUE!	13.2057	11.0567	9.75978	10.3789	11.2563	11.9472	12.7005	14.787	8.13389	11.5441
OR5AP2	#VALUE!	#VALUE!	#VALUE!	#VALUE!	16.343	#VALUE!	#VALUE!	16.6702	#VALUE!	16.9459	14.0453	15.3381	#VALUE!	#VALUE!	#VALUE!	15.6681	16.3334	#VALUE!	#VALUE!	15.0354	13.3464	#VALUE!
OR5H14	#VALUE!	#VALUE!	#VALUE!	#VALUE!	#VALUE!	#VALUE!	#VALUE!	#VALUE!	#VALUE!	#VALUE!	15.7585	16.3868	#VALUE!	15.9498	#VALUE!	15.0023	#VALUE!	15.1405	15.1456	14.8432	15.7674	#VALUE!
OR5M8	#VALUE!	#VALUE!	#VALUE!	#VALUE!	15.1662	#VALUE!	#VALUE!	#VALUE!	#VALUE!	#VALUE!	18.5477	#VALUE!	14.7472	16.0829	16.2926	#VALUE!	#VALUE!	#VALUE!	#VALUE!	#VALUE!	14.5546	#VALUE!
OR6C4	8.74472	8.17525	8.50152	7.18044	10.3317	11.2585	14.0674	15.4754	9.89856	11.2809	11.1316	10.6767	11.8436	10.6311	8.81816	11.777	11.1942	9.56934	11.5644	11.1552	11.63	10.2653
OR6P1	#VALUE!	#VALUE!	#VALUE!	#VALUE!	#VALUE!	#VALUE!	#VALUE!	#VALUE!	#VALUE!	16.064	14.7627	13.0689	#VALUE!	16.3755	15.7259	15.41	#VALUE!	#VALUE!	14.3114	#VALUE!	13.5943	15.9659
OR7G2	#VALUE!	#VALUE!	#VALUE!	#VALUE!	#VALUE!	#VALUE!	#VALUE!	#VALUE!	#VALUE!	#VALUE!	16.4204	#VALUE!	15.9608	#VALUE!	#VALUE!	16.717	#VALUE!	#VALUE!	#VALUE!	15.6639	#VALUE!	#VALUE!
OR8J3	#VALUE!	#VALUE!	#VALUE!	#VALUE!	#VALUE!	16.7566	#VALUE!	#VALUE!	#VALUE!	#VALUE!	#VALUE!	#VALUE!	15.2179	#VALUE!	#VALUE!	15.9691	#VALUE!	15.3707	#VALUE!	#VALUE!	15.6076	#VALUE!
OR52B6	7.62588	8.22331	8.48882	7.85891	8.18264	8.19124	9.48296	8.82879	8.01427	8.50878	7.5668	8.32654	8.4676	7.10916	9.12388	8.53301	8.69649	7.68852	8.07673	7.9395	9.12972	8.66446
OR10AG1	#VALUE!	#VALUE!	#VALUE!	#VALUE!	#VALUE!	#VALUE!	17.184	16.9263	#VALUE!	#VALUE!	15.9794	15.5895	#VALUE!	#VALUE!	#VALUE!	15.2996	#VALUE!	#VALUE!	#VALUE!	#VALUE!	14.3967	#VALUE!
OR10J5	#VALUE!	#VALUE!	14.1574	#VALUE!	14.9336	15.077	16.5817	15.6776	14.4657	#VALUE!	16.7056	15.0823	#VALUE!	#VALUE!	#VALUE!	13.8462	15.6688	#VALUE!	#VALUE!	#VALUE!	12.4388	13.443
OR11H6	#VALUE!	16.0388	15.2092	13.531	#VALUE!	14.6325	#VALUE!	15.8276	16.2334	13.6955	16.0503	12.5653	14.3876	14.6428	14.4339	14.4211	13.9338	#VALUE!	13.4291	15.078	14.1518	#VALUE!
OR14A16	12.1682	#VALUE!	13.2012	14.2272	12.0061	12.8496	13.4124	#VALUE!	13.7233	13.3236	11.8077	14.3605	13.5941	11.6808	13.1227	13.3837	12.3871	11.5408	12.9895	13.8246	#VALUE!	13.8269
OR1J2	11.3304	14.035	12.4438	14.0879	#VALUE!	13.4614	10.8811	12.1614	14.3285	13.5473	12.8562	12.6045	10.1054	12.5077	14.5288	15.9234	10.5663	12.7699	12.8031	13.0349	12.7803	14.5085
OR2A14	10.3204	13.1953	14.6237	12.8404	9.55558	9.82707	14.8856	11.2639	9.68525	13.6901	13.3255	12.9701	14.4307	9.47431	13.9293	12.0485	9.87698	12.0038	12.2723	13.6106	14.125	10.7462
OR2B3	#VALUE!	#VALUE!	18.089	14.1635	14.1289	#VALUE!	#VALUE!	20.0429	15.1679	15.6917	15.6875	15.5162	14.8924	18.3319	16.4512	14.9851	#VALUE!	15.2647	18.1997	13.3924	#VALUE!	15.7828
OR2K2	10.3918	12.2837	10.3536	12.0607	9.40811	9.2301	12.3039	12.0465	9.67077	8.21896	9.9406	9.85784	9.78608	11.0844	11.244	9.6636	9.96326	10.8272	9.2125	11.3393	9.89925	9.75355
OR2T2	#VALUE!	#VALUE!	#VALUE!	#VALUE!	18.5367	16.5355	#VALUE!	#VALUE!	16.7652	#VALUE!	15.4186	15.4506	15.203	15.421	#VALUE!	16.22	14.8496	17.2935	13.7454	#VALUE!	15.266	#VALUE!
OR2Z1	#VALUE!	#VALUE!	#VALUE!	#VALUE!	#VALUE!	15.3293	#VALUE!	#VALUE!	#VALUE!	#VALUE!	14.9356	#VALUE!	#VALUE!	#VALUE!	#VALUE!	16.4488	#VALUE!	#VALUE!	#VALUE!	#VALUE!	15.1351	16.0526
OR4C5	13.7845	14.9656	12.8962	13.3983	#VALUE!	15.2278	14.8867	17.3693	13.5576	15.4035	14.2872	13.9003	14.2996	13.2649	13.3956	14.7872	14.8421	13.5613	13.615	14.3062	15.5248	13.4762
OR4F4	13.9172	13.6682	14.7198	13.2573	15.4453	16.4364	13.6048	16.2315	13.8172	14.4271	13.8117	13.8087	16.5632	16.3851	9.50474	13.2689	14.2687	14.8919	14.6284	15.5195	13.6983	14.0129
OR4P4	17.3027	17.6473	17.448	15.5181	18.0053	18.3187	19.6854	18.5521	#VALUE!	#VALUE!	15.857	#VALUE!	#VALUE!	#VALUE!	#VALUE!	#VALUE!	#VALUE!	#VALUE!	#VALUE!	17.9803	#VALUE!	#VALUE!
OR51F1	12.7286	#VALUE!	14.3429	12.6592	15.6062	16.431	17.3755	16.2999	15.1956	16.5091	14.6047	14.1606	#VALUE!	14.4276	15.2792	16.7568	15.6172	13.8479	15.1186	15.6221	14.2635	16.1923
OR52B4	11.7689	12.9006	13.8763	12.0413	11.7708	14.5062	14.3098	13.7822	13.21	13.0263	11.8827	12.5428	13.2991	13.1224	12.6608	12.917	14.0154	11.8656	14.2536	13.0528	14.291	12.4294
OR52N2	12.7989	11.9001	12.2962	9.3247	12.3112	13.3476	14.6613	12.2913	14.0175	12.6238	12.8592	13.8567	13.0548	11.4009	10.8823	12.515	13.974	11.6852	13.1717	11.7362	11.9506	13.2745
OR5AR1	16.7174	15.3681	#VALUE!	#VALUE!	15.459	#VALUE!	#VALUE!	17.0545	#VALUE!	16.0828	16.1549	15.5443	#VALUE!	18.8101	15.3705	18.6913	#VALUE!	#VALUE!	#VALUE!	#VALUE!	#VALUE!	14.345
OR5H15	#VALUE!	#VALUE!	#VALUE!	14.5046	#VALUE!	16.1672	17.8755	18.8068	16.4627	#VALUE!	15.9407	14.6882	17.0253	16.2159	16.9087	15.8205	16.7793	15.3072	#VALUE!	14.9699	14.0063	14.2813
OR5M9	#VALUE!	#VALUE!	#VALUE!	#VALUE!	#VALUE!	#VALUE!	#VALUE!	17.7948	#VALUE!	#VALUE!	#VALUE!	#VALUE!	#VALUE!	#VALUE!	#VALUE!	#VALUE!	#VALUE!	#VALUE!	#VALUE!	#VALUE!	14.5272	16.5578
OR6C6	#VALUE!	#VALUE!	#VALUE!	#VALUE!	#VALUE!	14.6899	#VALUE!	16.9618	#VALUE!	#VALUE!	#VALUE!	14.5953	15.458	16.481	14.4734	15.9389	15.809	#VALUE!	#VALUE!	#VALUE!	14.6507	#VALUE!
OR6Q1	14.4038	15.639	#VALUE!	13.8311	#VALUE!	16.0497	14.7384	14.3346	14.9199	15.7146	13.5331	13.4338	#VALUE!	14.0221	14.8053	13.4969	14.3775	14.3669	14.6658	#VALUE!	15.4207	15.8233
OR7G3	#VALUE!	#VALUE!	#VALUE!	#VALUE!	#VALUE!	16.4549	#VALUE!	#VALUE!	15.4679	16.0851	#VALUE!	#VALUE!	#VALUE!	#VALUE!	16.6886	16.3762	#VALUE!	#VALUE!	#VALUE!	#VALUE!	15.7254	#VALUE!
OR8K1	#VALUE!	#VALUE!	#VALUE!	#VALUE!	#VALUE!	#VALUE!	#VALUE!	#VALUE!	#VALUE!	#VALUE!	14.9435	16.4748	#VALUE!	#VALUE!	#VALUE!	16.643	#VALUE!	#VALUE!	#VALUE!	#VALUE!	15.0789	#VALUE!
OR2K2	11.068	11.9644	10.4858	11.9298	9.39966	9.79122	12.3361	12.691	9.6666	8.6478	10.1557	10.0623	9.39652	11.3466	10.6015	9.89553	9.98063	11.4184	9.32605	11.1087	9.81471	9.69239
OR10C1	#VALUE!	#VALUE!	15.1112	#VALUE!	15.7907	#VALUE!	17.1794	#VALUE!	#VALUE!	15.0277	14.1611	15.5973	15.4746	16.3948	15.1828	#VALUE!	17.0252	18.3893	#VALUE!	15.1153	15.4281	#VALUE!
OR10K1	#VALUE!	#VALUE!	#VALUE!	#VALUE!	14.8652	15.5621	#VALUE!	#VALUE!	16.55	#VALUE!	#VALUE!	#VALUE!	#VALUE!	14.7316	16.0796	#VALUE!	#VALUE!	#VALUE!	#VALUE!	#VALUE!	14.0094	#VALUE!
OR11L1	12.86	#VALUE!	#VALUE!	14.9792	12.9362	13.6039	19.6095	#VALUE!	#VALUE!	14.4568	12.8007	15.8798	14.5418	13.0287	14.4187	14.6725	13.2566	13.9541	13.8029	#VALUE!	15.0641	14.0527
OR14A2	10.9771	13.4271	12.9409	12.488	10.8494	11.2603	13.078	14.3725	12.7345	12.7795	11.5756	12.4858	14.7984	11.178	12.3575	10.5424	12.3792	10.7684	13.0696	12.252	14.592	12.422
OR1J4	11.7083	#VALUE!	12.2103	13.5026	13.7406	14.5128	11.6751	13.0794	14.6334	13.0477	14.2541	13.3581	10.9219	14.6491	13.957	#VALUE!	12.1769	13.8246	13.8434	13.8459	14.0324	15.7744
OR2A2	10.4351	13.6161	13.5265	14.5189	9.92537	9.95138	18.0827	11.588	9.73955	13.4341	14.5644	13.274	13.9727	9.75118	13.73	13.5273	10.1429	12.7031	11.9139	14.6192	13.154	10.7418
OR2B6	13.9306	14.4198	15.4231	14.5932	12.8563	12.2259	13.7509	13.6484	12.6432	13.6646	12.8419	11.8071	12.2719	13.6703	12.5759	12.6278	11.1168	12.7441	12.1633	11.8857	12.5977	14.2425
OR2L13	#VALUE!	15.3648	13.014	#VALUE!	15.2094	13.2905	16.9371	16.7099	15.3148	14.304	13.7528	#VALUE!	15.3198	14.588	15.4601	15.029	12.8743	15.2942	12.2774	#VALUE!	14.421	15.6818
OR2T27	#VALUE!	15.9751	#VALUE!	#VALUE!	#VALUE!	14.7892	17.5576	19.5453	16.832	#VALUE!	14.4681	#VALUE!	16.0769	16.6555	16.2129	14.9234	#VALUE!	#VALUE!	#VALUE!	15.4399	#VALUE!	#VALUE!
OR3A1	12.2905	11.8523	14.1587	12.9954	13.4795	11.798	16.1306	16.0287	9.99651	12.2903	11.6092	11.2558	11.966	11.7854	11.8046	13.6641	14.6317	#VALUE!	11.4047	15.2105	14.588	13.3089
OR4C6	#VALUE!	#VALUE!	#VALUE!	#VALUE!	#VALUE!	#VALUE!	#VALUE!	#VALUE!	#VALUE!	#VALUE!	14.8296	15.4866	#VALUE!	#VALUE!	#VALUE!	16.2937	#VALUE!	#VALUE!	#VALUE!	#VALUE!	14.5519	#VALUE!
OR4F5	15.7589	#VALUE!	15.0095	14.4402	13.323	15.1851	12.517	14.0465	13.2166	13.0201	12.5904	13.2886	12.9473	15.2508	8.26144	14.4086	13.298	15.3011	15.4267	13.5164	13.0043	15.5801
OR4Q3	9.84866	15.645	13.6105	#VALUE!	#VALUE!	16.0375	#VALUE!	15.8531	12.6263	#VALUE!	14.7654	#VALUE!	15.2809	#VALUE!	13.3256	#VALUE!	14.2578	#VALUE!	#VALUE!	12.1666	#VALUE!	13.8466
OR51F2	13.1571	15.6264	13.1013	#VALUE!	13.7002	16.3801	16.4413	16.0891	14.4665	14.1986	13.0673	14.0816	13.9439	13.8678	14.3251	15.364	14.9653	12.9944	15.845	12.8009	12.3218	13.6178
OR52B6	7.43527	8.68857	8.50199	7.77281	8.79667	8.14812	9.49235	9.17082	7.8609	8.48185	7.3493	8.01734	8.14463	7.02885	8.96621	8.61808	8.58054	7.67126	8.23575	7.79883	9.37533	8.975
OR52N4	8.10715	8.60794	8.29279	7.60395	8.63064	8.85062	9.47605	9.40542	9.0619	9.06918	8.30482	8.36612	8.17205	8.69943	7.59442	8.20761	8.47665	8.30836	8.15164	7.7449	7.38261	7.09573
OR5AS1	#VALUE!	#VALUE!	#VALUE!	#VALUE!	#VALUE!	#VALUE!	#VALUE!	#VALUE!	14.9977	#VALUE!	15.1693	#VALUE!	#VALUE!	#VALUE!	16.1577	#VALUE!	#VALUE!	#VALUE!	15.8385	#VALUE!	15.7859	16.1532
OR5H2	#VALUE!	15.2762	13.2167	#VALUE!	13.3298	13.6352	16.8037	13.203	13.8855	13.4925	13.5258	13.3154	15.0951	12.7762	#VALUE!	12.2777	12.7393	15.0483	11.1772	13.7381	11.9413	13.6043
OR5P2	#VALUE!	#VALUE!	#VALUE!	13.4245	15.2275	14.1153	16.405	11.8196	16.4504	12.3943	13.8701	12.2389	15.6494	#VALUE!	16.7175	14.4571	14.9252	14.0552	#VALUE!	14.0902	#VALUE!	16.0179
OR6C65	14.0346	12.898	11.7282	11.8343	14.4968	15.0111	#VALUE!	17.0814	13.6256	15.6231	14.7694	13.5369	#VALUE!	17.2647	13.7993	15.2911	#VALUE!	13.8179	14.0079	14.5525	13.9474	14.9846
OR6S1	15.5296	#VALUE!	#VALUE!	#VALUE!	#VALUE!	#VALUE!	#VALUE!	17.0174	#VALUE!	#VALUE!	#VALUE!	#VALUE!	#VALUE!	#VALUE!	#VALUE!	#VALUE!	#VALUE!	#VALUE!	#VALUE!	#VALUE!	#VALUE!	#VALUE!
OR8A1	12.9883	13.558	15.0575	12.5559	15.0431	14.8662	#VALUE!	15.4086	13.9413	12.5085	12.3513	12.6358	14.0084	15.887	13.4924	14.3561	14.9438	12.8154	14.1129	13.7257	12.3146	13.5295
OR8K3	#VALUE!	#VALUE!	#VALUE!	#VALUE!	#VALUE!	16.4681	#VALUE!	#VALUE!	#VALUE!	#VALUE!	#VALUE!	#VALUE!	#VALUE!	16.3298	#VALUE!	#VALUE!	#VALUE!	#VALUE!	#VALUE!	#VALUE!	15.5147	#VALUE!
OR52N4	8.69237	8.80242	8.37565	7.88249	8.66102	8.94254	9.78357	9.33995	9.20921	8.74225	8.58861	8.24437	8.61182	8.5096	7.64668	8.28632	8.33936	8.34133	8.13307	7.79944	7.3897	7.12857
OR10D3	15.7166	#VALUE!	#VALUE!	#VALUE!	13.8374	14.5981	#VALUE!	#VALUE!	#VALUE!	15.0312	#VALUE!	15.8678	#VALUE!	#VALUE!	16.3266	15.4806	17.113	#VALUE!	15.9244	#VALUE!	#VALUE!	#VALUE!
OR10K2	#VALUE!	#VALUE!	#VALUE!	#VALUE!	15.4624	#VALUE!	17.0758	#VALUE!	#VALUE!	16.2455	15.1216	#VALUE!	#VALUE!	#VALUE!	#VALUE!	#VALUE!	#VALUE!	#VALUE!	14.214	#VALUE!	12.9844	#VALUE!
OR12D2	#VALUE!	#VALUE!	#VALUE!	#VALUE!	#VALUE!	16.4844	#VALUE!	#VALUE!	#VALUE!	16.2447	16.1586	15.7175	14.6746	#VALUE!	15.7246	16.358	17.1164	#VALUE!	#VALUE!	#VALUE!	15.5941	#VALUE!
OR14C36	#VALUE!	#VALUE!	15.1577	#VALUE!	#VALUE!	#VALUE!	#VALUE!	#VALUE!	16.5117	#VALUE!	16.0296	15.7073	#VALUE!	#VALUE!	16.6198	#VALUE!	17.021	#VALUE!	14.8214	#VALUE!	#VALUE!	#VALUE!
OR1K1	10.9071	10.8895	11.6693	10.5398	9.07894	9.90221	11.1592	11.227	9.48663	10.1463	9.65842	9.76175	9.16562	10.9388	10.5412	10.3747	9.41378	9.37979	9.27967	10.4304	9.82773	9.92842
OR2A25	10.6406	#VALUE!	14.2363	13.0581	10.9896	10.3355	15.1089	12.133	10.6994	#VALUE!	13.4434	14.4264	14.2308	10.7032	16.8627	13.1895	10.55	13.1042	12.9418	14.9882	14.467	11.4615
OR2C1	10.3675	10.277	9.55369	9.59246	9.97827	10.0759	10.8256	11.6844	9.41019	9.81146	9.51476	10.3357	9.64794	9.61627	10.8142	10.865	10.6713	9.39732	9.86377	10.3784	10.4	10.0155
OR2L2	#VALUE!	15.0017	12.7712	13.3736	12.3916	12	13.931	18.3604	13.7495	13.4553	12.5017	12.327	16.3044	13.2212	14.6273	14.7366	11.6114	12.604	10.946	#VALUE!	13.8918	12.7679
OR2T29	#VALUE!	#VALUE!	15.5681	#VALUE!	15.8441	16.5224	18.6004	#VALUE!	#VALUE!	#VALUE!	14.4941	15.9039	15.7188	#VALUE!	17.6925	13.8852	16.1042	15.7721	13.0908	#VALUE!	13.008	#VALUE!
OR3A2	12.7599	13.8195	13.1306	12.1719	14.4778	12.2053	14.5704	15.5239	9.94504	11.4576	10.4018	10.8291	11.4378	12.2051	11.1766	13.6159	13.7723	13.4183	11.6925	14.4927	12.5383	13.5001
OR4D1	14.1658	#VALUE!	15.814	14.0823	#VALUE!	13.1452	16.8247	15.449	14.6429	14.67	13.6053	13.5767	12.5385	15.1715	15.329	14.9558	14.1945	12.6172	14.4884	15.5151	13.1156	13.6533
OR4F6	#VALUE!	#VALUE!	#VALUE!	14.6566	15.5154	15.5165	#VALUE!	#VALUE!	15.7505	16.0593	15.5434	15.6023	15.4678	15.2906	16.5575	18.2378	14.7385	#VALUE!	#VALUE!	15.169	#VALUE!	15.8878
OR4S1	11.9122	12.1046	10.8469	11.4302	13.8676	13.6469	13.5681	16.5753	13.6986	12.9575	12.1656	12.05	13.5879	11.9812	13.0578	13.0513	16.0055	14.3941	16.1128	14.8627	13.0442	12.8419
OR51G1	14.1781	15.6566	13.6288	14.538	14.0618	15.507	#VALUE!	17.1566	16.3916	15.8266	13.4899	15.976	#VALUE!	14.4141	15.0837	13.6282	16.1971	13.5984	#VALUE!	#VALUE!	12.8417	14.2725
OR52D1	7.90286	9.17071	8.64682	8.66667	9.72073	9.1145	10.4989	9.73524	8.95631	9.47683	8.62296	9.11869	9.7058	7.72447	9.58321	9.71123	9.44486	9.10894	9.18319	9.02009	10.1414	10.0503
OR52N5	#VALUE!	12.4423	12.9518	10.2015	14.4937	13.3027	10.5572	10.1928	11.6638	11.3453	12.6417	12.5062	12.4091	11.3325	9.96976	10.9617	11.6001	12.1587	12.873	13.5058	8.99476	12.5139
OR5AU1	#VALUE!	#VALUE!	#VALUE!	#VALUE!	13.598	13.4445	14.4414	14.5669	11.4768	11.8265	11.5761	11.0188	13.2984	12.4997	13.6837	11.3223	12.8987	13.571	12.6006	13.4577	12.9873	13.8942
OR5H6	18.2941	18.4198	14.5882	17.0747	14.9323	#VALUE!	15.6807	14.3692	14.552	#VALUE!	14.617	#VALUE!	15.1648	17.4372	16.2486	13.4686	13.4995	15.0923	12.5404	13.7204	12.4637	13.5514
OR5P3	#VALUE!	15.6312	13.0621	#VALUE!	#VALUE!	15.2153	14.5209	12.1937	15.5625	13.5829	12.9825	12.2642	#VALUE!	13.7874	16.7629	14.2477	15.3602	15.1434	#VALUE!	14.2385	13.0735	15.9624
OR6C68	9.15768	9.38478	9.56618	8.65929	11.9865	11.322	17.3582	14.4515	10.2468	11.7937	12.2312	11.7477	12.537	11.982	9.37156	11.9922	13.0607	9.29583	12.6579	12.6358	12.0933	10.7307
OR6T1	12.942	15.6277	11.7178	13.4326	13.4293	13.0397	#VALUE!	16.6531	14.2674	13.767	13.0769	13.7664	12.9685	13.4235	13.957	15.4025	13.7438	14.4452	11.2895	#VALUE!	13.6955	13.7363
OR8B12	14.1499	15.3027	13.717	13.5932	14.1986	15.9795	16.1349	19.2056	15.3729	14.6052	12.8225	12.0073	15.1647	13.088	14.4773	14.7574	14.3523	12.3742	12.8847	14.4536	13.7676	13.2171
OR8K5	#VALUE!	#VALUE!	#VALUE!	14.3636	#VALUE!	#VALUE!	#VALUE!	#VALUE!	#VALUE!	#VALUE!	14.5952	#VALUE!	#VALUE!	#VALUE!	#VALUE!	16.1126	#VALUE!	#VALUE!	#VALUE!	#VALUE!	14.2934	#VALUE!
PPIA	0.331589	0.0849565	0.0906424	-0.126633	-0.0111566	0.1243	0.0809288	0.223855	0.444273	0.232594	0.213608	-0.0753548	0.0117669	0.176887	0.264765	0.256434	0.167736	-0.10331	-0.195102	-0.354566	0.178665	0.0863663
OR10G2	14.5822	15.1822	14.8282	#VALUE!	15.2195	13.6735	15.7449	#VALUE!	15.2281	15.9491	13.0832	#VALUE!	#VALUE!	15.3591	15.7409	16.0661	#VALUE!	15.4459	15.5636	15.1558	15.3341	#VALUE!
OR10P1	12.9863	13.7443	12.6579	13.2254	13.0298	11.6345	13.5315	12.9351	10.4588	12.9435	12.317	11.4235	11.7632	13.948	14.4678	12.6671	13.6437	12.1093	12.6996	11.6412	12.5851	14.6027
OR12D3	#VALUE!	#VALUE!	#VALUE!	#VALUE!	#VALUE!	#VALUE!	#VALUE!	17.2874	16.6369	15.3255	15.2495	#VALUE!	14.829	16.6787	17.6555	16.5881	17.3177	#VALUE!	#VALUE!	15.4073	15.906	#VALUE!
OR14I1	#VALUE!	15.3579	12.4574	#VALUE!	15.218	16.0807	15.3559	15.6788	#VALUE!	#VALUE!	#VALUE!	15.4011	#VALUE!	#VALUE!	15.3508	#VALUE!	14.8766	#VALUE!	13.8185	14.9885	#VALUE!	15.6878
OR1L1	12.7486	12.7512	12.6697	12.3322	11.0863	12.1689	12.5627	13.7087	11.552	11.8118	11.8767	12.0105	11.395	11.6739	11.9025	11.8714	10.9112	11.2348	11.1919	12.1408	11.8591	12.0757
OR2A4	6.86318	6.84082	6.03754	5.87801	6.17398	6.10882	7.55175	7.71094	5.54249	6.96364	5.86997	5.21138	5.78996	5.80688	5.85941	6.08255	5.96743	5.82988	5.82827	6.52808	6.12857	6.73121
OR2C3	13.55	13.9161	15.2436	14.5955	12.965	16.7799	13.6433	14.65	13.8981	14.4673	12.4197	13.7774	14.4317	13.9968	16.6336	16.1563	15.0213	15.1076	15.4777	13.5682	15.6977	13.9109
OR2L3	15.1112	18.1452	12.485	16.1613	13.3732	12.8111	15.1887	15.8077	14.2102	13.3915	12.138	15.4426	15.4898	15.5484	13.987	#VALUE!	13.1234	14.3167	11.9265	#VALUE!	15.548	13.8391
OR2T3	14.3648	17.3613	15.914	12.9579	14.9815	14.1942	15.3634	15.7764	14.8671	18.3434	12.7975	18.1588	15.783	15.4311	19.0669	13.8342	15.5894	17.4273	12.6148	#VALUE!	14.1869	16.3345
OR3A3	10.0073	12.7884	12.7014	11.2678	12.0645	10.3794	13.6421	13.7464	8.0039	10.5401	8.47153	9.00715	9.76663	9.52852	9.87627	11.5169	13.3013	12.5616	12.497	11.4004	11.0866	12.0123
OR4D10	15.978	#VALUE!	#VALUE!	#VALUE!	#VALUE!	16.9146	#VALUE!	#VALUE!	16.9564	#VALUE!	15.7484	#VALUE!	16.0229	15.9183	14.7147	17.0153	16.7001	16.0397	16.1779	14.8092	15.0503	16.4603
OR4K1	#VALUE!	#VALUE!	#VALUE!	#VALUE!	#VALUE!	#VALUE!	17.1977	#VALUE!	#VALUE!	16.1683	15.9004	#VALUE!	16.2847	16.3394	15.6116	#VALUE!	16.9297	15.5091	#VALUE!	#VALUE!	#VALUE!	#VALUE!
OR4S2	#VALUE!	#VALUE!	#VALUE!	#VALUE!	#VALUE!	#VALUE!	#VALUE!	#VALUE!	#VALUE!	#VALUE!	#VALUE!	#VALUE!	#VALUE!	#VALUE!	#VALUE!	16.6032	#VALUE!	#VALUE!	#VALUE!	#VALUE!	16.3008	#VALUE!
OR51G2	15.4926	15.7707	12.7581	13.226	14.0738	16.4957	14.4743	#VALUE!	15.9503	14.2865	13.6064	12.9813	15.2073	15.1206	15.2607	12.9207	13.4507	12.7165	14.3393	#VALUE!	12.4624	14.5913
OR52E2	#VALUE!	#VALUE!	#VALUE!	#VALUE!	#VALUE!	#VALUE!	17.1368	#VALUE!	#VALUE!	#VALUE!	14.1294	15.2254	15.4371	16.1357	16.3436	15.9951	16.8004	#VALUE!	#VALUE!	14.8405	13.6978	14.1227
OR52R1	13.8562	13.4064	12.6721	12.7038	15.0194	15.1181	#VALUE!	14.6495	14.4801	15.1907	13.6008	13.6164	13.6521	13.4924	14.1621	13.4275	16.966	12.2665	15.5391	14.2644	14.3838	13.8212
OR5B12	12.7403	12.6024	15.0009	#VALUE!	12.6048	13.5932	14.8772	13.7391	12.4621	13.4545	13.9148	13.1933	12.2181	13.5211	13.9651	12.9564	14.1614	12.7941	13.0878	13.3689	13.7922	13.3063
OR5I1	#VALUE!	#VALUE!	#VALUE!	#VALUE!	#VALUE!	#VALUE!	#VALUE!	#VALUE!	#VALUE!	16.5764	13.6567	#VALUE!	#VALUE!	16.8157	17.228	15.1467	16.1537	#VALUE!	17.8047	#VALUE!	13.7237	#VALUE!
OR5T1	15.7717	#VALUE!	#VALUE!	#VALUE!	15.6641	17.5603	#VALUE!	#VALUE!	#VALUE!	#VALUE!	#VALUE!	15.9325	#VALUE!	15.4393	#VALUE!	15.7412	#VALUE!	#VALUE!	15.7134	#VALUE!	#VALUE!	#VALUE!
OR6C70	9.91618	9.23616	9.50516	8.84076	12.1493	11.7422	15.8514	16.9679	10.6009	12.035	12.5087	11.4639	12.8618	11.3948	9.93256	11.805	12.4389	9.78095	12.6558	12.9975	12.9471	10.8389
OR6V1	8.67509	8.99944	8.83198	8.30746	8.42568	9.64514	10.5925	9.98804	9.25666	9.42616	9.16456	9.0353	8.56453	9.20458	9.50355	9.23761	9.68259	8.70884	8.9824	9.04182	9.20199	9.15822
OR8B2	13.6499	13.6137	13.6637	12.1985	#VALUE!	#VALUE!	16.3993	#VALUE!	13.5734	12.3806	#VALUE!	11.0922	12.8687	16.4127	13.6142	#VALUE!	16.4316	15.0853	15.0843	14.6628	13.2133	13.7271
OR8S1	12.4653	14.0133	14.397	14.7946	12.5143	12.2485	15.1473	14.9018	12.8583	12.8019	12.7533	11.8991	12.3636	13.7175	15.0202	14.268	13.3938	12.6292	12.3553	12.9549	12.5576	12.9373
YWHAZ	-0.32653	-0.0846193	-0.0902611	0.127356	0.0111625	-0.123552	-0.0805973	-0.221351	-0.434867	-0.230025	-0.211447	0.0756246	-0.0117604	-0.175378	-0.261346	-0.253275	-0.166345	0.103811	0.196915	0.360483	-0.177171	-0.0860098
OR10G3	#VALUE!	#VALUE!	#VALUE!	#VALUE!	#VALUE!	15.7832	16.4328	17.2348	#VALUE!	#VALUE!	16.0974	#VALUE!	#VALUE!	16.0913	16.8567	15.5482	17.1932	#VALUE!	12.7974	#VALUE!	14.6509	16.073
OR10Q1	9.59223	10.934	10.4535	9.5226	10.577	12.0641	10.9158	11.4181	12.6759	10.3186	10.44	11.3661	10.4962	10.6444	10.7931	12.2944	13.0465	9.5869	11.0227	9.72708	11.2479	11.7782
OR13A1	12.264	12.2934	12.1074	11.892	10.5526	12.7455	13.968	13.2722	11.6519	11.6602	12.4089	11.4594	11.0252	11.4942	12.1771	12.0668	12.3722	11.4278	11.1276	12.0937	11.2297	10.7627
OR14J1	#VALUE!	#VALUE!	#VALUE!	#VALUE!	14.3991	17.1442	17.0242	#VALUE!	#VALUE!	#VALUE!	15.8056	#VALUE!	15.3583	#VALUE!	15.4651	14.1039	15.8981	14.4259	15.696	15.243	14.0305	#VALUE!
OR1L3	12.8776	12.625	12.8485	11.9952	10.9033	12.3148	12.8112	12.5074	11.6783	12.1838	11.581	11.9048	11.3635	11.8711	11.953	11.9096	10.892	11.0948	10.9024	11.6088	11.0725	11.5953
OR2A42	4.95108	4.19564	3.73697	3.35042	3.66091	4.10235	5.14245	5.1429	3.65047	4.52131	3.98418	3.25239	3.48018	3.88959	3.89558	4.46807	4.04677	4.03686	3.95451	3.91167	4.16913	4.65702
OR2D2	11.0097	11.824	11.041	11.1214	11.2929	10.8413	11.3943	10.2288	10.7367	11.7377	11.8662	10.1142	11.9581	11.1289	11.0433	12.108	10.2514	10.159	8.86692	11.9183	10.9627	12.5952
OR2L5	15.8347	#VALUE!	14.5075	14.8228	13.1301	12.0214	14.0988	#VALUE!	14.0943	13.9684	13.0605	14.2825	14.7257	14.5579	14.4689	15.6098	12.6465	13.8865	11.1281	#VALUE!	#VALUE!	15.2733
OR2T33	14.7681	#VALUE!	14.2462	17.0692	13.4335	15.1473	16.6311	15.2804	14.906	16.9066	18.4275	16.0142	#VALUE!	14.8594	#VALUE!	12.8603	13.8786	14.8171	13.4332	#VALUE!	14.5296	14.4954
OR4A15	#VALUE!	#VALUE!	#VALUE!	#VALUE!	#VALUE!	#VALUE!	#VALUE!	#VALUE!	#VALUE!	#VALUE!	#VALUE!	#VALUE!	#VALUE!	#VALUE!	#VALUE!	#VALUE!	#VALUE!	#VALUE!	#VALUE!	#VALUE!	#VALUE!	#VALUE!
OR4D11	#VALUE!	#VALUE!	#VALUE!	#VALUE!	14.7383	#VALUE!	#VALUE!	#VALUE!	16.3703	#VALUE!	#VALUE!	#VALUE!	#VALUE!	#VALUE!	#VALUE!	16.3082	#VALUE!	#VALUE!	#VALUE!	14.9583	#VALUE!	#VALUE!
OR4K13	#VALUE!	#VALUE!	#VALUE!	#VALUE!	#VALUE!	#VALUE!	#VALUE!	16.6873	16.3778	#VALUE!	#VALUE!	#VALUE!	#VALUE!	#VALUE!	#VALUE!	#VALUE!	#VALUE!	15.1058	#VALUE!	#VALUE!	#VALUE!	#VALUE!
OR4X1	12.4678	12.2818	13.2115	12.9135	16.6882	15.5804	14.1831	#VALUE!	14.571	14.2987	14.0468	14.7492	13.6868	13.2222	12.9622	14.955	17.2863	13.132	13.2567	13.4982	12.7923	13.7399
OR51I1	8.41548	9.55702	9.33932	8.52102	9.85665	9.28268	10.5624	9.96581	9.10647	9.52188	8.5523	8.78336	9.27995	7.86128	10.1526	9.39102	9.36569	9.67351	9.24488	8.82438	9.8448	9.94396
OR52E4	12.8335	11.2105	10.7699	9.0483	#VALUE!	12.9049	15.0931	11.6428	13.1966	15.647	12.7667	#VALUE!	13.2052	10.8042	9.99886	#VALUE!	13.8556	12.1221	15.4711	#VALUE!	12.2157	13.8553
OR52W1	9.14008	9.45445	9.36413	8.60394	9.25493	8.85822	9.657	9.31623	8.89781	8.80564	8.55861	8.39092	8.45257	8.88029	9.19514	9.63822	9.54287	9.05841	8.81381	8.69214	8.80911	8.69575
OR5B17	14.4022	#VALUE!	#VALUE!	14.4055	15.2501	#VALUE!	16.7463	15.3395	#VALUE!	14.7844	15.748	14.7528	17.8186	#VALUE!	15.47	16.1793	16.9865	14.1506	15.3727	14.9419	13.7571	#VALUE!
OR5J2	13.4043	#VALUE!	15.5399	#VALUE!	#VALUE!	#VALUE!	17.0979	#VALUE!	16.204	15.8856	#VALUE!	14.646	#VALUE!	16.4459	15.1173	14.3138	#VALUE!	#VALUE!	#VALUE!	#VALUE!	13.6607	14.744
OR5T2	#VALUE!	#VALUE!	#VALUE!	#VALUE!	#VALUE!	#VALUE!	#VALUE!	#VALUE!	16.0846	#VALUE!	14.2424	#VALUE!	#VALUE!	#VALUE!	#VALUE!	#VALUE!	#VALUE!	17.0408	#VALUE!	#VALUE!	#VALUE!	#VALUE!
OR6C74	#VALUE!	#VALUE!	#VALUE!	#VALUE!	14.4474	16.5873	#VALUE!	#VALUE!	16.5458	#VALUE!	15.885	15.5718	15.3968	15.3515	#VALUE!	16.2878	17.1346	#VALUE!	#VALUE!	15.1322	14.4826	#VALUE!
OR6X1	14.2476	15.8733	14.8049	13.1651	14.2036	13.1121	15.9487	15.3937	13.3513	12.7394	13.1914	13.3756	13.4388	12.6795	13.4101	14.1773	13.3241	13.4998	13.4228	14.2514	12.9398	15.2071
OR8B3	16.4728	14.9134	14.3026	17.1978	#VALUE!	#VALUE!	14.8336	#VALUE!	14.6411	13.2568	14.5123	12.9337	14.0492	#VALUE!	13.8744	#VALUE!	#VALUE!	15.0388	#VALUE!	#VALUE!	14.3398	14.6339
OR8U1	#VALUE!	#VALUE!	#VALUE!	#VALUE!	15.8029	#VALUE!	#VALUE!	#VALUE!	#VALUE!	16.2715	14.5863	15.8865	15.7552	#VALUE!	14.8055	#VALUE!	#VALUE!	#VALUE!	#VALUE!	#VALUE!	14.2123	#VALUE!
gDNA	#VALUE!	#VALUE!	#VALUE!	#VALUE!	14.0346	16.2716	17.6381	#VALUE!	15.475	#VALUE!	16.2427	14.3196	#VALUE!	#VALUE!	17.2574	15.8351	#VALUE!	#VALUE!	#VALUE!	#VALUE!	14.2982	16.1155
OR10G4	14.7582	14.4342	13.2637	#VALUE!	#VALUE!	14.9072	#VALUE!	16.0244	19.4532	16.9527	13.8709	17.8343	#VALUE!	13.6781	15.235	16.147	16.4723	14.6148	12.9838	#VALUE!	14.6918	16.2395
OR10R2	#VALUE!	#VALUE!	#VALUE!	13.6138	#VALUE!	15.6338	17.4813	16.2621	16.8016	16.347	14.6328	#VALUE!	15.711	15.0292	#VALUE!	#VALUE!	14.9043	14.1194	15.8765	#VALUE!	13.4404	#VALUE!
OR13C2	13.9452	14.9147	13.9218	14.3648	14.8307	13.2548	13.4412	12.6238	12.1325	11.7153	13.2345	12.0954	14.186	13.103	13.0221	12.5652	12.0621	12.7941	13.0159	14.699	14.2927	12.466
OR14K1	12.3331	14.3429	14.9827	#VALUE!	11.7771	12.8382	13.5847	15.4538	13.0704	14.5654	12.329	15.7886	13.606	12.3114	12.9207	12.2459	12.1167	11.6563	13.8724	13.3679	15.1864	14.0404
OR1L4	10.1284	10.4049	9.69267	9.36152	8.11011	9.26876	10.6765	10.0507	8.93429	9.12237	9.22237	9.23059	8.54959	9.62551	10.0151	9.60223	8.43557	8.50055	8.51521	9.24352	8.85174	8.95734
OR2A5	10.5779	15.6022	14.9695	13.064	9.76552	10.4017	16.4051	12.2519	10.304	14.3379	14.4097	13.9964	#VALUE!	9.82524	13.7083	13.516	10.5469	15.3273	13.5773	15.9585	14.4485	10.961
OR2D3	13.4569	11.1398	9.75508	10.9085	11.36	10.6473	11.816	10.0675	10.5656	11.5769	11.3918	10.0929	11.3077	11.9304	12.7229	11.7782	10.7308	10.0715	10.9774	11.596	12.7493	11.8927
OR2L8	13.9074	13.2295	13.5123	#VALUE!	13.3886	11.4854	13.0962	16.833	12.9913	14.294	11.7891	15.5713	15.2931	12.9078	13.1931	13.5807	11.9061	12.7348	10.8803	12.6547	#VALUE!	13.04
OR2T34	#VALUE!	#VALUE!	#VALUE!	#VALUE!	15.9571	16.5126	16.9075	15.0315	14.8024	14.5521	14.5579	15.3934	#VALUE!	#VALUE!	#VALUE!	18.7308	16.6272	#VALUE!	12.8089	15.3187	14.0593	16.5202
OR4A16	#VALUE!	#VALUE!	#VALUE!	#VALUE!	16.3221	15.8526	#VALUE!	#VALUE!	#VALUE!	#VALUE!	14.8386	#VALUE!	15.251	15.2896	#VALUE!	#VALUE!	#VALUE!	15.2998	#VALUE!	#VALUE!	13.9582	15.6513
OR4D2	13.4642	#VALUE!	15.2571	#VALUE!	14.9345	13.5402	17.284	14.221	14.192	13.4806	14.8164	13.2094	12.9654	14.6739	16.5428	13.8577	13.2278	14.6314	12.8808	15.0619	14.1246	14.8726
OR4K14	#VALUE!	#VALUE!	#VALUE!	#VALUE!	15.988	#VALUE!	#VALUE!	17.5706	#VALUE!	#VALUE!	14.4891	#VALUE!	#VALUE!	#VALUE!	#VALUE!	16.785	#VALUE!	#VALUE!	16.1058	#VALUE!	15.0108	#VALUE!
OR4X2	14.0835	12.2357	12.6157	13.3513	14.2643	15.0066	14.7933	17.3544	14.3155	13.7221	13.5158	14.0217	14.0803	14.0251	13.926	13.9015	15.346	13.8133	16.1138	14.9358	14.3757	13.3553
OR51I2	7.98766	8.94842	8.6775	7.94814	9.13506	9.05759	10.5499	9.67625	8.79527	9.32128	8.4614	8.48741	8.92684	7.45717	9.76087	9.38862	9.38346	8.46266	8.6815	8.39858	9.48475	9.47312
OR52E6	15.8604	11.4465	11.6553	9.94807	14.3736	12.5835	14.9078	11.6399	15.2752	15.4206	14.1505	14.4168	15.805	11.457	10.5544	14.1669	13.5659	12.5696	13.7481	13.288	13.6204	14.6658
OR56A1	11.1721	9.28949	10.018	9.09158	12.6865	12.4169	12.4553	10.2899	12.2858	12.6222	12.4065	12.7305	11.3493	11.0979	8.52987	13.447	12.7604	10.7484	14.0136	12.0814	11.8206	13.4178
OR5B2	14.8632	14.1873	14.6311	14.9022	14.6941	16.5812	16.0656	15.0926	13.2751	14.9427	13.1407	13.3575	14.0847	14.6843	15.4401	15.0597	14.2381	14.7817	14.3885	13.5256	16.0022	14.8394
OR5K1	8.24617	7.9629	8.88344	7.31992	9.88488	10.4783	12.0298	9.75697	9.60741	9.70835	9.56369	9.21355	9.59801	8.71651	10.1021	8.39529	8.90721	8.7606	8.48045	7.95454	7.4825	9.39152
OR5T3	#VALUE!	#VALUE!	#VALUE!	#VALUE!	#VALUE!	#VALUE!	#VALUE!	#VALUE!	#VALUE!	15.9021	#VALUE!	#VALUE!	#VALUE!	#VALUE!	#VALUE!	15.5895	#VALUE!	#VALUE!	#VALUE!	#VALUE!	15.4994	#VALUE!
OR6C75	#VALUE!	#VALUE!	#VALUE!	#VALUE!	#VALUE!	16.1999	#VALUE!	#VALUE!	#VALUE!	15.7364	14.0549	#VALUE!	#VALUE!	#VALUE!	#VALUE!	16.4339	15.769	#VALUE!	#VALUE!	#VALUE!	#VALUE!	15.8062
OR6Y1	13.1295	12.2853	13.6811	13.027	14.4559	16.599	16.1118	15.1908	12.458	12.981	11.7991	14.0181	16.4993	11.6979	13.7804	16.2693	14.2743	12.0877	13.7051	13.5334	14.6597	13.3372
OR8B4	15.6063	14.4182	#VALUE!	12.8549	13.3008	#VALUE!	17.3859	15.8583	14.9469	12.6968	14.7189	11.391	14.5442	14.6093	13.4934	15.1978	#VALUE!	15.1293	15.3923	#VALUE!	13.8497	12.8502
OR9A2	8.07358	8.96147	8.16187	8.42995	9.03299	9.73031	9.72125	9.89619	8.96495	9.03982	9.3071	9.08638	8.8921	8.91961	8.98366	9.50019	9.2492	8.54857	9.39893	9.94766	9.97747	9.33163
PCR	3.19448	2.86757	2.73703	#VALUE!	3.26994	3.96928	4.71764	4.66539	4.49632	3.8122	3.77513	18.2714	3.19315	3.88979	4.50239	4.00209	4.56896	3.13657	3.27276	#VALUE!	3.17345	3.38763
OR10G7	#VALUE!	15.8332	#VALUE!	#VALUE!	#VALUE!	15.5837	#VALUE!	19.3615	14.0206	#VALUE!	13.6019	13.2301	13.096	16.0565	14.9089	#VALUE!	15.211	#VALUE!	11.3866	#VALUE!	13.8789	16.2615
OR10S1	13.1027	14.4334	11.5259	14.6164	13.0119	14.2158	#VALUE!	16.8588	15.279	14.9116	12.5724	12.2329	12.4341	13.6638	14.0581	19.1347	14.524	13.698	11.0171	#VALUE!	13.0407	14.8094
OR13C3	13.5006	16.1214	#VALUE!	14.2211	14.2709	13.4517	13.8437	13.1427	13.3292	13.5993	12.884	14.0171	13.1796	14.3827	13.2401	14.3306	13.4859	13.2365	12.8487	14.8513	13.1186	13.2296
OR1A1	14.744	15.493	13.8178	13.3309	13.8825	13.6437	16.4987	16.0853	13.3064	13.4309	12.8125	12.6726	15.3722	13.5427	14.296	13.2728	14.3747	11.3325	11.9638	12.0954	11.9364	14.9766
OR1L6	10.6226	10.5396	9.68972	9.75857	8.45481	9.69338	10.5963	10.5029	9.22445	9.28886	9.20146	9.43436	8.99381	9.73898	10.2343	9.98106	8.59831	8.74781	8.95861	9.94962	9.43156	9.43444
OR2A7	5.79383	5.58955	5.09012	4.83871	5.18177	5.28071	6.34623	6.72767	4.83345	5.6551	5.01828	4.45462	4.57135	4.89716	4.81238	5.21006	4.98632	4.8855	4.86438	5.15299	5.11556	5.95093
OR2F1	11.0989	15.2206	12.2112	12.1099	10.051	10.2311	16.1861	12.4579	9.853	12.4877	12.0559	12.4866	13.2531	10.4531	12.9168	12.3461	10.5461	10.9934	12.8393	11.1765	12.1135	10.6565
OR2M2	18.2303	15.8603	14.5912	#VALUE!	15.9855	13.2447	17.112	17.2421	14.531	15.121	13.0383	14.4192	#VALUE!	16.4253	15.1471	14.8459	12.909	12.63	12.0416	13.9305	13.0203	14.734
OR2T35	16.1578	#VALUE!	#VALUE!	#VALUE!	#VALUE!	16.0676	18.3967	17.0655	#VALUE!	16.6888	15.5245	15.1225	#VALUE!	#VALUE!	16.5389	15.4788	17.2926	15.1113	13.8349	17.2945	16.2022	#VALUE!
OR4A47	13.8352	14.804	12.3034	15.1554	13.8085	14.6554	15.0354	#VALUE!	14.5822	14.2181	13.2978	13.9928	15.1514	13.2126	13.113	14.2354	14.8642	13.2015	14.8267	13.0239	13.1251	13.8786
OR4D5	14.2936	13.4205	11.4608	#VALUE!	15.1077	14.3505	15.4327	17.6607	13.8414	14.769	12.8347	12.2978	13.2694	13.5811	14.3721	15.9485	14.7476	12.7603	11.5656	#VALUE!	14.3011	15.9528
OR4K15	#VALUE!	#VALUE!	#VALUE!	#VALUE!	#VALUE!	#VALUE!	#VALUE!	16.918	16.5327	#VALUE!	#VALUE!	15.6053	#VALUE!	#VALUE!	#VALUE!	#VALUE!	17.0424	#VALUE!	#VALUE!	#VALUE!	16.044	#VALUE!
OR51A2	15.22	17.9089	13.2471	13.1609	13.5386	17.7801	15.8052	18.6572	18.1667	15.9416	13.6958	13.6839	#VALUE!	13.6611	13.2121	13.9948	13.983	13.5416	17.9896	14.9587	12.7479	16.8273
OR51J1	8.33359	9.21549	8.89008	8.71826	9.60389	8.97665	10.5803	9.84956	8.9471	9.36494	8.50041	8.5612	9.31516	7.57878	9.83313	9.14623	9.12942	8.55577	8.9406	8.6869	9.70201	9.80625
OR52E8	#VALUE!	12.7636	12.1663	10.0226	#VALUE!	13.8388	15.1091	12.2466	13.4823	15.0956	15.8744	#VALUE!	15.5164	11.8848	10.221	16.7316	15.2268	14.3757	#VALUE!	14.9431	13.4473	15.8805
OR56A3	13.4559	9.47859	10.648	8.91537	12.9475	11.9203	13.3922	10.1135	12.973	12.3978	11.4684	12.4004	12.0428	11.5712	8.67119	12.9891	12.6588	11.1084	12.8217	12.7879	10.8781	13.1291
OR5B21	10.3455	11.1419	11.3865	10.4271	11.0424	10.5956	11.5752	12.3906	10.5429	10.7771	10.3828	10.4893	10.8398	11.3756	10.9906	11.9075	11.8852	10.815	10.5011	11.3402	11.1351	10.4822
OR5K2	7.19336	7.41756	7.93984	6.46737	9.19581	8.49576	9.74827	8.48189	8.09306	8.611	8.48145	8.31726	7.96097	7.85316	9.02544	7.46231	7.66476	7.39168	7.548	7.21157	6.71087	8.45616
OR5V1	15.728	#VALUE!	#VALUE!	#VALUE!	14.8514	15.2219	#VALUE!	#VALUE!	#VALUE!	16.1842	#VALUE!	15.9946	#VALUE!	#VALUE!	16.8163	14.749	#VALUE!	#VALUE!	15.6215	#VALUE!	13.9691	15.1829
OR6C76	11.2533	10.4418	11.1397	10.6937	13.0738	12.8744	18.0055	17.4723	11.0268	13.7285	13.4406	13.5091	13.3031	13.756	11.3292	14.1245	13.9539	11.6865	12.5882	15.6135	13.4974	12.8581
OR7A10	#VALUE!	#VALUE!	#VALUE!	#VALUE!	#VALUE!	#VALUE!	#VALUE!	#VALUE!	14.5083	#VALUE!	15.9788	#VALUE!	#VALUE!	#VALUE!	16.9422	15.2736	#VALUE!	#VALUE!	#VALUE!	#VALUE!	#VALUE!	#VALUE!
OR8B8	14.7699	15.2906	13.2314	14.6642	14.3927	16.1565	#VALUE!	#VALUE!	14.4636	12.8901	14.077	12.5082	13.7893	14.7268	13.7218	15.2545	16.9693	#VALUE!	14.6232	#VALUE!	14.6085	13.6097
OR9A4	10.2417	12.1625	12.599	12.6087	11.6511	10.5184	11.3724	12.1937	11.0365	11.4427	10.4515	10.5654	10.3354	10.2893	10.8905	12.7492	11.2864	10.3569	11.1472	10.4262	12.0416	10.6464
RQ1	2.71088	3.44521	4.00763	3.0922	3.11763	2.97866	2.66289	3.46972	3.47417	2.28024	2.62408	2.2139	3.53095	1.58491	2.96233	3.01654	2.72086	2.81644	2.36834	2.93504	3.32363	3.4569
OR10G8	14.0308	17.3121	13.3912	15.7568	14.863	15.0023	16.7193	16.6146	16.4586	15.3391	13.7388	15.6527	15.4161	14.0794	16.2264	#VALUE!	14.7981	14.6191	11.9319	#VALUE!	#VALUE!	15.9817
OR10T2	#VALUE!	#VALUE!	#VALUE!	#VALUE!	#VALUE!	#VALUE!	#VALUE!	#VALUE!	#VALUE!	14.3608	#VALUE!	14.9859	#VALUE!	#VALUE!	16.9402	15.0655	14.9488	14.1251	#VALUE!	#VALUE!	15.8264	#VALUE!
OR13C4	15.7608	14.8883	15.6518	#VALUE!	14.7302	15.3169	15.0979	17.256	13.8595	14.7335	13.3292	13.7642	14.4464	16.4071	13.5049	14.0648	15.0891	13.2884	14.0848	#VALUE!	14.0693	13.1731
OR1A2	14.0369	13.9406	14.5399	14.3535	13.485	13.6486	#VALUE!	16.8203	12.9919	12.7706	12.2007	14.1258	12.6503	12.8008	13.8457	13.3101	14.9257	12.6888	12.1803	13.5975	11.9606	14.4644
OR1L8	10.8766	12.1189	11.1478	11.1418	10.0088	10.436	10.8671	11.4604	10.3913	10.4952	10.1959	10.3696	9.69216	10.6035	11.3978	10.2166	9.61753	9.70847	9.60953	10.8967	9.71018	9.96568
OR2AE1	11.2127	10.6024	10.4274	9.5493	10.6826	9.24664	10.7105	11.6226	8.13414	9.12196	9.75817	8.55729	8.46508	8.97186	10.4581	8.69711	10.1326	7.9705	8.76916	8.93014	10.3327	9.22822
OR2F2	10.3519	#VALUE!	13.2752	12.6959	10.6937	12.114	14.7426	13.4289	10.942	13.4129	12.7075	13.1001	12.3208	11.1248	13.5532	13.7006	11.275	14.0811	12.9633	11.5445	12.1093	11.2347
OR2M3	#VALUE!	#VALUE!	14.3284	#VALUE!	#VALUE!	14.3862	16.8166	16.7107	16.9264	#VALUE!	16.6354	#VALUE!	#VALUE!	#VALUE!	#VALUE!	14.4703	14.0924	#VALUE!	14.228	#VALUE!	16.7277	#VALUE!
OR2T4	#VALUE!	#VALUE!	#VALUE!	#VALUE!	15.625	16.5022	#VALUE!	#VALUE!	#VALUE!	#VALUE!	15.1026	#VALUE!	#VALUE!	#VALUE!	15.7009	16.2277	#VALUE!	#VALUE!	#VALUE!	#VALUE!	14.4367	16.0042
OR4A5	#VALUE!	#VALUE!	#VALUE!	17.4678	#VALUE!	16.3258	17.1399	17.1441	#VALUE!	#VALUE!	14.9545	17.2529	#VALUE!	#VALUE!	15.6024	#VALUE!	#VALUE!	16.7309	17.1098	#VALUE!	15.5576	15.6985
OR4D6	#VALUE!	#VALUE!	#VALUE!	13.7181	#VALUE!	#VALUE!	#VALUE!	16.2225	14.9057	16.1653	15.0856	14.0634	15.4971	15.7563	16.8122	13.7547	15.5343	#VALUE!	#VALUE!	#VALUE!	15.6762	#VALUE!
OR4K17	#VALUE!	#VALUE!	15.4149	#VALUE!	#VALUE!	16.6479	#VALUE!	#VALUE!	16.4738	#VALUE!	#VALUE!	#VALUE!	#VALUE!	#VALUE!	#VALUE!	#VALUE!	#VALUE!	15.6075	#VALUE!	#VALUE!	14.6598	#VALUE!
OR51A4	#VALUE!	#VALUE!	14.6855	14.3249	14.6243	14.9254	16.5209	#VALUE!	15.7406	14.5969	13.3525	15.4518	14.8048	16.2881	15.4258	15.175	16.3778	#VALUE!	#VALUE!	#VALUE!	#VALUE!	#VALUE!
OR51L1	#VALUE!	#VALUE!	15.1585	#VALUE!	15.5148	16.2016	#VALUE!	17.1058	#VALUE!	16.0465	#VALUE!	14.5801	14.0325	16.6789	16.4913	14.187	#VALUE!	14.4426	14.5329	15.4344	15.4379	#VALUE!
OR52H1	6.92765	7.9498	7.67446	7.32353	7.77341	7.53655	8.72162	8.56599	7.55758	8.03801	6.98531	7.31519	7.69336	6.58968	8.37997	8.20867	8.2149	7.20259	7.54681	6.78841	8.17129	8.17949
OR56A4	11.2246	8.89103	9.73253	8.63967	10.9519	10.1041	11.7285	9.35163	10.8096	10.5786	10.686	11.3168	10.4327	10.4777	7.93497	12.268	11.7738	9.4111	11.3315	11.1195	10.3435	12.2276
OR5B3	14.569	#VALUE!	14.195	#VALUE!	15.4041	14.7122	#VALUE!	17.0046	13.9968	16.0322	13.4112	#VALUE!	14.439	16.6079	15.8131	#VALUE!	16.0419	#VALUE!	#VALUE!	#VALUE!	15.6995	15.8975
OR5K3	12.3321	11.544	11.0175	10.4806	12.0835	11.5278	14.496	10.157	10.8011	11.9045	11.0661	11.7694	12.2724	10.2837	11.9059	9.58794	10.0576	10.8444	9.65307	9.5053	8.57252	11.5043
OR5W2	#VALUE!	#VALUE!	#VALUE!	#VALUE!	#VALUE!	17.5158	#VALUE!	#VALUE!	16.1694	16.1096	#VALUE!	#VALUE!	#VALUE!	#VALUE!	#VALUE!	#VALUE!	#VALUE!	#VALUE!	#VALUE!	#VALUE!	15.3121	15.7211
OR6F1	10.9836	13.4038	14.5507	13.4875	10.038	11.1996	13.3327	15.2695	12.2412	12.7334	11.3947	12.1598	12.7567	10.752	12.2535	11.1318	11.3856	11.3335	12.5926	11.644	12.4429	12.4931
OR7A17	18.2513	#VALUE!	#VALUE!	#VALUE!	#VALUE!	#VALUE!	#VALUE!	#VALUE!	16.3227	#VALUE!	#VALUE!	#VALUE!	16.9198	16.0962	#VALUE!	#VALUE!	#VALUE!	#VALUE!	#VALUE!	#VALUE!	#VALUE!	#VALUE!
OR8D1	14.5658	16.0682	15.1407	15.1479	15.3964	16.7701	#VALUE!	#VALUE!	14.5874	13.1364	14.1375	14.455	14.0664	16.8861	14.2216	14.8445	#VALUE!	13.9245	#VALUE!	16.4973	15.9957	13.632
OR9G1	#VALUE!	#VALUE!	#VALUE!	17.1016	14.1599	15.0294	15.7941	#VALUE!	#VALUE!	#VALUE!	14.7023	#VALUE!	#VALUE!	15.9825	15.8116	13.6069	15.8773	#VALUE!	#VALUE!	#VALUE!	12.8949	14.5421
RQ2	2.43228	3.3677	3.79369	3.21941	2.76716	2.51462	1.86247	2.60883	2.74465	1.54289	2.05268	1.55381	3.05374	0.758119	2.15762	2.47742	1.86293	2.31214	1.8187	2.6092	2.99106	3.15311
OR10G9	17.328	16.9382	12.8478	#VALUE!	15.1621	14.241	16.794	15.7412	15.9435	#VALUE!	13.7252	14.2845	14.9401	13.9285	15.3819	15.7962	13.4003	15.1261	11.5536	#VALUE!	#VALUE!	#VALUE!
OR10V1	13.7956	15.859	15.488	13.3756	15.7893	16.5438	15.682	14.8352	15.5839	16.4566	14.5877	15.851	14.0226	13.4364	14.3187	14.4249	13.5191	12.265	13.5264	14.7258	14.7723	14.1914
OR13C5	13.9151	15.0828	14.2952	#VALUE!	13.8509	14.3927	14.2536	14.8358	15.992	15.8637	14.1416	13.6031	14.0883	14.4619	13.6522	15.9052	13.7096	15.1109	15.3534	13.7003	15.9785	14.4703
OR1B1	11.4668	11.8183	10.7527	12.1391	10.1137	10.5679	11.8571	11.8049	10.8898	10.6279	10.8287	10.8983	10.0971	11.5623	12.0293	11.0441	10.0971	10.5178	10.247	11.5063	10.4418	10.4745
OR1M1	#VALUE!	#VALUE!	#VALUE!	#VALUE!	#VALUE!	#VALUE!	#VALUE!	#VALUE!	#VALUE!	#VALUE!	16.4191	15.0459	#VALUE!	16.6945	#VALUE!	#VALUE!	17.4389	#VALUE!	#VALUE!	#VALUE!	15.8516	#VALUE!
OR2AG1	11.9694	12.8252	11.8015	13.4495	11.9914	11.5516	11.592	10.8349	11.0319	11.9591	12.1331	10.4363	12.6353	11.6379	11.5574	12.8599	10.3853	10.628	9.04251	11.69	11.2468	12.2773
OR2G2	15.0035	14.7826	15.6715	#VALUE!	#VALUE!	14.0282	16.4946	#VALUE!	14.98	16.2227	14.3012	#VALUE!	15.6398	14.3281	15.8751	#VALUE!	15.4958	15.7381	#VALUE!	#VALUE!	#VALUE!	14.6013
OR2M4	#VALUE!	#VALUE!	#VALUE!	#VALUE!	16.0989	15.5401	#VALUE!	#VALUE!	15.9352	16.2092	13.6317	16.055	#VALUE!	15.6608	14.5622	16.396	14.8191	#VALUE!	14.7792	13.9712	14.7468	16.6486
OR2T5	#VALUE!	#VALUE!	#VALUE!	#VALUE!	14.6831	17.7941	#VALUE!	#VALUE!	#VALUE!	#VALUE!	14.9775	14.0572	15.836	16.4736	15.7661	13.692	17.2069	#VALUE!	12.6233	16.3604	14.5444	15.0077
OR4B1	13.1438	11.3943	11.6411	11.2039	13.1432	15.0307	13.8581	15.3347	12.2057	12.2166	14.1279	12.3243	12.7406	12.2641	12.5792	12.493	14.4909	11.853	14.4684	12.1519	13.2462	12.4055
OR4D9	#VALUE!	#VALUE!	#VALUE!	#VALUE!	#VALUE!	#VALUE!	17.2685	17.0156	#VALUE!	#VALUE!	14.8641	#VALUE!	#VALUE!	#VALUE!	#VALUE!	16.3354	15.9896	#VALUE!	#VALUE!	#VALUE!	14.5917	#VALUE!
OR4K2	15.0794	14.5924	15.6033	14.856	15.2015	14.9297	16.1721	15.6405	15.356	15.3951	13.2085	17.0397	14.0497	14.9229	16.6287	15.8213	15.0444	15.3708	15.4175	14.6551	15.9981	14.8478
OR51A7	#VALUE!	14.5212	14.0289	14.584	#VALUE!	16.1922	16.0256	16.8145	#VALUE!	14.53	16.7323	15.3357	13.7311	14.7338	15.5128	14.0079	15.1581	13.9008	#VALUE!	#VALUE!	14.4746	15.751
OR51M1	8.43829	8.97091	9.3574	8.48422	9.14319	8.54145	10.1031	9.69782	8.94941	9.59365	8.23858	8.28852	9.19027	7.62187	10.085	9.00916	9.37304	8.82684	9.13411	8.43098	9.57821	9.72951
OR52I1	9.3107	11.0686	10.253	9.76361	10.0244	9.46881	9.80142	10.1066	9.25404	9.24431	8.81274	8.91274	8.72659	9.25303	9.32593	10.0543	10.1681	8.82384	9.41059	9.53873	10.0723	9.22387
OR56B1	9.2359	10.057	10.0175	9.01724	9.96699	9.95778	9.6119	9.8083	9.78232	10.0011	9.00665	8.77475	8.9135	9.31722	8.50924	9.49259	9.06837	8.89061	9.1201	8.52992	8.06224	8.35966
OR5C1	9.69395	10.5977	10.0476	9.18177	8.17696	9.13738	10.4029	10.2243	8.63768	8.729	8.65261	8.54398	8.54399	9.27074	9.90544	9.58999	8.41651	8.2935	8.37737	9.38669	8.93394	8.96622
OR5K4	13.0695	12.6221	12.0289	14.1987	12.4481	13.2038	15.4229	11.2135	12.848	11.6813	11.7853	12.0436	12.3312	10.9407	12.2842	10.2354	10.4072	11.9639	10.1635	10.3478	9.74497	11.9832
OR6A2	11.5867	12.3388	11.5091	11.8583	13.7007	12.0333	12.2854	11.0838	11.9837	12.5446	12.3528	10.9073	14.209	11.3488	11.5669	13.7604	10.3404	10.7087	9.65932	12.8452	12.0602	14.0703
OR6J1	15.115	13.9567	12.8519	12.6267	12.378	12.2988	13.4454	12.6174	11.9926	12.2147	12.2746	11.8567	11.7972	12.8238	14.2546	13.4136	12.8153	12.1556	11.9887	14.3388	13.2267	12.6108
OR7A5	12.1492	13.672	14.1541	13.0462	11.954	14.4189	12.1216	12.6496	9.3972	10.0365	11.8321	12.6228	10.2319	11.8343	10.851	13.4921	13.7431	11.4278	14.4706	10.4889	14.0151	11.349
OR8D2	14.1355	13.5545	12.6348	13.2204	12.7861	#VALUE!	16.7828	16.6988	15.0425	11.9502	14.0455	11.9237	12.7464	#VALUE!	12.5166	14.2787	16.454	#VALUE!	#VALUE!	#VALUE!	#VALUE!	11.8243
OR9G4	15.0368	#VALUE!	16.7312	#VALUE!	15.0371	#VALUE!	16.936	16.5804	16.0913	#VALUE!	#VALUE!	15.0956	#VALUE!	#VALUE!	16.2379	15.7073	19.6141	13.8853	#VALUE!	#VALUE!	15.7949	#VALUE!

## Sheet: 2^-(delta Ct)
	Control_1	Control_2	Control_3	Control_4	Failing_1	Failing_2	Failing_3	Failing_4	Failing_5	Failing_6	Failing_7	Failing_8	Failing_9	Failing_10	Failing_11	Failing_12	Failing_13	Failing_14	Failing_15	Failing_16	Failing_17	Failing_18
OR10A2	339.058	367.137	575.564	678.6	482.335	547.848	327.6	707.999	434.077	222.637	315.534	874.05	237.454	375.849	484.615	138.372	734.576	781.332	2414.65	325.434	275.524	291.083
OR10H1	36.7528	20.7896	97.1842	8.77819	32.0127	6.69702	11.7075	#VALUE!	4.13744	78.0769	25.2448	94.3058	31.3015	137.6	32.9523	50.0631	38.7529	59.4472	27.1663	43.8306	7.29554	4.84464
OR10W1	1484.47	168.845	423.958	354.983	268.94	54.3273	352.8	315.999	79.8239	708.895	201.461	153.428	340.656	550.009	706.129	277.604	120.444	1083.98	176.57	359.476	203.78	421.82
OR13C8	#VALUE!	#VALUE!	66.5906	#VALUE!	57.1478	15.4333	34.0379	47.3245	137.433	#VALUE!	38.7005	26.7402	#VALUE!	31.9267	25.1417	17.859	94.6759	79.0657	27.05	101.714	66.3198	84.6217
OR1C1	310.821	#VALUE!	64.4464	85.9987	340.419	68.2035	81.4006	10.2098	126.08	14.3705	163.242	15.7191	#VALUE!	242.536	92.9786	144.777	164.107	145.88	106.362	127.395	25.2983	86.3815
OR1N1	247.983	#VALUE!	161.495	58.725	26.6957	113.331	450.628	100.851	54.9623	230.569	85.0565	186.185	885.102	80.8687	87.6578	31.3608	486.709	43.2145	214.386	71.5069	299.225	42.4924
OR2AG2	150.272	269.764	350.808	143.636	428.416	275.661	194.816	543.233	384.264	500.684	251.438	869.907	285.312	374.712	377.233	174.938	708.154	488.714	1485.17	259.033	358.988	108.344
OR2G3	76.2709	#VALUE!	#VALUE!	#VALUE!	#VALUE!	#VALUE!	#VALUE!	#VALUE!	43.4608	#VALUE!	19.5148	40.755	#VALUE!	61.8248	11.9634	#VALUE!	#VALUE!	26.51	25.0835	#VALUE!	#VALUE!	#VALUE!
OR2M5	#VALUE!	#VALUE!	#VALUE!	#VALUE!	#VALUE!	#VALUE!	#VALUE!	#VALUE!	#VALUE!	28.203	31.6866	#VALUE!	#VALUE!	#VALUE!	5.6876	12.2158	7.19717	19.8148	36.6805	#VALUE!	#VALUE!	#VALUE!
OR2T6	#VALUE!	#VALUE!	#VALUE!	#VALUE!	26.4198	#VALUE!	#VALUE!	#VALUE!	#VALUE!	#VALUE!	#VALUE!	#VALUE!	#VALUE!	14.5478	12.0233	#VALUE!	27.5028	#VALUE!	#VALUE!	#VALUE!	26.6621	#VALUE!
OR4C11	5.02424	6.5519	8.14596	11.059	25.288	7.65306	1.40513	3.91019	#VALUE!	#VALUE!	14.9464	#VALUE!	#VALUE!	#VALUE!	#VALUE!	#VALUE!	7.12365	37.3244	#VALUE!	#VALUE!	#VALUE!	#VALUE!
OR4E2	28.6754	#VALUE!	#VALUE!	#VALUE!	59.082	#VALUE!	#VALUE!	9.66424	16.1701	#VALUE!	21.3638	#VALUE!	#VALUE!	#VALUE!	#VALUE!	15.6742	10.8641	#VALUE!	#VALUE!	#VALUE!	28.4633	22.5124
OR4K5	#VALUE!	#VALUE!	#VALUE!	#VALUE!	#VALUE!	15.1975	#VALUE!	#VALUE!	14.8362	7.02968	#VALUE!	#VALUE!	#VALUE!	#VALUE!	#VALUE!	#VALUE!	#VALUE!	#VALUE!	#VALUE!	#VALUE!	#VALUE!	#VALUE!
OR51B2	2420.88	1125.7	1711.8	1916.73	738.369	1152.7	355.148	519.311	1122.34	821.996	1514.52	1358.72	981.008	2734.14	685.284	883.969	803.161	1021.37	1254.93	1377.65	883.318	854.873
OR51Q1	4603.69	2395.09	2833.2	4374.6	2370.62	3420.97	771.338	1537	2617.27	1883.32	3960.75	4145.77	2200.51	5626.88	1438.2	2237.96	1804.86	2772.17	3318.97	4742.34	2157.78	1764.58
OR52I2	81.0004	23.9978	29.1917	51.1486	219.443	197.226	215.515	155.364	124.407	443.748	240.144	217.458	284.381	425.624	291.837	71.9187	91.8905	263.258	336.887	191.202	24.5912	135.784
OR56B4	189.149	1070.83	471.823	1520.91	197.632	352.501	167.148	575.307	236.541	176.364	251.569	149.371	301.708	279.052	1058.41	109.068	137.561	360.078	174.186	160.36	245.179	179.553
OR5D13	#VALUE!	#VALUE!	#VALUE!	#VALUE!	#VALUE!	#VALUE!	#VALUE!	#VALUE!	#VALUE!	#VALUE!	#VALUE!	#VALUE!	#VALUE!	#VALUE!	12.4862	38.4521	#VALUE!	#VALUE!	#VALUE!	#VALUE!	14.7521	#VALUE!
OR5L1	#VALUE!	#VALUE!	#VALUE!	#VALUE!	#VALUE!	20.2842	#VALUE!	#VALUE!	#VALUE!	#VALUE!	88.0439	32.617	#VALUE!	#VALUE!	#VALUE!	22.0091	13.0067	#VALUE!	#VALUE!	#VALUE!	35.3877	#VALUE!
OR6B1	946.193	84.2663	51.6267	120.18	928.233	715.911	1.88931	164.184	581.162	27.0564	95.3746	118.121	19.8916	935.492	64.1542	47.8179	692.614	40.4471	114.977	51.8636	40.9394	525.076
OR6K2	#VALUE!	23.1479	#VALUE!	#VALUE!	#VALUE!	#VALUE!	7.09592	8.42739	#VALUE!	33.4489	16.9862	#VALUE!	25.5447	12.9049	17.7848	#VALUE!	#VALUE!	21.7443	#VALUE!	#VALUE!	70.3324	#VALUE!
OR7C1	1294.57	671.401	922.939	520.404	1296.79	347.094	542.361	373.187	4867.54	2308.8	843.272	1380.97	2527.24	1447.25	1930.21	270.841	266.186	1364.9	338.797	2372.25	478.062	1150.04
OR8D4	117.025	54.5288	257.84	18.5002	37.1084	70.0838	5.41439	12.0146	34.1862	13.4484	82.4121	72.6936	61.4703	110.109	12.0934	35.6608	12.3061	58.3606	261.859	#VALUE!	76.8313	42.347
OR9I1	212.754	56.6643	64.4356	27.5776	134.239	57.112	35.7223	49.1961	47.6806	52.586	173.907	84.5831	49.4055	44.4953	112.357	71.9431	52.403	133.136	97.5821	74.7915	104.098	74.4537
OR10A3	#VALUE!	6.55844	5.70032	#VALUE!	37.3694	#VALUE!	#VALUE!	#VALUE!	11.085	13.4217	#VALUE!	36.5185	#VALUE!	#VALUE!	#VALUE!	#VALUE!	6.52628	#VALUE!	#VALUE!	#VALUE!	#VALUE!	#VALUE!
OR10H2	#VALUE!	#VALUE!	#VALUE!	121	#VALUE!	#VALUE!	14.388	#VALUE!	104.83	16.7041	82.7617	#VALUE!	29.4851	36.7683	#VALUE!	44.8765	15.6464	130.807	#VALUE!	#VALUE!	#VALUE!	41.8893
OR10X1	#VALUE!	#VALUE!	#VALUE!	#VALUE!	13.7891	10.9548	5.71309	#VALUE!	#VALUE!	6.61271	19.1507	#VALUE!	8.83037	#VALUE!	6.83159	11.5744	#VALUE!	#VALUE!	#VALUE!	#VALUE!	11.813	#VALUE!
OR13C9	20.4527	49.0022	47.7208	#VALUE!	57.9608	137.949	90.8678	81.9227	149.456	174.837	200.349	238.93	92.76	148.869	122.611	81.4768	205.591	124.259	79.4918	53.6658	113.4	117.87
OR1D2	62.0583	9.24279	174.383	107.002	85.9227	126.882	27.6413	11.3505	70.8348	156.005	326.849	120.863	160.89	197.471	59.8375	100.72	91.8773	462	215.849	625.565	287.559	65.9451
OR1N2	294.555	#VALUE!	132.74	126.74	91.8339	108.51	272.701	92.1402	71.5558	185.403	194.878	169.056	307.875	114.928	69.2384	106.192	473.47	186.351	237.555	62.6853	221.179	115.61
OR2AJ1	24.2427	#VALUE!	#VALUE!	#VALUE!	20.5058	55.8737	3.05928	27.3267	20.6636	#VALUE!	44.9909	#VALUE!	50.7709	9.95984	17.784	17.2381	32.2839	#VALUE!	#VALUE!	#VALUE!	20.2709	#VALUE!
OR2G6	#VALUE!	#VALUE!	#VALUE!	#VALUE!	#VALUE!	17.5732	#VALUE!	14.3777	#VALUE!	53.2561	15.4155	23.1306	21.843	#VALUE!	#VALUE!	8.80077	6.25887	#VALUE!	#VALUE!	79.9193	13.4562	#VALUE!
OR2M7	#VALUE!	#VALUE!	#VALUE!	#VALUE!	#VALUE!	#VALUE!	#VALUE!	#VALUE!	#VALUE!	#VALUE!	#VALUE!	#VALUE!	#VALUE!	#VALUE!	#VALUE!	#VALUE!	27.9569	18.3673	#VALUE!	#VALUE!	#VALUE!	#VALUE!
OR2T8	89.4418	10.6049	9.11496	56.9014	54.6045	15.6721	55.7078	37.6254	15.4966	46.1498	51.5205	57.3918	10.3487	48.8048	48.1831	23.8608	78.4405	110.23	26.0193	18.6875	9.67843	34.9351
OR4C12	41.647	41.5921	97.0545	199.221	19.0609	10.0711	18.7904	#VALUE!	20.1992	42.5074	15.666	26.7291	5.90492	16.1386	35.9696	13.1627	1.40439	18.7677	26.18	24.0952	38.228	#VALUE!
OR4F15	93.8679	54.4858	57.3572	152.629	56.9672	49.2985	42.0149	19.6214	26.4659	43.7281	44.6717	50.2281	#VALUE!	#VALUE!	37.2665	#VALUE!	50.2674	26.3488	#VALUE!	#VALUE!	51.9332	42.0142
OR4L1	#VALUE!	#VALUE!	21.5669	6.64764	#VALUE!	28.1887	#VALUE!	#VALUE!	#VALUE!	8.3355	41.0509	#VALUE!	18.423	#VALUE!	11.7788	8.44209	12.6357	#VALUE!	#VALUE!	#VALUE!	53.9323	12.8156
OR51B4	2597.42	829.992	944.391	1124.54	574.669	1114.54	327.712	489.001	994.098	551.964	1176.51	1043.99	718.353	1972.07	403.893	676.536	686.44	627.598	855.244	1176.66	465.636	680.499
OR51S1	23.7639	75.0773	449.965	91.1334	68.2139	38.0135	6.95678	23.7611	45.1699	44.5012	114.313	60.5281	66.2742	131.886	78.7765	19.1907	7.09468	127.877	39.4717	50.2732	203.094	88.0124
OR52J3	32.5331	#VALUE!	16.0143	18.5984	41.0132	9.83422	11.75	2.77416	#VALUE!	15.9454	35.968	#VALUE!	#VALUE!	#VALUE!	#VALUE!	#VALUE!	#VALUE!	#VALUE!	10.999	11.7661	3.25043	36.5348
OR5A1	#VALUE!	#VALUE!	27.1085	#VALUE!	#VALUE!	#VALUE!	20.7965	#VALUE!	#VALUE!	#VALUE!	#VALUE!	#VALUE!	46.4531	#VALUE!	9.83353	12.5342	7.49	22.6761	#VALUE!	#VALUE!	#VALUE!	#VALUE!
OR5D14	#VALUE!	#VALUE!	6.31077	#VALUE!	#VALUE!	#VALUE!	#VALUE!	#VALUE!	#VALUE!	19.6513	15.1027	#VALUE!	#VALUE!	#VALUE!	4.23904	#VALUE!	#VALUE!	27.5838	#VALUE!	#VALUE!	#VALUE!	#VALUE!
OR5L2	#VALUE!	#VALUE!	#VALUE!	#VALUE!	5.82158	#VALUE!	0.935707	#VALUE!	14.8446	51.4422	10.8483	#VALUE!	2.60567	#VALUE!	12.1706	1.62082	#VALUE!	17.2042	#VALUE!	#VALUE!	#VALUE!	#VALUE!
OR6B2	75.4247	51.0092	32.6813	9.34495	135.065	42.3465	23.5891	18.1657	77.09	63.9964	107.671	61.0922	167.33	104.162	6.21514	115.128	91.0125	56.2838	196.948	20.6948	62.7625	95.3719
OR6K3	175.393	60.8197	2.99228	63.6999	166.286	19.1121	48.842	40.9024	52.6841	110.416	148.708	31.615	#VALUE!	31.1156	34.6829	43.9573	4.6774	62.6284	#VALUE!	87.6884	126.923	12.1106
OR7C2	#VALUE!	#VALUE!	#VALUE!	#VALUE!	#VALUE!	16.5612	#VALUE!	#VALUE!	12.6101	#VALUE!	#VALUE!	#VALUE!	#VALUE!	#VALUE!	#VALUE!	#VALUE!	#VALUE!	#VALUE!	9.90864	#VALUE!	#VALUE!	#VALUE!
OR8H1	#VALUE!	#VALUE!	#VALUE!	#VALUE!	29.2709	#VALUE!	#VALUE!	#VALUE!	#VALUE!	#VALUE!	#VALUE!	#VALUE!	#VALUE!	#VALUE!	#VALUE!	30.2353	#VALUE!	#VALUE!	26.9995	#VALUE!	#VALUE!	#VALUE!
OR9K2	#VALUE!	#VALUE!	#VALUE!	#VALUE!	#VALUE!	#VALUE!	#VALUE!	9.57448	22.3283	12.8698	#VALUE!	#VALUE!	#VALUE!	#VALUE!	#VALUE!	24.7182	21.0875	#VALUE!	38.0617	#VALUE!	73.1553	13.635
OR10A4	332.794	187.214	497.086	444.731	245.153	260.502	236.084	543.146	340.733	206.798	223.431	373.133	172.358	248.367	346.252	149.397	788.095	459.354	1940.59	241.515	395.601	342.175
OR10H3	27.8021	#VALUE!	#VALUE!	#VALUE!	#VALUE!	#VALUE!	#VALUE!	8.93468	14.6645	#VALUE!	#VALUE!	#VALUE!	#VALUE!	#VALUE!	#VALUE!	13.7521	7.33815	#VALUE!	15.6803	#VALUE!	#VALUE!	#VALUE!
OR10Z1	#VALUE!	#VALUE!	#VALUE!	#VALUE!	32.3973	8.8044	#VALUE!	#VALUE!	9.12346	21.3332	38.4988	62.9278	#VALUE!	16.9608	15.0155	36.4454	#VALUE!	#VALUE!	28.3473	#VALUE!	67.6233	#VALUE!
OR13D1	1148.08	911.602	501.186	1143.91	527.889	609.445	488.04	334.7	672.593	892.08	518.459	568.971	595.772	873.872	741.342	396.051	194.218	874.911	494.906	606.724	375.521	308.553
OR1E1	441.015	36.4263	70.3473	146.536	136.72	406.556	29.6756	14.7224	1791.95	550.592	1805.53	2150.27	835.377	884.233	658.878	161.761	89.8481	64.7289	75.2609	142.941	164.788	91.5506
OR1Q1	663.488	199.306	545.219	406.787	455.24	292.657	544.022	261.123	496.652	525.407	559.47	519.97	881.83	411.233	199.742	314.094	1184.73	862.329	565.164	227.897	598.541	480.576
OR2AK2	46.979	92.5659	37.7205	#VALUE!	179.16	389.781	58.0445	22.1164	191.408	147.411	209.865	54.6633	110.189	108.51	141.192	146.061	261.623	204.539	521.888	40.0262	31.9673	143.611
OR2H1	18.2695	15.4421	77.7921	41.2818	86.6499	130.456	32.5486	33.2719	169.617	57.6457	104.392	134.559	148.147	68.1223	50.0771	172.02	30.8839	67.3597	103.837	19.7137	505.381	40.1782
OR2S2	15192.1	5295.81	6465.9	13823.2	8059.82	2747.1	3294.01	2622.05	14558.5	7131.32	18629.5	10632.1	7329.79	12533.8	6796.83	2648.89	5195.65	13221.6	4456.41	10171.8	4801.06	10528.6
OR2V1	#VALUE!	#VALUE!	#VALUE!	#VALUE!	#VALUE!	#VALUE!	14.2575	16.0112	42.1253	#VALUE!	55.0736	#VALUE!	#VALUE!	12.6916	#VALUE!	#VALUE!	7.74345	24.0998	#VALUE!	#VALUE!	48.0123	#VALUE!
OR4C13	71.1829	41.5202	28.8038	143.815	66.0714	14.1242	7.63729	16.5451	52.2871	33.6138	77.7495	21.9655	#VALUE!	52.854	56.4595	114.786	8.5786	51.0623	65.1546	28.3542	100.731	38.6229
OR4F16	6128.04	2097.22	2410.08	3670.54	3173.13	4257.45	1394.34	3873.56	3873.18	6081.19	3684.89	4281.36	720.347	2755.47	4344.89	5502.81	9519.87	5157.52	4397.02	2506.99	3006.61	4448.57
OR4M1	#VALUE!	#VALUE!	17.4394	#VALUE!	#VALUE!	2.62064	#VALUE!	#VALUE!	11.9049	13.5873	#VALUE!	#VALUE!	21.342	11.9424	9.57574	#VALUE!	#VALUE!	#VALUE!	#VALUE!	#VALUE!	19.1543	#VALUE!
OR51B5	1903.6	1164.62	1243.81	1752.78	671.296	1122.75	358.552	661.684	1153.5	1003.59	1310.44	997.472	758.828	2677.55	526.857	858.914	943.634	1208.01	839.063	1428.19	640.347	651.105
OR51T1	85.31	52.9717	45.2991	67.2086	32.572	33.4437	12.0836	20.186	55.197	13.6472	59.6714	57.2179	21.633	42.6242	8.67479	68.0344	33.2149	#VALUE!	51.977	38.0849	118.629	#VALUE!
OR52K1	82.3323	18.7132	44.5358	38.8607	14.8231	277.832	450.324	210.184	83.6493	227.773	264.846	131.054	79.4135	203.952	177.617	73.5892	32.343	199.381	32.1245	#VALUE!	57.1329	74.0604
OR5A2	#VALUE!	17.5677	#VALUE!	#VALUE!	#VALUE!	#VALUE!	15.408	10.0349	#VALUE!	#VALUE!	29.8652	7.72331	21.9635	16.9438	17.4604	19.2453	15.2404	3.85925	16.6374	#VALUE!	3.6594	#VALUE!
OR5D16	#VALUE!	#VALUE!	#VALUE!	#VALUE!	#VALUE!	#VALUE!	#VALUE!	#VALUE!	#VALUE!	#VALUE!	17.6444	#VALUE!	#VALUE!	#VALUE!	#VALUE!	#VALUE!	#VALUE!	#VALUE!	#VALUE!	#VALUE!	#VALUE!	#VALUE!
OR5M1	#VALUE!	#VALUE!	#VALUE!	6.58189	24.3731	#VALUE!	7.22829	#VALUE!	#VALUE!	#VALUE!	35.0799	#VALUE!	53.2639	#VALUE!	9.28769	#VALUE!	#VALUE!	#VALUE!	23.2281	#VALUE!	42.3359	#VALUE!
OR6B3	26.004	59.3918	23.1284	50.5192	67.5547	24.9977	12.9061	30.0121	17.8079	158.177	37.4421	7.31127	68.4374	88.0101	26.6271	113.244	82.4881	30.7342	76.3863	14.8035	44.2499	16.2897
OR6K6	14.9703	#VALUE!	30.1274	94.1719	#VALUE!	#VALUE!	8.30575	9.14529	26.6246	9.50308	15.7635	20.664	#VALUE!	21.3886	10.1565	83.8812	#VALUE!	25.0296	50.2392	27.5462	112.193	65.5246
OR7D2	2473.45	40.6299	75.2178	#VALUE!	67.6494	161.906	57.2849	90.4369	153.467	143.06	165.714	3392.61	145.672	102.989	2251.57	27.0161	85.3506	131.685	131.743	3282.44	23.5599	47.1608
OR8H2	#VALUE!	#VALUE!	#VALUE!	#VALUE!	105.807	#VALUE!	#VALUE!	#VALUE!	#VALUE!	24.0722	41.6218	#VALUE!	#VALUE!	19.2139	#VALUE!	86.9506	3.86607	#VALUE!	#VALUE!	#VALUE!	24.7572	#VALUE!
OR9Q1	#VALUE!	#VALUE!	#VALUE!	#VALUE!	#VALUE!	#VALUE!	#VALUE!	0.988315	#VALUE!	#VALUE!	#VALUE!	#VALUE!	#VALUE!	#VALUE!	#VALUE!	#VALUE!	#VALUE!	#VALUE!	#VALUE!	#VALUE!	#VALUE!	2.21449
OR10A5	426.956	452.063	776.448	729.118	277.318	346.238	312.586	980.741	472.968	294.945	423.335	764.258	228.783	606.59	489.478	176.993	848.556	1055.23	2060.5	248.07	423.154	197.139
OR10H4	#VALUE!	2.41713	#VALUE!	#VALUE!	#VALUE!	#VALUE!	#VALUE!	#VALUE!	#VALUE!	#VALUE!	#VALUE!	#VALUE!	#VALUE!	#VALUE!	#VALUE!	#VALUE!	#VALUE!	19.6465	#VALUE!	#VALUE!	43.1945	#VALUE!
OR11A1	30.4923	#VALUE!	40.369	#VALUE!	#VALUE!	16.7863	11.7484	#VALUE!	16.1459	18.929	43.4678	26.1192	#VALUE!	15.5093	#VALUE!	49.7436	29.5693	28.3393	#VALUE!	95.6967	20.8113	32.341
OR13F1	14.6569	#VALUE!	#VALUE!	88.7781	37.9192	130.039	67.6393	35.2195	135.107	59.868	116.518	170.521	122.842	59.0305	68.4287	126.777	38.7288	147.99	170.81	29.3556	40.9067	156.319
OR1E2	964.718	112.566	117.689	267.756	159.138	866.903	45.9089	142.062	3073.97	588.363	1939.86	1680.69	821.353	1798.19	520.174	91.7713	153.919	67.6247	33.2304	268.017	341.326	283.787
OR1S1	30.592	12.8238	#VALUE!	57.6735	98.1795	21.0967	24.6152	112.722	32.0196	24.4058	151.451	89.0552	60.2311	57.2961	70.4953	48.473	22.1409	124.62	20.8374	65.7744	96.9248	29.7024
OR2AP1	975.074	1439.89	941.882	2214.83	213.321	204.227	16.0048	17.5213	619.328	117.785	133.399	217.984	120.305	169.116	1038.19	112.75	98.1703	603.185	69.6043	88.3275	55.4817	246.344
OR2H2	1976.45	1461.85	1524.65	2130.17	2174.15	2935.3	1087.54	1255.21	3710.89	963.954	1079.18	1910.53	2825.41	1373.48	1000.71	2563.22	1389.14	1694.16	1401.25	1115.05	7065.21	1188.78
OR2T1	#VALUE!	#VALUE!	#VALUE!	#VALUE!	29.6813	#VALUE!	#VALUE!	#VALUE!	#VALUE!	#VALUE!	40.1091	#VALUE!	30.5355	#VALUE!	#VALUE!	17.5856	#VALUE!	#VALUE!	#VALUE!	#VALUE!	28.6062	#VALUE!
OR2V2	#VALUE!	43.2269	#VALUE!	#VALUE!	22.5076	#VALUE!	#VALUE!	7.9155	53.0007	#VALUE!	17.4583	88.9774	#VALUE!	#VALUE!	11.575	#VALUE!	#VALUE!	#VALUE!	44.0852	#VALUE!	#VALUE!	16.8187
OR4C15	#VALUE!	#VALUE!	#VALUE!	#VALUE!	25.1737	#VALUE!	#VALUE!	#VALUE!	29.8998	#VALUE!	20.1013	#VALUE!	#VALUE!	#VALUE!	#VALUE!	62.8435	#VALUE!	#VALUE!	#VALUE!	34.0294	51.9068	#VALUE!
OR4F17	108.494	40.379	54.5763	85.9497	145.864	#VALUE!	132.56	14.6982	47.4952	95.4491	150.853	61.8822	44.8275	37.7714	3293.7	219.662	25.5109	42.1612	42.0669	48.6417	224.002	75.9589
OR4M2	1077.55	35.1957	#VALUE!	#VALUE!	#VALUE!	15.4039	#VALUE!	#VALUE!	156.338	#VALUE!	#VALUE!	#VALUE!	#VALUE!	18.2018	55.0316	55.8221	71.3245	114.311	27.6013	42.2018	#VALUE!	49.283
OR51B6	2207.06	942.261	1238.12	1969.04	853.327	1397.5	304.047	548.01	1015.32	499.095	1512.56	1533.92	1055.57	2704.95	499.43	1013.78	1001	1068.33	1369.75	1691.83	844.615	660.678
OR51V1	#VALUE!	#VALUE!	#VALUE!	25.9344	11.2144	#VALUE!	1.92083	#VALUE!	#VALUE!	9.08466	20.6521	#VALUE!	14.2491	7.52853	12.5365	7.7389	#VALUE!	#VALUE!	12.3421	#VALUE!	55.2556	#VALUE!
OR52K2	158.395	129.788	72.0109	272.269	98.5323	515.436	368.45	308.242	65.9859	626.386	393.29	224.299	200.465	438.557	271.129	237.47	75.8211	402.537	92.5394	125.946	137.978	329.426
OR5AC2	#VALUE!	#VALUE!	#VALUE!	#VALUE!	#VALUE!	8.47715	#VALUE!	#VALUE!	8.06899	#VALUE!	9.73949	#VALUE!	14.6782	7.18586	6.0509	#VALUE!	8.23692	#VALUE!	#VALUE!	#VALUE!	14.0097	#VALUE!
OR5D18	#VALUE!	#VALUE!	#VALUE!	#VALUE!	9.57942	#VALUE!	8.99171	#VALUE!	#VALUE!	#VALUE!	101.571	15.9602	#VALUE!	#VALUE!	21.2908	24.5065	#VALUE!	#VALUE!	#VALUE!	#VALUE!	71.9246	21.5129
OR5M10	#VALUE!	#VALUE!	#VALUE!	#VALUE!	83.1763	1.66301	#VALUE!	3.37623	#VALUE!	36.9958	20.5014	#VALUE!	28.595	#VALUE!	9.49954	16.6519	#VALUE!	76.2106	52.1237	29.5414	52.2878	19.5065
OR6C1	#VALUE!	#VALUE!	22.0851	#VALUE!	24.2247	37.7029	8.05577	8.9941	20.0292	1.73834	50.7053	40.0027	24.3506	#VALUE!	16.8744	52.7556	24.3268	16.962	#VALUE!	#VALUE!	36.509	13.7715
OR6M1	102.12	#VALUE!	149.41	227.84	129.942	204.445	#VALUE!	10.1447	56.8237	69.2588	76.1452	97.181	73.1799	75.0882	79.1201	71.1708	88.6795	61.7798	339.023	26.6811	164.955	37.2551
OR7D4	#VALUE!	21.552	#VALUE!	39.0165	32.897	34.6408	#VALUE!	11.1724	9.0379	22.752	22.1776	3.79623	#VALUE!	12.9507	#VALUE!	20.2611	10.6007	90.2752	#VALUE!	48.1333	31.8095	#VALUE!
OR8H3	#VALUE!	#VALUE!	#VALUE!	#VALUE!	#VALUE!	13.6077	#VALUE!	#VALUE!	10.627	#VALUE!	15.5298	#VALUE!	#VALUE!	#VALUE!	#VALUE!	9.36746	#VALUE!	#VALUE!	18.603	#VALUE!	61.3105	16.1693
OR9Q2	313.693	34.2065	54.4172	91.8133	74.6952	28.7634	56.5594	53.0124	77.4368	103.128	188.07	58.968	91.7289	78.0261	197.426	84.9941	36.2052	218.611	38.8818	145.71	285.408	131.525
OR10A6	#VALUE!	#VALUE!	23.36	#VALUE!	#VALUE!	19.9257	8.92242	#VALUE!	#VALUE!	#VALUE!	21.544	#VALUE!	#VALUE!	#VALUE!	#VALUE!	11.0677	29.1562	#VALUE!	#VALUE!	#VALUE!	#VALUE!	#VALUE!
OR10H5	30.8861	48.8512	33.3797	116.93	8.48668	#VALUE!	9.3616	30.8792	44.4928	#VALUE!	59.8195	#VALUE!	#VALUE!	15.8831	23.3137	71.9666	53.0609	27.9945	3.26115	36.8656	29.0069	#VALUE!
OR11G2	#VALUE!	21.0534	#VALUE!	#VALUE!	#VALUE!	25.9149	#VALUE!	#VALUE!	#VALUE!	#VALUE!	16.1632	2.96179	22.9792	#VALUE!	10.118	#VALUE!	48.8126	#VALUE!	#VALUE!	#VALUE!	64.5744	#VALUE!
OR13G1	622.698	39.8212	129.105	234.572	545.558	571.374	193.124	67.1551	288.24	219.95	562.828	197.141	198.95	468.053	159.232	620.266	338.695	436.261	192.92	152.339	143.162	410.616
OR1F1	56.2086	#VALUE!	#VALUE!	#VALUE!	26.5332	108.642	57.9903	9.15642	#VALUE!	68.8866	93.5355	99.7143	27.936	72.0188	11.9814	81.308	23.4642	50.4487	48.0486	94.578	#VALUE!	19.8093
OR1S2	6.60331	29.7723	#VALUE!	121.055	67.3557	63.6554	31.9376	41.2676	19.6255	47.6471	167.292	28.4614	#VALUE!	117.732	121.292	44.3298	23.6806	77.2684	41.9037	41.4446	36.9913	6.4677
OR2AT4	76.1248	73.3121	77.5428	123.89	188.726	401.052	75.94	105.264	408.892	215.253	306.888	227.52	177.464	122.468	133.339	127.055	97.8977	120.322	200.208	208.213	229.942	172.901
OR2J1	#VALUE!	#VALUE!	#VALUE!	#VALUE!	#VALUE!	#VALUE!	#VALUE!	#VALUE!	16.3698	14.3452	#VALUE!	#VALUE!	#VALUE!	13.7402	1.64038	14.603	9.21424	23.8965	22.476	#VALUE!	21.4678	#VALUE!
OR2T10	#VALUE!	#VALUE!	#VALUE!	#VALUE!	#VALUE!	15.2931	#VALUE!	#VALUE!	#VALUE!	19.8546	38.9749	#VALUE!	#VALUE!	#VALUE!	12.4649	#VALUE!	#VALUE!	26.5236	24.3515	#VALUE!	19.7396	#VALUE!
OR2W1	29.4746	#VALUE!	#VALUE!	53.988	53.1644	#VALUE!	8.64936	#VALUE!	50.1067	54.6911	22.5134	#VALUE!	88.5931	17.3882	#VALUE!	18.5497	#VALUE!	29.526	81.4903	40.5291	#VALUE!	11.6256
OR4C16	#VALUE!	#VALUE!	#VALUE!	#VALUE!	#VALUE!	#VALUE!	#VALUE!	#VALUE!	#VALUE!	#VALUE!	#VALUE!	#VALUE!	#VALUE!	#VALUE!	#VALUE!	14.0001	#VALUE!	#VALUE!	#VALUE!	#VALUE!	38.937	14.2089
OR4F21	9409.99	3773.65	4161.13	6911.95	5980.1	7067.15	2007.74	6643.39	7158.23	10882.6	7375.43	9978.54	2149.08	5044.18	5428.74	10529.8	15622.4	10045.8	10266.1	5763.28	5650.71	9053.93
OR4N2	#VALUE!	19.2169	#VALUE!	#VALUE!	#VALUE!	#VALUE!	9.46592	#VALUE!	#VALUE!	228.615	22.7643	57.4608	#VALUE!	#VALUE!	#VALUE!	#VALUE!	#VALUE!	#VALUE!	29.5134	#VALUE!	30.6747	#VALUE!
OR51D1	48.0063	173.076	114.052	198.818	50.3299	14.6603	11.8272	8.73709	68.9228	186.617	173.402	45.001	63.9374	62.5796	30.8395	14.8727	60.6735	141.29	86.0419	103.866	47.5314	57.246
OR52A1	#VALUE!	21.8627	#VALUE!	#VALUE!	#VALUE!	#VALUE!	#VALUE!	#VALUE!	11.67	#VALUE!	20.0043	#VALUE!	#VALUE!	#VALUE!	11.6656	#VALUE!	#VALUE!	#VALUE!	#VALUE!	#VALUE!	25.6923	#VALUE!
OR52L1	799.548	4610.73	2172.59	5135.45	549.932	997.668	468.854	2615.08	923.321	866.612	828.237	325.511	957.568	1555.2	9148.5	352.404	619.406	2162.07	955.38	478.375	954.917	310.957
OR5AK2	331.753	411.645	264.094	616.621	91.6102	30.8443	81.5177	30.9727	32.0088	195.042	111.474	141.203	#VALUE!	163.749	54.8349	204.926	171.607	163.6	27.2859	#VALUE!	120.66	159.325
OR5F1	#VALUE!	#VALUE!	#VALUE!	#VALUE!	#VALUE!	#VALUE!	#VALUE!	#VALUE!	#VALUE!	#VALUE!	#VALUE!	#VALUE!	#VALUE!	#VALUE!	#VALUE!	62.2968	#VALUE!	#VALUE!	#VALUE!	#VALUE!	#VALUE!	#VALUE!
OR5M11	23.6353	#VALUE!	#VALUE!	#VALUE!	#VALUE!	#VALUE!	#VALUE!	#VALUE!	10.7742	#VALUE!	44.7311	#VALUE!	#VALUE!	15.4333	#VALUE!	#VALUE!	#VALUE!	#VALUE!	#VALUE!	#VALUE!	#VALUE!	#VALUE!
OR6C2	545.515	957.762	903.104	1602.23	239.002	136.697	25.5532	6.86241	353.329	126.717	86.7654	294.38	84.5713	171.485	665.021	129.678	130.612	718.647	94.8011	132.586	123.415	287.1
OR6N1	#VALUE!	16.7686	58.1101	54.6458	106.154	10.1675	9.39141	10.7752	#VALUE!	42.3361	101.584	54.3699	17.8029	56.9378	40.3176	26.2228	6.83265	46.3637	28.0174	#VALUE!	60.1186	25.206
OR7E24	#VALUE!	#VALUE!	21.7436	#VALUE!	6.36743	#VALUE!	1.86044	#VALUE!	#VALUE!	13.5634	13.1025	#VALUE!	#VALUE!	#VALUE!	2.59326	#VALUE!	4.71244	#VALUE!	#VALUE!	21.8811	#VALUE!	484.078
OR8I2	#VALUE!	#VALUE!	#VALUE!	#VALUE!	28.586	#VALUE!	#VALUE!	#VALUE!	15.7877	#VALUE!	#VALUE!	#VALUE!	#VALUE!	#VALUE!	11.2571	16.3714	#VALUE!	#VALUE!	#VALUE!	#VALUE!	26.0443	#VALUE!
OR51E2	1915.55	1300.94	3837.07	3810.1	3251.36	1864.51	2645.71	2985.49	2480.7	1819.29	1934.66	2660.14	3610.73	3591.65	7211.61	1072.01	3772.75	4169.36	2526.94	2312.17	2250.77	1863.02
OR10A7	#VALUE!	#VALUE!	#VALUE!	#VALUE!	25.1831	#VALUE!	#VALUE!	#VALUE!	26.6985	17.1126	55.1589	22.9731	25.2274	#VALUE!	11.0561	55.7679	9.37927	#VALUE!	#VALUE!	34.3916	51.309	#VALUE!
OR10J1	24.2376	#VALUE!	#VALUE!	#VALUE!	22.9835	64.9515	14.8351	#VALUE!	25.9419	116.738	114.15	117.877	22.934	87.0607	36.0475	40.7691	42.9481	77.8221	96.6985	29.3833	243.492	#VALUE!
OR11H1	35.0249	100.374	116.867	117.355	270.989	115.85	190.951	236.087	172.923	138.514	353.852	219.777	52.0948	55.2151	97.8812	164.41	353.549	1069.35	786.859	32.1983	274.962	112.198
OR13H1	#VALUE!	#VALUE!	64.8849	57.5144	#VALUE!	15.0431	12.1543	177.545	#VALUE!	#VALUE!	#VALUE!	18.9147	#VALUE!	336.648	136.059	15.9516	28.7407	#VALUE!	256.257	#VALUE!	26.732	41.8712
OR1G1	138.371	198.886	303.465	7.28387	74.0494	181.455	18.4799	27.5628	208.39	104.495	381.681	135.621	180.071	154.998	133.719	44.5795	161.35	560.269	228.099	292.739	234.82	57.5473
OR2A1	18045.6	18797.7	24918.4	38700.3	30582	29851.9	9652.41	9848.37	43450	16940.8	26184.4	48830	41247.8	27593.8	29880.6	16237.7	30050.4	26680.1	31915.6	28909.1	24106.2	19164.9
OR2B11	97.981	#VALUE!	74.1321	#VALUE!	239.045	1003.94	253.581	126.528	684.257	403.199	573.758	319.989	917.403	969.689	284.612	330.632	476.147	294.294	448.935	281.19	118.917	299.505
OR2J2	214.761	72.8518	157.242	131.003	187.973	119.246	36.214	74.798	72.9377	179.993	191.891	129.542	229.346	55.2821	56.4435	251.282	63.2929	61.7942	169.816	170.393	342.844	125.749
OR2T11	#VALUE!	#VALUE!	#VALUE!	67.0243	#VALUE!	14.4513	#VALUE!	28.1341	32.5735	#VALUE!	33.7777	25.0536	#VALUE!	17.9438	#VALUE!	13.3604	#VALUE!	#VALUE!	300.215	27.2341	#VALUE!	#VALUE!
OR2W3	298.602	251.692	483.358	294.014	285.599	329.47	96.859	76.0145	408.111	239.816	201.586	166.094	157.288	302.111	324.474	3289.47	490.47	242.529	209.459	237.738	192.821	181.801
OR4C3	3655.35	990.832	2596.8	581.044	154.311	64.4023	103.522	10.7009	115.604	234.911	73.9623	566.361	139.329	304.451	126.516	115.422	176.486	153.545	31.9124	80.4093	94.6222	153.804
OR4F29	6262.75	270.485	314.313	405.076	3732.5	4315.5	1213.49	2077.72	4238.97	6226.22	4900.02	6250.86	1149.87	2575.04	4136.31	6788.04	8378.06	5167.86	5853.41	3256.46	3205.8	5130.48
OR4N4	143.46	51.9948	157.783	57.9407	60.9185	14.3853	15.307	8.74913	52.6217	60.523	85.3517	#VALUE!	60.7122	16.291	50.8418	31.4502	63.1177	75.6453	22.6517	40.5512	62.3274	#VALUE!
OR51E1	49534.5	43569.2	46535.8	62134.6	8719.36	10642.4	12359.9	12876.4	22420.1	27407.6	26046.4	24601.9	15148.7	23169.1	9663.64	9279.85	9928.39	33011.4	13779.9	12177.9	11407.8	16376.1
OR52A5	#VALUE!	#VALUE!	#VALUE!	#VALUE!	#VALUE!	#VALUE!	6.51242	#VALUE!	19.4589	#VALUE!	18.0086	#VALUE!	#VALUE!	#VALUE!	31.2176	13.928	#VALUE!	20.8614	#VALUE!	#VALUE!	#VALUE!	#VALUE!
OR52M1	#VALUE!	20.5017	39.4181	41.3272	42.7228	24.7496	11.3138	13.3191	18.4501	26.2894	24.2243	74.2756	58.2253	64.0361	24.1532	44.2899	#VALUE!	#VALUE!	36.2775	12.2268	77.0575	28.0952
OR5AN1	21.0077	28.0322	32.8864	37.2877	17.2213	29.9062	13.7496	12.1755	30.5082	#VALUE!	154.517	110.629	37.7137	19.6672	68.6649	49.4612	35.6279	41.0071	11.748	44.1913	55.5495	46.9621
OR5H1	#VALUE!	#VALUE!	#VALUE!	#VALUE!	#VALUE!	#VALUE!	#VALUE!	16.7159	29.9336	18.4251	#VALUE!	49.6816	#VALUE!	#VALUE!	#VALUE!	#VALUE!	11.2136	24.9191	#VALUE!	#VALUE!	53.0502	#VALUE!
OR5M3	#VALUE!	#VALUE!	#VALUE!	#VALUE!	22.6595	11.3382	16.386	7.59707	#VALUE!	#VALUE!	38.612	#VALUE!	#VALUE!	12.6602	#VALUE!	25.811	#VALUE!	#VALUE!	#VALUE!	#VALUE!	46.7903	13.8834
OR6C3	#VALUE!	#VALUE!	30.0433	#VALUE!	#VALUE!	17.0268	6.63145	9.33098	14.0762	18.6608	66.2601	#VALUE!	#VALUE!	#VALUE!	1.83193	58.1324	19.3348	28.2571	#VALUE!	#VALUE!	72.4829	19.9533
OR6N2	#VALUE!	#VALUE!	#VALUE!	#VALUE!	60.8071	13.2141	#VALUE!	7.07841	11.4042	29.3221	90.5939	18.1933	20.1743	11.7164	9.21724	25.9663	6.98089	21.1624	#VALUE!	#VALUE!	59.2445	15.4105
OR7G1	#VALUE!	#VALUE!	#VALUE!	#VALUE!	#VALUE!	#VALUE!	6.96091	#VALUE!	#VALUE!	#VALUE!	13.5814	21.8072	#VALUE!	13.8572	#VALUE!	#VALUE!	#VALUE!	#VALUE!	#VALUE!	#VALUE!	#VALUE!	#VALUE!
OR8J1	#VALUE!	#VALUE!	#VALUE!	#VALUE!	#VALUE!	#VALUE!	#VALUE!	#VALUE!	4.48108	#VALUE!	#VALUE!	#VALUE!	#VALUE!	#VALUE!	#VALUE!	#VALUE!	#VALUE!	#VALUE!	#VALUE!	#VALUE!	24.7325	#VALUE!
OR51E1	39460.6	45314	46228.9	66882.4	8173.34	11444.2	14863.2	12599.7	21833.2	24795.2	25584.6	25204.7	14132.2	20464.5	9975.68	8510.52	7850.65	31421.2	10281.1	11201.6	10342.7	13189.8
OR10AD1	14405.8	16532.3	17474	32797.6	12453.3	10230.2	5760.31	4026.03	15834.6	11606.7	18336.7	10362.7	19436.8	7998.95	6177.48	5747.73	6357.78	16805.7	12666.8	19889	10034	13834.7
OR10J3	#VALUE!	#VALUE!	#VALUE!	#VALUE!	25.026	46.8437	8.16822	19.4729	133.725	56.6066	99.8178	87.7708	46.9666	49.9289	114.944	77.7036	32.7638	41.231	64.6723	124.698	139.482	17.5596
OR11H4	481.84	256.267	434.856	525.541	749.172	335.101	186.792	297.603	509.671	425.969	552.624	591.92	820.182	584.956	479.508	232.265	769.84	700.888	571.126	266.58	409.136	347.599
OR13J1	1797.94	962.006	767.691	1297.86	1691.51	1408.29	376.303	748.051	1059.08	1277.14	1926.48	1600.95	1993.84	1456.48	1505.13	924.356	665.957	1897.51	1785.13	2193.09	1372.98	1868.98
OR1I1	26.4935	#VALUE!	27.146	#VALUE!	138.749	#VALUE!	#VALUE!	59.1965	22.6297	78.3433	92.1057	96.3964	131.477	14.4623	9.65996	#VALUE!	85.1965	132.609	43.2761	30.2517	100.255	33.7761
OR2A12	764.624	#VALUE!	164.427	142.133	943.414	747.086	43.2628	272.844	726.467	34.9238	95.4115	108.68	#VALUE!	1058.81	32.0432	235.93	633.391	215.186	283.72	32.5029	90.103	669.931
OR2B2	90.3203	31.9248	19.0125	114.072	477.081	463.167	162.05	93.5121	265.054	144.915	223.091	232.248	479.065	76.2115	225.04	98.4817	613.061	423.402	180.457	196.816	180.85	79.7739
OR2J3	249.616	19.4933	108.067	#VALUE!	279.226	102.098	26.7373	15.5848	53.0324	99.371	150.993	92.3163	134.129	65.7322	17.8661	149.519	81.1066	174.117	111.437	119.216	140.495	116.824
OR2T12	#VALUE!	20.2925	#VALUE!	#VALUE!	34.3427	41.0005	#VALUE!	#VALUE!	#VALUE!	#VALUE!	#VALUE!	2.23986	3.70855	#VALUE!	#VALUE!	#VALUE!	7.76004	#VALUE!	#VALUE!	#VALUE!	2.34863	#VALUE!
OR2Y1	#VALUE!	#VALUE!	#VALUE!	#VALUE!	18.1742	9.07047	22.4547	15.9643	9.63234	42.7814	24.3844	21.0301	#VALUE!	21.1317	8.5872	#VALUE!	44.0611	#VALUE!	18.3922	#VALUE!	35.7359	17.3078
OR4C46	#VALUE!	#VALUE!	#VALUE!	#VALUE!	24.8066	15.4817	13.3257	#VALUE!	12.7395	#VALUE!	#VALUE!	#VALUE!	#VALUE!	#VALUE!	#VALUE!	31.0483	#VALUE!	#VALUE!	#VALUE!	#VALUE!	70.3431	#VALUE!
OR4F3	5041.28	200.931	317.445	508.175	4188.36	4901.18	1230.29	2063.93	4336.7	7287.03	4579.68	6253.82	1606.64	2551.03	3823.25	7066.09	9228.33	5666.45	6051.59	3701.34	3433.76	5927.55
OR4N5	31.3653	2.81365	#VALUE!	#VALUE!	#VALUE!	1.40477	1.85727	1.61487	#VALUE!	15.5359	18.1787	#VALUE!	48.4112	13.585	11.5345	8.09702	9.76015	#VALUE!	#VALUE!	#VALUE!	#VALUE!	#VALUE!
OR51E2	2374.86	1224.21	2732.1	3546.41	2858.53	1831.4	2219.66	2634.57	2492.82	3614.07	3054.54	3085.88	3179.59	3642.57	7627.63	1066.85	2869.44	4120.92	2283.62	3771.43	2090.35	2237.73
OR52B2	1250.59	739.007	482.44	755.327	477.824	1060.7	584.583	690.899	689.916	1116.21	733.768	1033.51	988.609	1152.96	1407.82	634.801	631.748	1069.34	715.129	859.03	854.591	1002.02
OR52N1	21.5668	252.423	366.407	948.598	#VALUE!	74.8525	749.089	1136.55	507.149	326.858	201.714	#VALUE!	105.846	469.45	1153.49	751.007	408.813	253.246	150.232	35.374	3560.03	334.863
OR5AP2	#VALUE!	#VALUE!	#VALUE!	#VALUE!	12.03	#VALUE!	#VALUE!	9.58867	#VALUE!	7.92101	59.1492	24.1426	#VALUE!	#VALUE!	#VALUE!	19.2062	12.1106	#VALUE!	#VALUE!	29.7781	96.0169	#VALUE!
OR5H14	#VALUE!	#VALUE!	#VALUE!	#VALUE!	#VALUE!	#VALUE!	#VALUE!	#VALUE!	#VALUE!	#VALUE!	18.0393	11.6706	#VALUE!	15.7994	#VALUE!	30.4695	#VALUE!	27.6864	27.5879	34.0215	17.9284	#VALUE!
OR5M8	#VALUE!	#VALUE!	#VALUE!	#VALUE!	27.1975	#VALUE!	#VALUE!	#VALUE!	#VALUE!	#VALUE!	2.60973	#VALUE!	36.3633	14.4066	12.4574	#VALUE!	#VALUE!	#VALUE!	#VALUE!	#VALUE!	41.5559	#VALUE!
OR6C4	2331.18	3459.43	2759.23	6894.01	775.964	408.196	58.2475	21.9505	1047.7	401.891	445.701	610.953	272.103	630.531	2215.48	284.954	426.787	1316.26	330.195	438.487	315.525	812.519
OR6P1	#VALUE!	#VALUE!	#VALUE!	#VALUE!	#VALUE!	#VALUE!	#VALUE!	#VALUE!	#VALUE!	14.5963	35.9731	116.376	#VALUE!	11.7624	18.4521	22.9688	#VALUE!	#VALUE!	49.1856	#VALUE!	80.8557	15.6243
OR7G2	#VALUE!	#VALUE!	#VALUE!	#VALUE!	#VALUE!	#VALUE!	#VALUE!	#VALUE!	#VALUE!	#VALUE!	11.402	#VALUE!	15.6788	#VALUE!	#VALUE!	9.28261	#VALUE!	#VALUE!	#VALUE!	19.2624	#VALUE!	#VALUE!
OR8J3	#VALUE!	#VALUE!	#VALUE!	#VALUE!	#VALUE!	9.03171	#VALUE!	#VALUE!	#VALUE!	#VALUE!	#VALUE!	#VALUE!	26.2398	#VALUE!	#VALUE!	15.589	#VALUE!	23.6021	#VALUE!	#VALUE!	20.0285	#VALUE!
OR52B6	5062.7	3346.09	2783.62	4307.56	3441.75	3421.29	1397.48	2199.23	3867.81	2745.37	5274.33	3115.04	2824.86	7243.16	1792.42	2699.65	2410.44	4847.59	3703.92	4073.56	1785.17	2464.55
OR10AG1	#VALUE!	#VALUE!	#VALUE!	#VALUE!	#VALUE!	#VALUE!	6.71603	8.02951	#VALUE!	#VALUE!	15.4782	20.2814	#VALUE!	#VALUE!	#VALUE!	24.7947	#VALUE!	#VALUE!	#VALUE!	#VALUE!	46.3626	#VALUE!
OR10J5	#VALUE!	#VALUE!	54.7252	#VALUE!	31.9548	28.9311	10.1957	19.0794	44.1977	#VALUE!	9.35667	28.8251	#VALUE!	#VALUE!	#VALUE!	67.9033	19.1965	#VALUE!	#VALUE!	#VALUE!	180.117	89.7944
OR11H6	#VALUE!	14.8541	26.3988	84.4802	#VALUE!	39.372	#VALUE!	17.1958	12.9793	75.3766	14.7358	164.993	46.6543	39.0907	45.181	45.5834	63.9018	#VALUE!	90.6641	28.9109	54.9409	#VALUE!
OR14A16	217.269	#VALUE!	106.182	52.1412	243.112	135.481	91.7232	#VALUE!	73.9394	97.5436	278.943	47.5392	80.8672	304.594	112.12	93.5638	186.686	335.634	122.963	68.9255	#VALUE!	68.8147
OR1J2	388.346	59.5712	179.488	57.4282	#VALUE!	88.6604	530.21	218.295	48.6054	83.5304	134.867	160.566	907.786	171.714	42.3045	16.0914	659.525	143.176	139.922	119.156	142.149	42.9045
OR2A14	782.088	106.615	39.6127	136.352	1328.87	1100.92	33.035	406.659	1214.65	75.6621	97.4152	124.631	45.2807	1405.88	64.1009	236.073	1063.49	243.507	202.15	79.945	55.97	582.212
OR2B3	#VALUE!	#VALUE!	3.5865	54.4953	55.8177	#VALUE!	#VALUE!	0.925716	27.1655	18.8943	18.9493	21.3376	32.8812	3.03077	11.1609	30.8339	#VALUE!	25.4018	3.32165	92.9993	#VALUE!	17.7376
OR2K2	744.306	200.552	764.273	234.088	1471.9	1665.19	197.765	236.39	1226.9	3356.19	1017.61	1077.69	1132.65	460.544	412.309	1233.01	1001.75	550.404	1685.63	385.938	1047.2	1158.48
OR2T2	#VALUE!	#VALUE!	#VALUE!	#VALUE!	2.62967	10.5271	#VALUE!	#VALUE!	8.97754	#VALUE!	22.832	22.3315	26.5118	22.7941	#VALUE!	13.1003	33.87	6.22506	72.8152	#VALUE!	25.3797	#VALUE!
OR2Z1	#VALUE!	#VALUE!	#VALUE!	#VALUE!	#VALUE!	24.2889	#VALUE!	#VALUE!	#VALUE!	#VALUE!	31.911	#VALUE!	#VALUE!	#VALUE!	#VALUE!	11.1797	#VALUE!	#VALUE!	#VALUE!	#VALUE!	27.7897	14.7125
OR4C5	70.8672	31.2541	131.178	92.6192	#VALUE!	26.06	33.0117	5.90627	82.9399	23.0713	50.0194	65.4013	49.5901	101.593	92.7954	35.3673	34.0482	82.7235	79.7044	49.3638	21.2112	87.7508
OR4F4	64.6395	76.817	37.0585	102.131	22.4126	11.2757	80.2679	12.9969	69.2801	45.3938	69.5454	69.6873	10.3273	11.6844	1376.54	101.309	50.6628	32.8912	39.4823	21.29	75.2298	60.4922
OR4P4	6.18539	4.87108	5.59271	21.3102	3.80069	3.05866	1.18603	2.60178	#VALUE!	#VALUE!	16.8488	#VALUE!	#VALUE!	#VALUE!	#VALUE!	#VALUE!	#VALUE!	#VALUE!	#VALUE!	3.86717	#VALUE!	#VALUE!
OR51F1	147.331	#VALUE!	48.1228	154.598	20.0473	11.3179	5.8811	12.3945	26.6484	10.7215	40.1376	54.6043	#VALUE!	45.3786	25.1482	9.03044	19.8955	67.8234	28.1082	19.8282	50.8448	13.3543
OR52B4	286.559	130.777	66.4982	237.255	286.18	42.9722	49.2408	70.9822	105.534	119.866	264.812	167.582	99.215	112.143	154.422	129.3	60.3873	267.98	51.198	117.681	49.8845	181.287
OR52N2	140.329	261.649	198.832	1559.5	196.764	95.9366	38.5927	199.505	60.299	158.443	134.583	67.4076	117.519	369.807	529.79	170.847	62.1464	303.679	108.371	293.126	252.65	100.918
OR5AR1	9.28026	23.6444	#VALUE!	#VALUE!	22.2011	#VALUE!	#VALUE!	7.34679	#VALUE!	14.4079	13.7055	20.9269	#VALUE!	2.17567	23.6061	2.36246	#VALUE!	#VALUE!	#VALUE!	#VALUE!	#VALUE!	48.0546
OR5H15	#VALUE!	#VALUE!	#VALUE!	43.0215	#VALUE!	13.5895	4.15839	2.18064	11.0722	#VALUE!	15.8988	37.8801	7.49663	13.138	8.1278	17.2801	8.8905	24.6641	#VALUE!	31.16	60.7682	50.2211
OR5M9	#VALUE!	#VALUE!	#VALUE!	#VALUE!	#VALUE!	#VALUE!	#VALUE!	4.39767	#VALUE!	#VALUE!	#VALUE!	#VALUE!	#VALUE!	#VALUE!	#VALUE!	#VALUE!	#VALUE!	#VALUE!	#VALUE!	#VALUE!	42.3531	10.3658
OR6C6	#VALUE!	#VALUE!	#VALUE!	#VALUE!	#VALUE!	37.8366	#VALUE!	7.83432	#VALUE!	#VALUE!	#VALUE!	40.3988	22.2166	10.9326	43.9601	15.9191	17.4185	#VALUE!	#VALUE!	#VALUE!	38.8763	#VALUE!
OR6Q1	46.1354	19.5965	#VALUE!	68.6162	#VALUE!	14.7419	36.5851	48.4027	32.2604	18.5971	84.358	90.3723	#VALUE!	60.1078	34.9281	86.5013	46.9832	47.3283	38.4727	#VALUE!	22.7981	17.2472
OR7G3	#VALUE!	#VALUE!	#VALUE!	#VALUE!	#VALUE!	11.1325	#VALUE!	#VALUE!	22.064	14.3846	#VALUE!	#VALUE!	#VALUE!	#VALUE!	9.46722	11.7563	#VALUE!	#VALUE!	#VALUE!	#VALUE!	18.4574	#VALUE!
OR8K1	#VALUE!	#VALUE!	#VALUE!	#VALUE!	#VALUE!	#VALUE!	#VALUE!	#VALUE!	#VALUE!	#VALUE!	31.7354	10.9794	#VALUE!	#VALUE!	#VALUE!	9.77174	#VALUE!	#VALUE!	#VALUE!	#VALUE!	28.894	#VALUE!
OR2K2	465.791	250.248	697.368	256.314	1480.54	1128.62	193.408	151.231	1230.45	2493.18	876.672	935.258	1483.77	384.006	643.61	1049.9	989.761	365.352	1558.04	452.835	1110.39	1208.64
OR10C1	#VALUE!	#VALUE!	28.2529	#VALUE!	17.6409	#VALUE!	6.73709	#VALUE!	#VALUE!	29.9371	54.5877	20.1725	21.9619	11.6059	26.886	#VALUE!	7.49724	2.91247	#VALUE!	28.1733	22.6813	#VALUE!
OR10K1	#VALUE!	#VALUE!	#VALUE!	#VALUE!	33.5074	20.6695	#VALUE!	#VALUE!	10.4222	#VALUE!	#VALUE!	#VALUE!	#VALUE!	36.7579	14.4393	#VALUE!	#VALUE!	#VALUE!	#VALUE!	#VALUE!	60.6408	#VALUE!
OR11L1	134.506	#VALUE!	#VALUE!	30.9602	127.589	80.318	1.25011	#VALUE!	#VALUE!	44.4692	140.154	16.5841	41.9267	119.666	45.6611	38.2946	102.181	63.0067	69.9704	#VALUE!	29.1914	58.8464
OR14A2	496.107	90.7883	127.171	174.072	542.019	407.662	115.643	47.145	146.738	142.225	327.634	174.342	35.0954	431.594	190.551	670.522	187.715	573.299	116.323	205.007	40.4908	182.226
OR1J4	298.854	#VALUE!	211.022	86.1595	73.0598	42.7757	305.798	115.535	39.347	118.104	51.1783	95.2394	515.446	38.922	62.8823	#VALUE!	215.966	68.9263	68.0341	67.9142	59.6805	17.842
OR2A2	722.297	79.6407	84.7465	42.5965	1028.41	1010.03	3.60227	324.841	1169.77	90.348	41.2751	100.954	62.1998	1160.39	73.5956	84.6974	884.49	149.965	259.151	39.7361	109.713	583.979
OR2B6	64.0431	45.625	22.7605	40.4591	134.858	208.762	72.5402	77.8784	156.317	77.0089	136.206	279.058	202.209	76.7055	163.781	158	450.318	145.757	218.013	264.262	161.332	51.5901
OR2L13	#VALUE!	23.6996	120.89	#VALUE!	26.3946	99.8102	7.96914	9.32841	24.5353	49.4388	72.4448	#VALUE!	24.4505	40.6034	22.1838	29.9098	133.183	24.8887	201.439	#VALUE!	45.5888	19.0247
OR2T27	#VALUE!	15.524	#VALUE!	#VALUE!	#VALUE!	35.3195	5.18381	1.30697	8.57139	#VALUE!	44.1246	#VALUE!	14.4669	9.68734	13.1653	32.1814	#VALUE!	#VALUE!	#VALUE!	22.497	#VALUE!	#VALUE!
OR3A1	199.619	270.459	54.6784	122.456	87.5502	280.835	13.9383	14.9586	978.926	199.645	320.087	408.96	249.955	283.295	279.555	77.0357	39.393	#VALUE!	368.847	26.3738	40.6039	98.5452
OR4C6	#VALUE!	#VALUE!	#VALUE!	#VALUE!	#VALUE!	#VALUE!	#VALUE!	#VALUE!	#VALUE!	#VALUE!	34.3436	21.78	#VALUE!	#VALUE!	#VALUE!	12.4481	#VALUE!	#VALUE!	#VALUE!	#VALUE!	41.6329	#VALUE!
OR4F5	18.0341	#VALUE!	30.3176	44.9846	97.5845	26.8437	170.606	59.0985	105.052	120.382	162.144	99.9373	126.611	25.6486	3258.8	45.9824	99.2896	24.7686	22.704	85.3391	121.708	20.4135
OR4Q3	1084.57	19.5151	79.9551	#VALUE!	#VALUE!	14.8671	#VALUE!	16.894	158.166	#VALUE!	35.9069	#VALUE!	25.1192	#VALUE!	97.4102	#VALUE!	51.0475	#VALUE!	#VALUE!	217.514	#VALUE!	67.8815
OR51F2	109.473	19.7695	113.796	#VALUE!	75.1309	11.7244	11.2378	14.3445	44.1735	53.1868	116.505	57.68	63.4539	66.8927	48.7223	23.7121	31.2604	122.548	16.9894	140.137	195.331	79.548
OR52B6	5777.8	2423.71	2758.33	4572.47	2248.73	3525.11	1388.41	1735.04	4301.62	2797.11	6132.55	3859.57	3533.63	7657.82	1999.41	2545.06	2612.15	4905.94	3317.35	4490.74	1505.72	1987.26
OR52N4	3626.63	2563.02	3188.76	5140.22	2523.01	2166.2	1404.19	1474.64	1871.1	1861.68	3162.29	3030.72	3467.12	2405.52	5174.29	3382.69	2807.2	3154.52	3516.5	4661.8	5992.56	7310.94
OR5AS1	#VALUE!	#VALUE!	#VALUE!	#VALUE!	#VALUE!	#VALUE!	#VALUE!	#VALUE!	30.5655	#VALUE!	27.1377	#VALUE!	#VALUE!	#VALUE!	13.6792	#VALUE!	#VALUE!	#VALUE!	17.0665	#VALUE!	17.7003	13.7213
OR5H2	#VALUE!	25.2007	105.043	#VALUE!	97.1231	78.5977	8.74145	106.046	66.077	86.7689	84.7896	98.1001	28.5705	142.558	#VALUE!	201.394	146.251	29.5136	431.849	73.1864	254.273	80.2975
OR5P2	#VALUE!	#VALUE!	#VALUE!	90.9541	26.065	56.3475	11.5239	276.66	11.1674	185.761	66.7862	206.88	19.4567	#VALUE!	9.27965	44.4607	32.141	58.742	#VALUE!	57.3362	#VALUE!	15.0702
OR6C65	59.5899	131.013	294.754	273.858	43.2532	30.2833	#VALUE!	7.21105	79.1214	19.8137	35.8069	84.1346	#VALUE!	6.35066	70.1466	24.9416	#VALUE!	69.2442	60.7007	41.615	63.301	30.8447
OR6S1	21.1408	#VALUE!	#VALUE!	#VALUE!	#VALUE!	#VALUE!	#VALUE!	7.53791	#VALUE!	#VALUE!	#VALUE!	#VALUE!	#VALUE!	#VALUE!	#VALUE!	#VALUE!	#VALUE!	#VALUE!	#VALUE!	#VALUE!	#VALUE!	#VALUE!
OR8A1	123.067	82.9166	29.325	166.067	29.6201	33.4839	#VALUE!	22.9901	63.5678	171.618	191.379	157.126	60.6789	16.5024	86.7747	47.6856	31.7293	138.729	56.4421	73.8168	196.313	84.5724
OR8K3	#VALUE!	#VALUE!	#VALUE!	#VALUE!	#VALUE!	11.0308	#VALUE!	#VALUE!	#VALUE!	#VALUE!	#VALUE!	#VALUE!	#VALUE!	12.1408	#VALUE!	#VALUE!	#VALUE!	#VALUE!	#VALUE!	#VALUE!	21.361	#VALUE!
OR52N4	2417.33	2239.8	3010.77	4237.73	2470.43	2032.48	1134.63	1543.1	1689.48	2335.17	2597.58	3297.58	2556.13	2743.81	4990.23	3203.09	3087.47	3083.25	3562.07	4488.83	5963.19	7146.37
OR10D3	18.571	#VALUE!	#VALUE!	#VALUE!	68.3185	40.3215	#VALUE!	#VALUE!	#VALUE!	29.8655	#VALUE!	16.7228	#VALUE!	#VALUE!	12.1678	21.8706	7.05466	#VALUE!	16.0802	#VALUE!	#VALUE!	#VALUE!
OR10K2	#VALUE!	#VALUE!	#VALUE!	#VALUE!	22.1489	#VALUE!	7.23887	#VALUE!	#VALUE!	12.871	28.05	#VALUE!	#VALUE!	#VALUE!	#VALUE!	#VALUE!	#VALUE!	#VALUE!	52.6205	#VALUE!	123.394	#VALUE!
OR12D2	#VALUE!	#VALUE!	#VALUE!	#VALUE!	#VALUE!	10.9072	#VALUE!	#VALUE!	#VALUE!	12.8779	13.6707	18.5598	38.239	#VALUE!	18.4681	11.9056	7.03824	#VALUE!	#VALUE!	#VALUE!	20.2163	#VALUE!
OR14C36	#VALUE!	#VALUE!	27.3583	#VALUE!	#VALUE!	#VALUE!	#VALUE!	#VALUE!	10.7021	#VALUE!	14.9488	18.6913	#VALUE!	#VALUE!	9.9295	#VALUE!	7.51906	#VALUE!	34.5387	#VALUE!	#VALUE!	#VALUE!
OR1K1	520.769	527.138	307.045	671.761	1849.13	1045.05	437.26	417.185	1393.93	882.373	1237.45	1151.91	1741.3	509.443	671.112	753.189	1466.12	1501.07	1608.94	724.665	1100.42	1026.23
OR2A25	626.411	#VALUE!	51.8151	117.251	491.809	773.941	28.2978	222.645	601.414	#VALUE!	89.7732	45.4157	52.0129	599.833	8.39114	107.048	667.023	113.563	127.095	30.7682	44.1565	354.606
OR2C1	756.941	805.979	1330.62	1295.33	991.385	926.5	551.027	303.85	1469.77	1112.9	1367.01	773.804	1246.46	1274.14	555.378	536.177	613.238	1482.94	1073.27	751.241	740.089	966.127
OR2L2	#VALUE!	30.4806	143.05	94.2179	186.101	244.144	64.0248	2.97142	72.6065	89.0356	172.424	194.628	12.3561	104.721	39.5142	36.6299	319.617	160.63	506.903	#VALUE!	65.7904	143.378
OR2T29	#VALUE!	#VALUE!	20.5844	#VALUE!	16.9998	10.6236	2.51605	#VALUE!	#VALUE!	#VALUE!	43.3349	16.31	18.5421	#VALUE!	4.72102	66.0899	14.196	17.8706	114.622	#VALUE!	121.394	#VALUE!
OR3A2	144.173	69.1705	111.504	216.713	43.8282	211.764	41.1035	21.2245	1014.48	355.562	739.189	549.69	360.484	211.78	432.024	79.6519	71.4702	91.3451	302.146	43.3761	168.115	86.3113
OR4D1	54.4097	#VALUE!	17.3589	57.6488	#VALUE!	110.381	8.61514	22.3552	39.0884	38.3605	80.242	81.8503	168.083	27.0966	24.294	31.4673	53.3384	159.163	43.5068	21.3542	112.674	77.6141
OR4F6	#VALUE!	#VALUE!	#VALUE!	38.7201	21.35	21.3343	#VALUE!	#VALUE!	18.1391	14.6439	20.9397	20.1026	22.0657	24.9499	10.3677	3.23492	36.5818	#VALUE!	#VALUE!	27.1449	#VALUE!	16.4932
OR4S1	259.46	227.07	542.951	362.371	66.9004	77.9614	82.3368	10.2408	75.215	125.719	217.672	235.827	81.2152	247.347	117.274	117.81	15.2002	46.4444	14.1117	33.565	118.385	136.208
OR51G1	53.9457	19.3598	78.9454	42.0353	58.4774	21.4755	#VALUE!	6.84461	11.6312	17.2074	86.9203	15.5147	#VALUE!	45.8057	28.7972	78.9801	13.3106	80.6237	#VALUE!	#VALUE!	136.23	50.5308
OR52D1	4178.34	1735.16	2494.86	2460.78	1185.13	1804.11	691.063	1173.28	2013.18	1403.42	2536.47	1798.88	1197.47	4728.29	1303.67	1192.97	1434.87	1811.07	1720.22	1926.12	885.375	943.082
OR52N5	#VALUE!	179.676	126.218	849.246	43.3459	98.9654	663.701	854.425	308.212	384.335	156.481	171.899	183.865	387.769	997.245	501.416	322.124	218.702	133.304	85.9701	1960.23	170.976
OR5AU1	#VALUE!	#VALUE!	#VALUE!	#VALUE!	80.6465	89.7011	44.947	41.2026	350.853	275.337	327.531	481.976	99.2652	172.675	75.9972	390.519	130.953	82.1731	161.001	88.8834	123.147	65.6806
OR5H6	3.11129	2.85158	40.5989	7.24416	31.9829	#VALUE!	19.0385	47.2548	41.6313	#VALUE!	39.7962	#VALUE!	27.2235	5.63498	12.8436	88.2175	86.3446	28.6255	167.864	74.0906	177.035	83.2958
OR5P3	#VALUE!	19.7037	116.929	#VALUE!	#VALUE!	26.2865	42.5371	213.465	20.6646	81.498	123.559	203.288	#VALUE!	70.7245	8.9922	51.4076	23.7754	27.63	#VALUE!	51.7351	116.005	15.6612
OR6C68	1750.91	1495.89	1319.14	2473.39	246.435	390.614	5.95215	44.6326	823.032	281.664	207.994	290.79	168.263	247.208	1509.66	245.46	117.043	1591.02	154.737	157.121	228.849	588.5
OR6T1	127.074	19.7508	296.882	90.4433	90.6534	118.757	#VALUE!	9.70322	50.7088	71.7345	115.736	71.7648	124.766	91.0198	62.8818	23.0879	72.8953	44.8293	399.505	#VALUE!	75.3791	73.2764
OR8B12	55.0121	24.7417	74.2613	80.9143	53.1842	15.4768	13.8962	1.65405	23.567	40.1229	138.049	242.903	27.2245	114.848	43.8417	36.1065	47.81	188.366	132.226	44.5697	71.7012	105.016
OR8K5	#VALUE!	#VALUE!	#VALUE!	47.4376	#VALUE!	#VALUE!	#VALUE!	#VALUE!	#VALUE!	#VALUE!	40.4032	#VALUE!	#VALUE!	#VALUE!	#VALUE!	14.1133	#VALUE!	#VALUE!	#VALUE!	#VALUE!	49.8035	#VALUE!
PPIA	794660	942813	939104	1.09174e+06	1.00776e+06	917449	945449	856274	734954	851103	862378	1.05362e+06	991877	884610	832334	837154	890238	1.07424e+06	1.14481e+06	1.2786e+06	883520	941892
OR10G2	40.7673	26.8963	34.3765	#VALUE!	26.2105	76.5374	18.2106	#VALUE!	26.0548	15.8065	115.228	#VALUE!	#VALUE!	23.7932	18.2606	14.5757	#VALUE!	22.4044	20.6479	27.3937	24.2093	#VALUE!
OR10P1	123.238	72.8704	154.74	104.413	119.574	314.537	84.4529	127.687	710.514	126.945	195.982	364.061	287.683	63.2771	44.1333	153.749	78.1327	226.327	150.329	313.079	162.745	40.1932
OR12D3	#VALUE!	#VALUE!	#VALUE!	#VALUE!	#VALUE!	#VALUE!	#VALUE!	6.25151	9.81281	24.3539	25.6707	#VALUE!	34.359	9.53235	4.84355	10.1502	6.12132	#VALUE!	#VALUE!	23.0109	16.2862	#VALUE!
OR14I1	#VALUE!	23.8129	177.801	#VALUE!	26.2368	14.4291	23.8459	19.0636	#VALUE!	#VALUE!	#VALUE!	23.1107	#VALUE!	#VALUE!	23.9299	#VALUE!	33.2424	#VALUE!	69.2182	30.7609	#VALUE!	18.9453
OR1L1	145.307	145.045	153.474	193.928	459.931	217.173	165.289	74.6903	333.035	278.156	265.922	242.373	371.333	306.07	261.202	266.906	519.285	414.943	427.478	221.444	269.185	231.667
OR2A4	8589.68	8723.84	15223.6	17003.6	13849.9	14489.8	5329.61	4772.83	21455.7	8011.89	17098.7	26991	18073.7	17863.1	17224.3	14756.1	15981.7	17580.5	17600.1	10835.6	14292.7	9412.47
OR2C3	83.3761	64.6908	25.777	40.3946	125.067	8.88674	78.1558	38.8978	65.501	44.148	182.52	71.2182	45.2498	61.1692	9.83549	13.6922	30.0712	28.3241	21.915	82.3337	18.8158	64.9256
OR2L3	28.2532	3.44944	174.437	13.6446	94.2462	139.15	26.7753	17.4349	52.7606	93.0571	221.862	22.4555	21.732	20.8666	61.588	#VALUE!	112.064	49.0065	256.899	#VALUE!	20.8731	68.2387
OR2T3	47.3986	5.93934	16.1964	125.685	30.9122	53.3489	23.7225	17.8168	33.4626	3.00664	140.461	3.41714	17.7351	22.6344	1.82087	68.4673	20.2821	5.67354	159.433	#VALUE!	53.6195	12.101
OR3A3	971.623	141.352	150.142	405.551	233.464	750.755	78.2195	72.7673	3895.7	671.607	2817.19	1943.47	1148.02	1354.03	1064.01	341.254	99.0628	165.419	172.998	369.94	459.833	242.063
OR4D10	15.4927	#VALUE!	#VALUE!	#VALUE!	#VALUE!	8.09464	#VALUE!	#VALUE!	7.86321	#VALUE!	18.1663	#VALUE!	15.0184	16.1479	37.1898	7.54874	9.39223	14.8443	13.489	34.8319	29.4719	11.0908
OR4K1	#VALUE!	#VALUE!	#VALUE!	#VALUE!	#VALUE!	#VALUE!	6.65228	#VALUE!	#VALUE!	13.579	16.3499	#VALUE!	12.5259	12.0601	19.9724	#VALUE!	8.01023	21.4442	#VALUE!	#VALUE!	#VALUE!	#VALUE!
OR4S2	#VALUE!	#VALUE!	#VALUE!	#VALUE!	#VALUE!	#VALUE!	#VALUE!	#VALUE!	#VALUE!	#VALUE!	#VALUE!	#VALUE!	#VALUE!	#VALUE!	#VALUE!	10.0447	#VALUE!	#VALUE!	#VALUE!	#VALUE!	12.3867	#VALUE!
OR51G2	21.6905	17.8876	144.356	104.367	57.9921	10.8215	43.9326	#VALUE!	15.7941	50.0417	80.1825	123.66	26.4336	28.0707	25.4722	128.967	89.3157	148.573	48.2453	#VALUE!	177.189	40.5106
OR52E2	#VALUE!	#VALUE!	#VALUE!	#VALUE!	#VALUE!	#VALUE!	6.93913	#VALUE!	#VALUE!	#VALUE!	55.7972	26.1026	22.5405	13.8886	12.0251	15.311	8.76169	#VALUE!	#VALUE!	34.0855	75.2569	56.0605
OR52R1	67.432	92.1031	153.216	149.892	30.1094	28.119	#VALUE!	38.9113	43.7569	26.7393	80.49	79.6246	77.6815	86.7753	54.5487	90.7676	7.8113	202.963	21.0026	50.814	46.7768	69.0886
OR5B12	146.149	160.801	30.4986	#VALUE!	160.537	80.9187	33.2301	73.1344	177.231	89.0802	64.7487	106.765	209.882	85.0638	62.53	125.815	54.5765	140.801	114.866	94.5278	70.4902	98.7222
OR5I1	#VALUE!	#VALUE!	#VALUE!	#VALUE!	#VALUE!	#VALUE!	#VALUE!	#VALUE!	#VALUE!	10.2329	77.4351	#VALUE!	#VALUE!	8.66918	6.5139	27.5663	13.7167	#VALUE!	4.36781	#VALUE!	73.9163	#VALUE!
OR5T1	17.8755	#VALUE!	#VALUE!	#VALUE!	19.2593	5.17387	#VALUE!	#VALUE!	#VALUE!	#VALUE!	#VALUE!	15.9895	#VALUE!	22.5065	#VALUE!	18.257	#VALUE!	#VALUE!	18.6123	#VALUE!	#VALUE!	#VALUE!
OR6C70	1034.98	1658.21	1376.14	2181.05	220.139	291.914	16.9144	7.80105	643.89	238.286	171.595	354.021	134.346	371.394	1023.3	279.47	180.097	1136.68	154.964	122.28	126.631	545.967
OR6V1	2446.46	1953.89	2194.37	3156.5	2908.16	1248.89	647.645	984.689	1634.81	1453.6	1742.57	1905.91	2641.32	1694.91	1377.67	1656.54	1216.89	2389.89	1977.09	1897.32	1697.95	1750.25
OR8B2	77.8	79.7742	77.0558	212.758	#VALUE!	#VALUE!	11.5697	#VALUE!	82.0331	187.531	#VALUE!	458.041	133.698	11.4625	79.7496	#VALUE!	11.3135	28.7663	28.785	38.5519	105.294	73.7472
OR8S1	176.836	60.4733	46.3525	35.1869	170.929	205.51	27.5552	32.6665	134.67	140.039	144.836	261.83	189.75	74.2393	30.0922	50.6871	92.9093	157.85	190.85	125.949	165.876	127.491
YWHAZ	1.25399e+06	1.06041e+06	1.06456e+06	915508	992293	1.08941e+06	1.05746e+06	1.16582e+06	1.35179e+06	1.17286e+06	1.15785e+06	948931	1.00819e+06	1.12926e+06	1.1986e+06	1.19191e+06	1.12221e+06	930571	872414	778904	1.13066e+06	1.06143e+06
OR10G3	#VALUE!	#VALUE!	#VALUE!	#VALUE!	#VALUE!	17.7324	11.3044	6.48361	#VALUE!	#VALUE!	14.2623	#VALUE!	#VALUE!	14.3228	8.42616	20.8696	6.67338	#VALUE!	140.474	#VALUE!	38.8734	14.5056
OR10Q1	1295.54	511.122	713.134	1359.6	654.645	233.538	517.61	365.434	152.819	783.058	719.836	378.858	692.365	624.767	563.573	199.08	118.199	1300.34	480.645	1179.93	411.192	284.709
OR13A1	203.318	199.217	226.632	263.112	665.812	145.617	62.4054	101.079	310.753	308.986	183.885	355.128	479.836	346.646	215.934	233.095	188.62	362.992	446.942	228.782	416.41	575.564
OR14J1	#VALUE!	#VALUE!	#VALUE!	#VALUE!	46.2847	6.90349	7.50243	#VALUE!	#VALUE!	#VALUE!	17.46	#VALUE!	23.8059	#VALUE!	22.108	56.7933	16.3758	45.4319	18.8375	25.7872	59.7595	#VALUE!
OR1L3	132.876	158.302	135.583	244.956	522.133	196.284	139.136	171.752	305.128	214.937	326.41	260.791	379.521	266.959	252.221	259.921	526.231	457.216	522.441	320.179	464.354	323.19
OR2A42	32327.8	54574.1	75000	98044.3	79060	58219.5	28311.9	28303.1	79634.3	43546.1	63189.2	104938	89610.9	67470.8	67191.4	45183.1	60506.5	60923.3	64502.2	66446.1	55586	39636.8
OR2D2	484.997	275.818	474.611	448.888	398.573	545.06	371.505	833.342	586.054	292.822	267.867	902.268	251.336	446.556	473.832	226.537	820.387	874.68	2141.86	258.363	501.058	161.613
OR2L5	17.1107	#VALUE!	42.9342	34.5049	111.543	240.547	56.9964	#VALUE!	57.1747	62.3887	117.06	50.1824	36.9072	41.4595	44.0978	19.9979	155.968	66.031	446.806	#VALUE!	#VALUE!	25.2501
OR2T33	35.8383	#VALUE!	51.4605	7.27217	90.3867	27.5556	9.85215	25.1276	32.5729	8.13984	2.8364	15.1095	#VALUE!	33.6418	#VALUE!	134.48	66.3948	34.6432	90.4043	#VALUE!	42.2813	43.2966
OR4A15	#VALUE!	#VALUE!	#VALUE!	#VALUE!	#VALUE!	#VALUE!	#VALUE!	#VALUE!	#VALUE!	#VALUE!	#VALUE!	#VALUE!	#VALUE!	#VALUE!	#VALUE!	#VALUE!	#VALUE!	#VALUE!	#VALUE!	#VALUE!	#VALUE!	#VALUE!
OR4D11	#VALUE!	#VALUE!	#VALUE!	#VALUE!	36.5873	#VALUE!	#VALUE!	#VALUE!	11.8047	#VALUE!	#VALUE!	#VALUE!	#VALUE!	#VALUE!	#VALUE!	12.3233	#VALUE!	#VALUE!	#VALUE!	31.4124	#VALUE!	#VALUE!
OR4K13	#VALUE!	#VALUE!	#VALUE!	#VALUE!	#VALUE!	#VALUE!	#VALUE!	9.47618	11.7432	#VALUE!	#VALUE!	#VALUE!	#VALUE!	#VALUE!	#VALUE!	#VALUE!	#VALUE!	28.36	#VALUE!	#VALUE!	#VALUE!	#VALUE!
OR4X1	176.535	200.823	105.428	129.613	9.46993	20.4098	53.7595	#VALUE!	41.0857	49.6215	59.0858	36.3123	75.8339	104.647	125.312	31.4853	6.25633	111.396	102.171	86.4233	140.971	73.093
OR51I1	2928.8	1327.55	1543.77	2722.19	1078.58	1605.59	661.289	999.982	1814.18	1360.28	2663.8	2269.57	1608.63	4300.51	878.532	1489.44	1515.81	1224.57	1648.21	2205.96	1087.48	1015.25
OR52E4	137.003	421.989	572.709	1888.82	#VALUE!	130.391	28.6113	312.732	106.518	19.4894	143.5	#VALUE!	105.885	559.263	977.335	#VALUE!	67.4587	224.326	22.0152	#VALUE!	210.233	67.473
OR52W1	1772.4	1425.37	1517.45	2570.14	1636.77	2154.81	1238.66	1568.68	2096.49	2234.8	2652.17	2979.08	2854.44	2122.1	1706.04	1254.89	1340.64	1875.63	2222.17	2417.72	2229.43	2411.67
OR5B17	46.1853	#VALUE!	#VALUE!	46.0815	25.6602	#VALUE!	9.09606	24.1184	#VALUE!	35.4374	18.1707	36.2226	4.32591	#VALUE!	22.0332	13.4755	7.70138	54.9862	23.5697	31.7711	72.225	#VALUE!
OR5J2	92.2396	#VALUE!	20.9911	#VALUE!	#VALUE!	#VALUE!	7.12864	#VALUE!	13.2464	16.5175	#VALUE!	39.0043	#VALUE!	11.2018	28.1346	49.1051	#VALUE!	#VALUE!	#VALUE!	#VALUE!	77.2198	36.4439
OR5T2	#VALUE!	#VALUE!	#VALUE!	#VALUE!	#VALUE!	#VALUE!	#VALUE!	#VALUE!	14.3896	#VALUE!	51.596	#VALUE!	#VALUE!	#VALUE!	#VALUE!	#VALUE!	#VALUE!	7.41675	#VALUE!	#VALUE!	#VALUE!	#VALUE!
OR6C74	#VALUE!	#VALUE!	#VALUE!	#VALUE!	44.7603	10.1558	#VALUE!	#VALUE!	10.4523	#VALUE!	16.5252	20.5319	23.1787	23.9183	#VALUE!	12.4988	6.94963	#VALUE!	#VALUE!	27.8452	43.6818	#VALUE!
OR6X1	51.4107	16.6595	34.936	108.871	53.0001	112.947	15.8109	23.2285	95.6883	146.242	106.904	94.0905	90.0586	152.435	91.8646	53.975	97.5076	86.3288	91.0631	51.2745	127.274	26.4374
OR8B3	10.9953	32.4052	49.4861	6.65175	#VALUE!	#VALUE!	34.2474	#VALUE!	39.1375	102.168	42.7928	127.807	58.9875	#VALUE!	66.5864	#VALUE!	#VALUE!	29.707	#VALUE!	#VALUE!	48.2276	39.334
OR8U1	#VALUE!	#VALUE!	#VALUE!	#VALUE!	17.4925	#VALUE!	#VALUE!	#VALUE!	#VALUE!	12.6409	40.6524	16.5076	18.0803	#VALUE!	34.9215	#VALUE!	#VALUE!	#VALUE!	#VALUE!	#VALUE!	52.6814	#VALUE!
gDNA	#VALUE!	#VALUE!	#VALUE!	#VALUE!	59.5906	12.6407	4.90224	#VALUE!	21.956	#VALUE!	12.8966	48.9081	#VALUE!	#VALUE!	6.38261	17.1059	#VALUE!	#VALUE!	#VALUE!	#VALUE!	49.6381	14.0851
OR10G4	36.0867	45.1721	101.681	#VALUE!	#VALUE!	32.5461	#VALUE!	15.0025	1.39312	7.88371	66.7488	4.27886	#VALUE!	76.2931	25.9307	13.7806	10.9991	39.8566	123.45	#VALUE!	37.7853	12.9251
OR10R2	#VALUE!	#VALUE!	#VALUE!	79.7722	#VALUE!	19.6681	5.46513	12.724	8.75435	11.997	39.3641	#VALUE!	18.6431	29.906	#VALUE!	#VALUE!	32.6099	56.1866	16.6228	#VALUE!	89.9565	#VALUE!
OR13C2	63.3998	32.3754	64.4363	47.3993	34.3179	102.31	89.9098	158.442	222.713	297.409	103.76	228.512	53.6537	113.66	120.217	165.006	233.856	140.801	120.736	37.5988	49.8279	176.746
OR14K1	193.803	48.1232	30.8858	#VALUE!	284.923	136.562	81.3936	22.2815	116.256	41.2452	194.36	17.6665	80.2016	196.75	128.972	205.877	225.172	309.815	66.6806	94.5917	26.8185	59.3491
OR1L4	893.39	737.607	1208.42	1520.2	3619.21	1621.16	611.013	942.821	2044.14	1794.29	1674.13	1664.62	2668.81	1266	966.404	1286.59	2888.28	2761.08	2733.17	1649.76	2164.51	2011.73
OR2A5	654.245	20.1038	31.1702	116.77	1148.91	739.201	11.5229	205.02	791.021	48.289	45.9455	61.1874	#VALUE!	1102.32	74.7101	85.3652	668.427	24.3239	81.813	15.7038	44.7255	501.667
OR2D3	88.9315	443.172	1157.25	520.249	380.458	623.499	277.346	931.932	659.831	327.342	372.159	915.64	394.501	256.216	147.918	284.706	588.438	929.317	495.985	323.031	145.238	262.99
OR2L8	65.081	104.118	85.582	#VALUE!	93.2447	348.779	114.196	8.56572	122.81	49.7809	282.574	20.5381	24.9068	130.131	106.778	81.6205	260.555	146.709	530.528	155.079	#VALUE!	118.732
OR2T34	#VALUE!	#VALUE!	#VALUE!	#VALUE!	15.7191	10.6956	8.13472	29.8589	34.9968	41.6274	41.4601	23.2336	#VALUE!	#VALUE!	#VALUE!	2.29861	9.87914	#VALUE!	139.363	24.4696	58.5765	10.6393
OR4A16	#VALUE!	#VALUE!	#VALUE!	#VALUE!	12.2055	16.8998	#VALUE!	#VALUE!	#VALUE!	#VALUE!	34.1302	#VALUE!	25.6438	24.9671	#VALUE!	#VALUE!	#VALUE!	24.7915	#VALUE!	#VALUE!	62.8288	19.4307
OR4D2	88.4842	#VALUE!	25.536	#VALUE!	31.9341	83.9423	6.26612	52.3652	53.4315	87.4858	34.6593	105.575	125.035	38.2575	10.4741	67.3611	104.24	39.4	132.587	29.2363	55.9864	33.3357
OR4K14	#VALUE!	#VALUE!	#VALUE!	#VALUE!	15.3865	#VALUE!	#VALUE!	5.13713	#VALUE!	#VALUE!	43.4847	#VALUE!	#VALUE!	#VALUE!	#VALUE!	8.85521	#VALUE!	#VALUE!	14.1799	#VALUE!	30.2905	#VALUE!
OR4X2	57.6016	207.347	159.325	95.6914	50.8194	30.3784	35.2185	5.96774	49.0454	74.0002	85.3769	60.1248	57.7314	59.9838	64.2479	65.3467	24.0108	69.4694	14.1018	31.9065	47.0411	95.4208
OR51I2	3939.79	2024.22	2442.38	4049.23	1778.58	1876.69	667.079	1222.25	2250.91	1563.21	2837.04	2786.34	2054.72	5690.72	1152.62	1491.91	1497.26	2834.56	2435.6	2963.31	1395.74	1407.05
OR52E6	16.8092	358.316	310.032	1012.36	47.1115	162.929	32.5317	313.355	25.2174	22.8001	54.9873	45.7207	17.4668	355.722	664.965	54.367	82.4635	164.497	72.6769	99.9815	79.4047	38.4719
OR56A1	433.388	1598.03	964.436	1833	151.703	182.866	178.067	798.785	200.261	158.612	184.193	147.142	383.284	456.243	2705.54	89.5488	144.125	581.294	60.464	230.744	276.477	91.3766
OR5B2	33.5529	53.6022	39.4084	32.6581	37.7264	10.1988	14.5805	28.6201	100.875	31.7541	110.726	95.2788	57.557	37.982	22.4941	29.2812	51.7508	35.504	46.6266	84.8012	15.2354	34.1102
OR5K1	3293.47	4008	2117.47	6258.71	1057.68	701.021	239.147	1155.73	1281.98	1195.35	1321.43	1684.4	1290.36	2377.23	909.82	2970.07	2082.87	2305.66	2799.83	4031.29	5591.7	1488.92
OR5T3	#VALUE!	#VALUE!	#VALUE!	#VALUE!	#VALUE!	#VALUE!	#VALUE!	#VALUE!	#VALUE!	16.3296	#VALUE!	#VALUE!	#VALUE!	#VALUE!	#VALUE!	20.2816	#VALUE!	#VALUE!	#VALUE!	#VALUE!	21.5888	#VALUE!
OR6C75	#VALUE!	#VALUE!	#VALUE!	#VALUE!	#VALUE!	13.284	#VALUE!	#VALUE!	#VALUE!	18.3172	58.7566	#VALUE!	#VALUE!	#VALUE!	#VALUE!	11.2955	17.9079	#VALUE!	#VALUE!	#VALUE!	#VALUE!	17.4531
OR6Y1	111.591	200.33	76.1339	119.807	44.4994	10.0739	14.121	26.7379	177.734	123.687	280.614	60.2721	10.7947	301.008	71.0713	12.6609	50.4667	229.739	74.8756	84.3418	38.6352	96.6296
OR8B4	20.0467	45.6774	#VALUE!	134.986	99.1002	#VALUE!	5.83865	16.8338	31.6618	150.615	37.082	372.357	41.8575	40.0087	86.715	26.6075	#VALUE!	27.9016	23.2515	#VALUE!	67.7364	135.43
OR9A2	3712.01	2005.98	3491.66	2899.57	1908.97	1177.3	1184.71	1049.42	2001.15	1899.96	1578.65	1839.61	2104.81	2065.04	1975.37	1380.89	1643.29	2670.7	1481.29	1012.64	991.933	1552.02
PCR	109236	137017	149993	#VALUE!	103669	63845.2	38005.7	39407.5	44307	71189.1	73041.8	3.16044	109337	67461.7	44121	62409.5	42131.3	113710	103467	#VALUE!	110840	95547.9
OR10G7	#VALUE!	17.1292	#VALUE!	#VALUE!	#VALUE!	20.3634	#VALUE!	1.48455	60.1697	#VALUE!	80.4298	104.073	114.213	14.673	32.5062	#VALUE!	26.3661	#VALUE!	373.505	#VALUE!	66.3783	12.7288
OR10S1	113.679	45.1972	339.121	39.8133	121.068	52.5558	#VALUE!	8.41406	25.152	32.4467	164.189	207.742	180.698	77.0511	58.6279	1.73732	42.4459	75.2472	482.515	#VALUE!	118.671	34.8279
OR13C3	86.2805	14.0272	#VALUE!	52.3642	50.5859	89.255	68.0168	110.571	97.1634	80.5743	132.288	60.3175	107.783	46.8145	103.353	48.5342	87.1669	103.611	135.566	33.8309	112.438	104.108
OR1A1	36.4426	21.6847	69.2511	97.0539	66.2129	78.131	10.799	14.3832	98.7162	90.5486	139.008	153.163	23.5774	83.7974	49.7139	101.038	47.0727	387.774	250.351	228.513	255.152	31.0166
OR1L6	634.298	671.822	1210.89	1154.46	2850.02	1207.82	645.939	689.133	1671.72	1598.73	1698.58	1445.35	1961.52	1170.24	830.171	989.468	2580.18	2326.2	2009.97	1011.27	1448.17	1445.28
OR2A7	18025.3	20767.2	29357.6	34946.5	27550.6	25724.5	12291.2	9435.58	35074	19844.7	30856.5	45606.4	42061.7	33559	35590.1	27015.6	31547.7	33831.2	34330.2	28105.7	28844.5	16165.6
OR2F1	455.921	26.1906	210.896	226.227	942.659	832.045	13.4124	177.747	1081.32	174.11	234.858	174.246	102.427	713.328	129.314	192.069	668.829	490.533	136.456	432.049	225.662	619.551
OR2M2	3.25193	16.8098	40.5154	#VALUE!	15.4132	103.023	7.05933	6.45064	42.2417	28.0631	118.868	45.6432	#VALUE!	11.3633	27.5597	33.958	130.016	157.754	237.2	64.0454	120.363	36.6957
OR2T35	13.6782	#VALUE!	#VALUE!	#VALUE!	#VALUE!	14.5606	2.89772	7.29085	#VALUE!	9.46625	21.2164	28.0323	#VALUE!	#VALUE!	10.5028	21.8981	6.22876	28.2515	68.4374	6.22049	13.2636	#VALUE!
OR4A47	68.4205	34.9576	197.839	27.4008	69.7015	38.7502	29.7774	#VALUE!	40.7669	52.4713	99.3057	61.3426	27.4781	105.347	112.871	51.8476	33.5291	106.158	34.4135	120.062	111.93	66.3955
OR4D5	49.7947	91.2089	354.777	#VALUE!	28.3223	47.8705	22.6092	4.82627	68.1282	35.8163	136.891	198.605	101.279	81.6001	47.1584	15.8131	36.3516	144.133	329.922	#VALUE!	49.5379	15.7663
OR4K15	#VALUE!	#VALUE!	#VALUE!	#VALUE!	#VALUE!	#VALUE!	#VALUE!	8.07583	10.5478	#VALUE!	#VALUE!	20.0598	#VALUE!	#VALUE!	#VALUE!	#VALUE!	7.40828	#VALUE!	#VALUE!	#VALUE!	14.8005	#VALUE!
OR51A2	26.2007	4.06332	102.852	109.19	84.04	4.44273	17.4644	2.41895	3.39851	15.8896	75.3634	75.9867	#VALUE!	77.1953	105.383	61.255	61.7588	83.8647	3.84223	31.4033	145.383	8.5995
OR51J1	3099.84	1682.13	2107.75	2374.34	1285.11	1985	653.131	1083.89	2026.08	1516.61	2761.35	2647.41	1569.84	5230.69	1096.31	1764.86	1785.55	2657.39	2035.22	2426.52	1200.62	1116.93
OR52E8	#VALUE!	143.809	217.567	961.402	#VALUE!	68.2496	28.2958	205.777	87.3839	28.5613	16.6462	#VALUE!	21.3351	264.427	837.846	9.18938	26.0778	47.0413	#VALUE!	31.7445	89.531	16.5763
OR56A3	88.9952	1401.71	623.226	2071.12	126.593	257.999	93.0114	902.705	124.379	185.307	352.924	184.968	237.008	328.632	2453.08	122.996	154.638	452.943	138.131	141.407	531.344	111.62
OR5B21	768.596	442.529	373.529	726.343	474.133	646.25	327.734	186.235	670.287	569.854	748.983	695.693	545.639	376.348	491.482	260.311	264.368	555.105	690.01	385.702	444.625	699.126
OR5K2	6832.53	5849.13	4072.59	11301.3	1705.24	2770.27	1162.73	2797.03	3662.23	2557.59	2797.89	3135.13	4013.37	4324.78	1918.99	5670.5	4928.07	5955.02	5343.5	6746.87	9546.12	2847.35
OR5V1	18.4246	#VALUE!	#VALUE!	#VALUE!	33.8288	26.1675	#VALUE!	#VALUE!	#VALUE!	13.4299	#VALUE!	15.3158	#VALUE!	#VALUE!	8.66514	36.3161	#VALUE!	#VALUE!	19.8366	#VALUE!	62.3554	26.8845
OR6C76	409.646	718.98	443.224	603.772	115.982	133.177	3.80022	5.49932	479.289	73.6734	89.9471	85.7747	98.9362	72.2812	388.671	55.9901	63.016	303.389	162.399	19.9469	86.4698	134.687
OR7A10	#VALUE!	#VALUE!	#VALUE!	#VALUE!	#VALUE!	#VALUE!	#VALUE!	#VALUE!	42.9102	#VALUE!	15.4846	#VALUE!	#VALUE!	#VALUE!	7.94132	25.2462	#VALUE!	#VALUE!	#VALUE!	#VALUE!	#VALUE!	#VALUE!
OR8B8	35.7946	24.9494	103.981	38.5149	46.492	13.6903	#VALUE!	#VALUE!	44.2614	131.729	57.8621	171.661	70.6324	36.8809	74.0138	25.583	7.7937	#VALUE!	39.6261	#VALUE!	40.0324	79.9948
OR9A4	825.909	218.136	161.184	160.105	310.946	681.793	377.192	213.465	476.074	359.245	714.153	659.929	773.983	799.1	526.786	145.245	400.367	762.52	440.926	726.774	237.195	623.891
RQ1	152737	91809.8	62170.3	117261	115213	126862	157903	90263.4	89984.9	205863	162208	215551	86512.3	333344	128307	123575	151684	141961	193668	130757	99882.2	91068.6
OR10G8	59.7469	6.14525	93.0805	18.0604	33.5576	30.468	9.26776	9.96598	11.1034	24.1258	73.1472	19.4123	22.8708	57.7659	13.0431	#VALUE!	35.1017	39.7382	255.948	#VALUE!	#VALUE!	15.4534
OR10T2	#VALUE!	#VALUE!	#VALUE!	#VALUE!	#VALUE!	#VALUE!	#VALUE!	#VALUE!	#VALUE!	47.5306	#VALUE!	30.8171	#VALUE!	#VALUE!	7.95251	29.1632	31.6209	55.9642	#VALUE!	#VALUE!	17.2097	#VALUE!
OR13C4	18.0102	32.9745	19.4234	#VALUE!	36.7939	24.4991	28.516	6.38884	67.2777	36.7092	97.165	71.8739	44.7934	11.5069	86.0232	58.3541	28.6895	99.9489	57.5492	#VALUE!	58.1746	108.269
OR1A2	59.4918	63.5993	41.9816	47.7697	87.2185	77.8681	#VALUE!	8.6412	122.759	143.108	212.439	55.9388	155.552	140.14	67.9268	98.4598	32.1308	151.459	215.464	80.6786	250.9	44.2368
OR1L8	531.87	224.83	440.737	442.568	970.644	721.881	535.4	354.865	744.581	692.851	852.566	755.87	1208.84	642.713	370.62	840.426	1273.02	1195.25	1280.1	524.539	1193.84	1000.07
OR2AE1	421.356	643.227	726.15	1334.67	608.449	1646.21	596.797	317.131	3559.43	1794.8	1154.78	2654.6	2829.81	1991.59	710.902	2409.4	890.834	3986.94	2292.02	2050.04	775.45	1667.36
OR2F2	765.2	#VALUE!	100.868	150.715	603.775	225.59	36.478	90.679	508.315	91.691	149.507	113.89	195.462	447.813	83.1931	75.1128	403.534	57.6974	125.214	334.777	226.334	414.963
OR2M3	#VALUE!	#VALUE!	48.6103	#VALUE!	#VALUE!	46.6991	8.66349	9.32354	8.02878	#VALUE!	9.82318	#VALUE!	#VALUE!	#VALUE!	#VALUE!	44.0573	57.2466	#VALUE!	52.1118	#VALUE!	9.214	#VALUE!
OR2T4	#VALUE!	#VALUE!	#VALUE!	#VALUE!	19.7877	10.7729	#VALUE!	#VALUE!	#VALUE!	#VALUE!	28.4222	#VALUE!	#VALUE!	#VALUE!	18.7736	13.0306	#VALUE!	#VALUE!	#VALUE!	#VALUE!	45.0927	15.214
OR4A5	#VALUE!	#VALUE!	#VALUE!	5.51657	#VALUE!	12.174	6.92419	6.90409	#VALUE!	#VALUE!	31.4949	6.40282	#VALUE!	#VALUE!	20.101	#VALUE!	#VALUE!	9.19402	7.07051	#VALUE!	20.7344	18.8054
OR4D6	#VALUE!	#VALUE!	#VALUE!	74.2079	#VALUE!	#VALUE!	#VALUE!	13.0777	32.5793	13.607	28.7586	58.4104	21.6226	18.0664	8.68989	72.3488	21.0723	#VALUE!	#VALUE!	#VALUE!	19.0985	#VALUE!
OR4K17	#VALUE!	#VALUE!	22.8898	#VALUE!	#VALUE!	9.73859	#VALUE!	#VALUE!	10.9873	#VALUE!	#VALUE!	#VALUE!	#VALUE!	#VALUE!	#VALUE!	#VALUE!	#VALUE!	20.0301	#VALUE!	#VALUE!	38.6332	#VALUE!
OR51A4	#VALUE!	#VALUE!	37.951	48.7285	39.5962	32.1363	10.6347	#VALUE!	18.2642	40.3537	95.6109	22.313	34.9387	12.4967	22.7178	27.0322	11.743	#VALUE!	#VALUE!	#VALUE!	#VALUE!	#VALUE!
OR51L1	#VALUE!	#VALUE!	27.3416	#VALUE!	21.3583	13.2689	#VALUE!	7.09004	#VALUE!	14.775	#VALUE!	40.8277	59.6769	9.53117	10.8548	53.6136	#VALUE!	44.911	42.1851	22.5834	22.5283	#VALUE!
OR52H1	8214.27	4044.56	4895.06	6243.09	4570.58	5386.06	2368.82	2638.63	5308.13	3804.68	7892.44	6279.27	4831.34	10382.7	3001.78	3380.22	3365.64	6788.96	5347.89	9046.62	3468.95	3449.27
OR56A4	417.888	2106.36	1175.49	2507.27	504.838	908.597	294.698	1530.66	557.157	653.932	606.988	392.006	723.52	701.293	4086.35	202.75	285.575	1468.85	388.051	449.479	769.667	208.504
OR5B3	41.1434	#VALUE!	53.3188	#VALUE!	23.0621	37.2541	#VALUE!	7.60521	61.1704	14.9224	91.7956	#VALUE!	45.0215	10.0122	17.3698	#VALUE!	14.8219	#VALUE!	#VALUE!	#VALUE!	18.7919	16.3821
OR5K3	193.94	334.891	482.383	699.877	230.409	338.669	43.2784	875.846	560.456	260.85	466.416	286.451	202.134	802.232	260.588	1299.4	938.34	543.872	1242.04	1376	2626.72	344.239
OR5W2	#VALUE!	#VALUE!	#VALUE!	#VALUE!	#VALUE!	5.33605	#VALUE!	#VALUE!	13.5685	14.1428	#VALUE!	#VALUE!	#VALUE!	#VALUE!	#VALUE!	#VALUE!	#VALUE!	#VALUE!	#VALUE!	#VALUE!	24.5808	18.5133
OR6F1	493.88	92.2714	41.6669	87.0685	951.151	425.185	96.9323	25.3181	206.548	146.851	371.4	218.54	144.496	579.867	204.801	445.645	373.751	387.513	161.9	312.476	179.604	173.463
OR7A17	3.20486	#VALUE!	#VALUE!	#VALUE!	#VALUE!	#VALUE!	#VALUE!	#VALUE!	12.2008	#VALUE!	#VALUE!	#VALUE!	8.06549	14.2744	#VALUE!	#VALUE!	#VALUE!	#VALUE!	#VALUE!	#VALUE!	#VALUE!	#VALUE!
OR8D1	41.2328	14.5538	27.6824	27.5445	23.186	8.94755	#VALUE!	#VALUE!	40.6206	111.054	55.4865	44.5264	58.2912	8.25601	52.3434	33.99	#VALUE!	64.313	#VALUE!	10.8097	15.3041	78.7687
OR9G1	#VALUE!	#VALUE!	#VALUE!	7.11069	54.6325	29.9026	17.5995	#VALUE!	#VALUE!	#VALUE!	37.5117	#VALUE!	#VALUE!	15.4453	17.3875	80.1534	16.6136	#VALUE!	#VALUE!	#VALUE!	131.299	41.9175
RQ2	185272	96877.4	72108.2	107364	146894	174994	275005	163932	149203	343197	241036	340610	120430	591267	224126	179565	274917	201361	283476	163890	125777	112414
OR10G9	6.07795	7.96353	135.655	#VALUE!	27.2751	51.6438	8.80025	18.2575	15.8684	#VALUE!	73.8429	50.1121	31.8103	64.1358	23.4192	17.5745	92.4954	27.9629	332.673	#VALUE!	#VALUE!	#VALUE!
OR10V1	70.3239	16.8257	21.7588	94.0922	17.6585	10.4673	19.0219	34.21	20.3597	11.1188	40.6124	16.9193	60.0877	90.2081	48.9363	45.4637	85.1831	203.173	84.7532	36.9063	35.7339	53.4505
OR13C5	64.7346	28.8164	49.7396	#VALUE!	67.6823	46.4891	51.1966	34.1969	15.3434	16.7712	55.3294	80.361	57.4126	44.3135	77.6721	16.2946	74.6456	28.2594	23.8877	75.1293	15.4883	44.0551
OR1B1	353.296	276.916	579.602	221.703	902.558	658.807	269.559	279.493	527.031	631.952	549.851	523.936	912.974	330.686	239.224	473.581	913.009	682.06	822.887	343.771	718.96	702.846
OR1M1	#VALUE!	#VALUE!	#VALUE!	#VALUE!	#VALUE!	#VALUE!	#VALUE!	#VALUE!	#VALUE!	#VALUE!	11.412	29.5612	#VALUE!	9.42887	#VALUE!	#VALUE!	5.62803	#VALUE!	#VALUE!	#VALUE!	16.9118	#VALUE!
OR2AG1	249.367	137.797	280.149	89.3946	245.593	333.134	323.939	547.488	477.597	251.158	222.626	721.713	157.181	313.801	331.804	134.517	747.686	631.893	1896.41	302.667	411.494	201.447
OR2G2	30.4441	35.4804	19.161	#VALUE!	#VALUE!	59.8518	10.8299	#VALUE!	30.9429	13.076	49.5347	#VALUE!	19.5858	48.6205	16.6386	#VALUE!	21.6424	18.2962	#VALUE!	#VALUE!	#VALUE!	40.2321
OR2M4	#VALUE!	#VALUE!	#VALUE!	#VALUE!	14.2479	20.9878	#VALUE!	#VALUE!	15.9598	13.1995	78.7869	14.6879	#VALUE!	19.3027	41.3372	11.5961	34.5945	#VALUE!	35.5638	62.2669	36.3717	9.73364
OR2T5	#VALUE!	#VALUE!	#VALUE!	#VALUE!	38.0131	4.4	#VALUE!	#VALUE!	#VALUE!	#VALUE!	30.9979	58.6636	17.0964	10.9889	17.9446	75.5586	6.61006	#VALUE!	158.489	11.8861	41.8504	30.3547
OR4B1	110.491	371.519	313.1	423.929	110.536	29.8744	67.3456	24.1982	211.7	210.112	55.8584	194.988	146.119	203.296	163.41	173.479	43.4308	270.32	44.1136	219.736	102.916	184.324
OR4D9	#VALUE!	#VALUE!	#VALUE!	#VALUE!	#VALUE!	#VALUE!	6.33384	7.5474	#VALUE!	#VALUE!	33.533	#VALUE!	#VALUE!	#VALUE!	#VALUE!	12.0932	15.3692	#VALUE!	#VALUE!	#VALUE!	40.4994	#VALUE!
OR4K2	28.8826	40.4815	20.0886	33.7201	26.54	32.0412	13.5429	19.577	23.8441	23.2065	105.647	7.42225	58.9668	32.1933	9.8685	17.2704	29.593	23.6015	22.8493	38.7602	15.2786	33.9133
OR51A7	#VALUE!	42.5285	59.8247	40.7183	#VALUE!	13.3554	14.9903	8.67648	#VALUE!	42.2707	9.18494	24.1828	73.5405	36.7027	21.3885	60.7018	27.3497	65.3789	#VALUE!	#VALUE!	43.9237	18.133
OR51M1	2882.85	1992.91	1524.55	2792.51	1768.58	2683.91	909.22	1204.1	2022.82	1294.27	3310.87	3198.21	1711.79	5076.77	920.685	1940.76	1508.11	2202.19	1779.75	2897.5	1308.19	1177.94
OR52I1	1574.71	465.599	819.508	1150.43	960.204	1411.25	1120.67	907.022	1637.78	1648.86	2223.83	2074.9	2360.67	1638.93	1558.18	940.506	869.165	2206.79	1469.37	1344.49	928.799	1672.39
OR56B1	1658.5	938.745	964.765	1929.92	999.166	1005.56	1278	1115.34	1135.61	975.8	1944.14	2283.17	2073.81	1567.61	2744.5	1388.18	1862.73	2106.98	1797.12	2705.44	3741.31	3044.33
OR5C1	1207.35	645.305	944.889	1721.91	3455.34	1775.72	738.626	835.935	2510.73	2356.73	2484.87	2679.21	2679.19	1618.94	1042.71	1297.55	2926.7	3187.2	3007.18	1493.91	2044.63	1999.39
OR5K4	116.331	158.629	239.293	53.1834	178.954	105.988	22.7638	421.108	135.631	304.501	283.321	236.875	194.055	508.753	200.485	829.551	736.403	250.33	871.929	767.388	1165.39	247.004
OR6A2	325.129	193.042	343.106	269.335	75.1041	238.576	200.326	460.722	246.922	167.381	191.172	520.681	52.803	383.415	329.613	72.0605	771.325	597.521	1236.67	135.899	234.169	58.134
OR6J1	28.1799	62.8962	135.263	158.118	187.868	198.473	89.646	159.139	245.393	210.382	201.833	269.641	280.985	137.929	51.1623	91.6439	138.738	219.176	246.053	48.2621	104.321	159.877
OR7A5	220.161	76.6138	54.8522	118.225	252.049	45.6538	224.411	155.624	1483.06	952.176	274.27	158.552	831.551	273.849	541.424	86.7885	72.9332	362.993	44.0456	695.888	60.3981	383.361
OR8D2	55.5644	83.1171	157.234	104.774	141.581	#VALUE!	8.86915	9.40068	29.6315	252.717	59.1395	257.404	145.53	#VALUE!	170.662	50.3127	11.1392	#VALUE!	#VALUE!	#VALUE!	#VALUE!	275.755
OR9G4	29.7484	#VALUE!	9.19206	#VALUE!	29.7435	#VALUE!	7.9753	10.2049	14.3231	#VALUE!	#VALUE!	28.5603	#VALUE!	#VALUE!	12.9387	18.6913	1.24615	66.0868	#VALUE!	#VALUE!	17.5903	#VALUE!
